# Supplementary material for: A plant-derived natural photosynthetic system for improving cell anabolism
Source: Nature. 2022 Dec 7;612(7940):546–54. doi: 10.1038/s41586-022-05499-y (PMC9750875; doi:10.1038/s41586-022-05499-y)
Supplement: Supplementary file 4 — Proteomics results of NTUs. [file 41586_2022_5499_MOESM4_ESM.xlsx]

## Sheet: Proteins
Accession	Description	Exp. q-value: Combined	Sum PEP Score	Coverage [%]	# Peptides	# PSMs	# Unique Peptides	# AAs	MW [kDa]	calc. pI	Score Sequest HT: Sequest HT	# Peptides (by Search Engine): Sequest HT	# Protein Groups
P00825	ATP synthase subunit beta, chloroplastic OS=Spinacia oleracea OX=3562 GN=atpB PE=1 SV=2	0	238.228	70	23	66	22	498	53.7	5.33	174.11	23	1
A0A0K9Q765	ATPase_AAA_core domain-containing protein OS=Spinacia oleracea OX=3562 GN=SOVF_213350 PE=4 SV=1	0	219.641	55	20	42	2	435	47.6	7.43	128.46	20	1
P10871	Ribulose bisphosphate carboxylase/oxygenase activase, chloroplastic OS=Spinacia oleracea OX=3562 PE=1 SV=2	0	210.504	51	20	41	2	472	51.5	7.08	122.46	20	1
A0A0K9RGS1	Glutamine amidotransferase type-2 domain-containing protein OS=Spinacia oleracea OX=3562 GN=SOVF_067910 PE=4 SV=1	0	170.942	25	35	49	35	1621	176.6	6.58	96.94	35	1
P00875	Ribulose bisphosphate carboxylase large chain OS=Spinacia oleracea OX=3562 GN=rbcL PE=1 SV=1	0	155.925	46	20	73	20	475	52.7	6.58	153.59	20	1
A0A0K9QRG0	Plasma membrane ATPase (Fragment) OS=Spinacia oleracea OX=3562 GN=SOVF_149520 PE=3 SV=1	0	152.862	33	24	35	14	936	103.1	7.08	83.69	24	1
A0A1I9TK83	Heat shock protein 70 OS=Spinacia oleracea OX=3562 GN=HSP70-14 PE=2 SV=1	0	144.126	46	22	34	8	650	71.3	5.22	83	22	1
A0A0K9QZP6	HATPase_c domain-containing protein OS=Spinacia oleracea OX=3562 GN=SOVF_128300 PE=3 SV=1	0	144.061	39	30	40	21	696	79.9	5.03	85.86	30	1
A0A0K9QGY1	Uncharacterized protein (Fragment) OS=Spinacia oleracea OX=3562 GN=SOVF_186850 PE=3 SV=1	0	142.111	41	33	44	23	911	104.4	6.37	84.56	33	1
A0A0K9Q9Z1	Glycine cleavage system P protein OS=Spinacia oleracea OX=3562 GN=SOVF_202800 PE=3 SV=1	0	133.776	31	23	34	23	1041	113.5	7.14	74.26	23	1
A0A0K9RUS9	Plasma membrane ATPase OS=Spinacia oleracea OX=3562 GN=SOVF_032250 PE=3 SV=1	0	132.902	33	26	31	18	963	105.7	6.64	60.87	26	1
A0A1I9TK81	Heat shock protein 70 OS=Spinacia oleracea OX=3562 GN=HSP70-13 PE=2 SV=1	0	132.061	36	18	34	6	652	71.4	5.22	75	18	1
Q41374	Cytosolic heat shock 70 protein OS=Spinacia oleracea OX=3562 GN=HSC70-1 PE=2 SV=1	0	129.838	44	22	32	5	647	70.8	5.25	75.33	22	1
A0A0K9QTC9	UVR domain-containing protein OS=Spinacia oleracea OX=3562 GN=SOVF_143680 PE=3 SV=1	0	128.627	34	26	34	26	922	102.1	6.4	67.2	26	1
A0A0K9QAC7	Uncharacterized protein OS=Spinacia oleracea OX=3562 GN=SOVF_201530 PE=3 SV=1	0	125.377	36	26	33	19	765	84.4	6.28	83.11	26	1
O22664	Cytosolic heat shock 70 protein OS=Spinacia oleracea OX=3562 GN=HSC70 PE=2 SV=1	0	124.44	39	19	29	2	651	71.4	5.19	72.27	19	1
A0A0K9RX22	Serine hydroxymethyltransferase OS=Spinacia oleracea OX=3562 GN=SOVF_019040 PE=3 SV=1	0	123.545	59	21	33	21	515	57	7.37	75.01	21	1
A0A0K9RJR4	Uncharacterized protein OS=Spinacia oleracea OX=3562 GN=SOVF_058610 PE=3 SV=1	0	122.745	39	22	33	22	623	68.8	5.21	74.32	22	1
A0A0K9S0F9	Alpha-1,4 glucan phosphorylase OS=Spinacia oleracea OX=3562 GN=SOVF_008600 PE=3 SV=1	0	120.022	37	23	27	23	847	95.8	6.02	56.41	23	1
A0A0K9S2J1	Phosphoglycerate kinase OS=Spinacia oleracea OX=3562 GN=SOVF_007410 PE=3 SV=1	0	118.531	50	21	23	19	484	50.7	7.12	65.4	21	1
A0A0K9S3E3	Plasma membrane ATPase OS=Spinacia oleracea OX=3562 GN=SOVF_004630 PE=3 SV=1	0	114.249	33	28	31	17	951	104.9	6.7	52.64	28	1
A0A0K9QEX6	Uncharacterized protein OS=Spinacia oleracea OX=3562 GN=SOVF_186700 PE=3 SV=1	0	113.621	51	21	26	5	413	46.7	5.39	50.23	21	1
A0A0K9QFP6	Tr-type G domain-containing protein OS=Spinacia oleracea OX=3562 GN=SOVF_189760 PE=4 SV=1	0	112.571	28	21	29	21	843	93.6	6.28	58.29	21	1
A0A0K9R293	Fn3_like domain-containing protein OS=Spinacia oleracea OX=3562 GN=SOVF_115000 PE=4 SV=1	0	111.734	32	19	30	19	772	84	8.48	66.8	19	1
A0A0K9RWJ9	Clathrin heavy chain OS=Spinacia oleracea OX=3562 GN=SOVF_026880 PE=3 SV=1	0	111.33	21	34	38	15	1705	193.1	5.49	64.78	34	1
A0A0K9QPJ7	Uncharacterized protein OS=Spinacia oleracea OX=3562 GN=SOVF_155930 PE=3 SV=1	0	110.868	38	14	31	14	364	40	6.19	74.52	14	1
O50036	Heat shock 70 protein OS=Spinacia oleracea OX=3562 GN=HSC70-9 PE=2 SV=1	0	110.195	33	22	29	19	715	76.1	5.3	59.17	22	1
P05414	Peroxisomal (S)-2-hydroxy-acid oxidase OS=Spinacia oleracea OX=3562 PE=1 SV=1	0	108.197	56	16	30	16	369	40.3	9.13	65.46	16	1
A0A0K9QLZ3	Uncharacterized protein OS=Spinacia oleracea OX=3562 GN=SOVF_163780 PE=3 SV=1	0	105.323	32	26	32	16	959	109.3	6.11	59.62	26	1
A0A0K9QFF9	Fructose-bisphosphate aldolase OS=Spinacia oleracea OX=3562 GN=SOVF_190580 PE=3 SV=1	0	101.462	47	15	24	9	396	42.6	6.8	60.97	15	1
P06450	ATP synthase subunit alpha, chloroplastic OS=Spinacia oleracea OX=3562 GN=atpA PE=1 SV=1	0	101.419	37	17	36	7	507	55.4	5.22	84.44	17	1
A0A0K9QZ84	Aminotran_1_2 domain-containing protein OS=Spinacia oleracea OX=3562 GN=SOVF_129890 PE=4 SV=1	0	100.941	35	13	21	13	481	53.1	6.98	59.07	13	1
A0A0K9QVE5	Uncharacterized protein OS=Spinacia oleracea OX=3562 GN=SOVF_143600 PE=3 SV=1	0	99.515	47	12	24	2	377	41.7	5.49	49.95	12	1
A0A0K9QJI6	Uncharacterized protein OS=Spinacia oleracea OX=3562 GN=SOVF_177160 PE=4 SV=1	0	96.922	24	19	26	19	1005	109.5	7.71	40.48	19	1
Q9LEE0	Enolase OS=Spinacia oleracea OX=3562 GN=eno PE=2 SV=1	0	96.594	43	16	22	15	444	48.1	5.69	47.06	16	1
A0A0K9RC61	Uncharacterized protein OS=Spinacia oleracea OX=3562 GN=SOVF_087850 PE=4 SV=1	0	95.151	62	11	20	6	193	21.9	9.32	56.48	11	1
A0A0K9RZF6	Uncharacterized protein OS=Spinacia oleracea OX=3562 GN=SOVF_011500 PE=3 SV=1	0	94.32	42	19	21	19	575	61.1	5.67	46.02	19	1
A0A0K9RQ86	ATP synthase subunit beta OS=Spinacia oleracea OX=3562 GN=SOVF_041500 PE=3 SV=1	0	93.874	35	15	20	14	553	59.4	6.55	47.61	15	1
P16016	Carbonic anhydrase, chloroplastic OS=Spinacia oleracea OX=3562 PE=1 SV=2	0	93.445	49	11	20	4	319	34.5	7.05	61.74	11	1
A0A0K9REV1	Ribulose bisphosphate carboxylase small chain OS=Spinacia oleracea OX=3562 GN=SOVF_080400 PE=3 SV=1	0	93.359	67	11	29	2	180	20.4	7.72	59.77	11	1
A0A0K9RI15	Uncharacterized protein OS=Spinacia oleracea OX=3562 GN=SOVF_064530 PE=3 SV=1	0	93.132	49	19	23	3	414	46.8	5.68	40.14	19	1
A0A0K9RZD4	Vacuolar proton pump subunit B OS=Spinacia oleracea OX=3562 GN=SOVF_011840 PE=3 SV=1	0	91.008	43	17	19	17	487	54	4.98	52.25	17	1
A0A0K9RE47	TRANSKETOLASE_1 domain-containing protein OS=Spinacia oleracea OX=3562 GN=SOVF_077450 PE=4 SV=1	0	88.317	34	20	31	18	741	80.2	6.34	64.29	20	1
A0A0K9S0R0	Phosphoglycerate kinase OS=Spinacia oleracea OX=3562 GN=SOVF_007400 PE=3 SV=1	0	86.845	50	16	17	14	401	42.3	5.67	45.83	16	1
A0A0K9RWL2	Clathrin heavy chain OS=Spinacia oleracea OX=3562 GN=SOVF_026060 PE=3 SV=1	0	86.587	17	29	30	10	1709	193.2	5.44	51.41	29	1
A0A0K9RD37	Ribulose bisphosphate carboxylase small chain OS=Spinacia oleracea OX=3562 GN=SOVF_080380 PE=3 SV=1	0	86.282	58	10	28	1	180	20.3	8.06	55.16	10	1
A0A0K9RFL8	AAA domain-containing protein OS=Spinacia oleracea OX=3562 GN=SOVF_078600 PE=3 SV=1	0	85.449	33	16	18	16	707	75.6	5.85	48.93	16	1
A0A0K9QST5	Malate dehydrogenase OS=Spinacia oleracea OX=3562 GN=SOVF_145640 PE=3 SV=1	0	84.186	35	9	12	8	358	37.8	7.44	44.06	9	1
A0A0K9RJI5	Elongation factor 1-alpha (Fragment) OS=Spinacia oleracea OX=3562 GN=SOVF_059740 PE=3 SV=1	0	84.016	27	12	27	12	441	48.6	8.94	59.09	12	1
Q42434	Luminal-binding protein OS=Spinacia oleracea OX=3562 GN=HSC70 PE=2 SV=1	0	83.52	30	18	23	15	668	73.5	5.12	40.07	18	1
A0A0K9RFN7	HATPase_c domain-containing protein OS=Spinacia oleracea OX=3562 GN=SOVF_076860 PE=3 SV=1	0	82.958	26	23	28	14	705	81	5.01	43.77	23	1
A0A0K9S0K2	Uncharacterized protein OS=Spinacia oleracea OX=3562 GN=SOVF_007930 PE=3 SV=1	0	82.451	34	10	20	2	377	41.6	5.49	39.62	10	1
A0A0K9RCF9	Serine hydroxymethyltransferase OS=Spinacia oleracea OX=3562 GN=SOVF_082440 PE=3 SV=1	0	81.122	30	14	24	14	536	58.8	7.68	48.66	14	1
A0A0K9Q823	Dihydrolipoyl dehydrogenase OS=Spinacia oleracea OX=3562 GN=SOVF_209440 PE=3 SV=1	0	81.113	37	14	17	14	508	53.8	7.4	42.63	14	1
A0A0K9RRS8	Uncharacterized protein OS=Spinacia oleracea OX=3562 GN=SOVF_035670 PE=3 SV=1	0	79.979	34	16	22	16	534	60.5	4.78	53.75	16	1
A0A0K9QZ58	HATPase_c domain-containing protein OS=Spinacia oleracea OX=3562 GN=SOVF_131150 PE=3 SV=1	0	79.754	23	18	24	17	810	92.8	5	48.22	18	1
A0A0K9RHJ3	Ribos_L4_asso_C domain-containing protein OS=Spinacia oleracea OX=3562 GN=SOVF_070690 PE=4 SV=1	0	79.434	30	12	18	6	406	44.8	10.29	35.63	12	1
P12860	Glyceraldehyde-3-phosphate dehydrogenase B, chloroplastic OS=Spinacia oleracea OX=3562 GN=GAPB PE=1 SV=1	0	79.253	34	14	21	11	451	48.1	7.15	46.73	14	1
A0A0K9QGL3	Uncharacterized protein OS=Spinacia oleracea OX=3562 GN=SOVF_181470 PE=3 SV=1	0	79.042	30	16	20	15	608	64.5	5.91	54.8	16	1
A0A0K9RGL7	Uncharacterized protein OS=Spinacia oleracea OX=3562 GN=SOVF_068680 PE=4 SV=1	0	77.909	24	22	22	22	1021	112.8	5.62	43.31	22	1
A0A0K9RFR5	Pyruvate kinase OS=Spinacia oleracea OX=3562 GN=SOVF_071830 PE=3 SV=1	0	77.706	43	18	22	18	510	55.1	6.47	44.92	18	1
A0A0K9R3B7	Aldedh domain-containing protein OS=Spinacia oleracea OX=3562 GN=SOVF_111540 PE=3 SV=1	0	77.58	42	16	25	16	496	53.2	7.18	47.21	16	1
A0A0K9QMW4	Elongation factor Ts, mitochondrial OS=Spinacia oleracea OX=3562 GN=EFTS PE=3 SV=1	0	77.035	19	15	22	15	1001	108.3	4.87	35.26	15	1
A0A0K9QWE5	Uncharacterized protein OS=Spinacia oleracea OX=3562 GN=SOVF_133880 PE=4 SV=1	0	76.941	27	16	20	16	845	93.1	5.22	36.55	16	1
A0A0K9QM45	NADPH-protochlorophyllide oxidoreductase OS=Spinacia oleracea OX=3562 GN=SOVF_170120 PE=3 SV=1	0	76.814	44	15	25	11	395	43	8.85	46.39	15	1
P19866	Glyceraldehyde-3-phosphate dehydrogenase A, chloroplastic OS=Spinacia oleracea OX=3562 GN=GAPA PE=1 SV=2	0	76.585	47	16	21	13	401	43	7.74	37.02	16	1
A0A0K9R4P8	Elongation factor Tu OS=Spinacia oleracea OX=3562 GN=SOVF_113570 PE=3 SV=1	0	76.339	34	13	20	12	485	52.9	6.61	49.59	13	1
A0A0K9QT65	SRP54 domain-containing protein OS=Spinacia oleracea OX=3562 GN=SOVF_151050 PE=3 SV=1	0	76.196	31	15	21	15	563	60.9	9.55	42.72	15	1
A0A0K9S3L2	Uncharacterized protein OS=Spinacia oleracea OX=3562 GN=SOVF_003050 PE=4 SV=1	0	76.135	59	14	21	14	331	35	5.67	53.83	14	1
A0A0K9S1C9	CYTOSOL_AP domain-containing protein OS=Spinacia oleracea OX=3562 GN=SOVF_010970 PE=3 SV=1	0	75.728	33	14	19	8	531	56	6.37	43.05	14	1
A0A0K9RM32	Catalase domain-containing protein OS=Spinacia oleracea OX=3562 GN=SOVF_051350 PE=4 SV=1	0	75.6	40	17	22	15	492	56.9	7.15	39.31	17	1
A0A0K9RSA1	UTP--glucose-1-phosphate uridylyltransferase OS=Spinacia oleracea OX=3562 GN=SOVF_040340 PE=3 SV=1	0	75.368	43	17	23	17	476	52.1	5.49	44.39	17	1
P06005	Photosystem II D2 protein OS=Spinacia oleracea OX=3562 GN=psbD PE=1 SV=3	0	74.403	23	6	12	6	353	39.5	5.74	40.88	6	1
A0A0K9QGT7	Ferredoxin--NADP reductase, chloroplastic OS=Spinacia oleracea OX=3562 GN=SOVF_180280 PE=3 SV=1	0	74.009	42	12	21	12	369	41.1	8.51	47.3	12	1
A0A0K9QY48	6-phosphogluconate dehydrogenase, decarboxylating OS=Spinacia oleracea OX=3562 GN=SOVF_128490 PE=3 SV=1	0	73.067	43	18	18	17	483	53.2	6.35	33.56	18	1
A0A0K9S0Q0	Uncharacterized protein OS=Spinacia oleracea OX=3562 GN=SOVF_012910 PE=3 SV=1	0	72.678	30	9	19	1	377	41.7	5.49	33.69	9	1
A0A0K9QXN7	Uncharacterized protein OS=Spinacia oleracea OX=3562 GN=SOVF_129600 PE=3 SV=1	0	72.233	33	17	17	16	608	64.7	6.49	37.78	17	1
P09559	Phosphoribulokinase, chloroplastic OS=Spinacia oleracea OX=3562 PE=1 SV=1	0	72.074	38	10	13	10	402	45	6.21	39.65	10	1
A0A0K9QNV5	Glyceraldehyde-3-phosphate dehydrogenase OS=Spinacia oleracea OX=3562 GN=SOVF_158250 PE=3 SV=1	0	72.033	49	13	18	13	337	36.7	7.21	39.05	13	1
P16013	Cytochrome f OS=Spinacia oleracea OX=3562 GN=petA PE=1 SV=3	0	71.747	45	13	24	13	320	35.3	8.56	63.85	13	1
A0A0K9RZJ2	Tubulin beta chain OS=Spinacia oleracea OX=3562 GN=SOVF_016490 PE=3 SV=1	0	70.689	36	14	21	2	446	50.2	4.84	35.51	14	1
A0A0K9QHS2	Uncharacterized protein OS=Spinacia oleracea OX=3562 GN=SOVF_177720 PE=4 SV=1	0	70.228	45	16	19	13	416	47.3	5.52	43.43	16	1
A0A0K9RD58	AAA domain-containing protein OS=Spinacia oleracea OX=3562 GN=SOVF_080200 PE=3 SV=1	0	69.996	24	13	18	13	691	73.6	5.99	40.45	13	1
A0A0K9QE98	Carbonic anhydrase OS=Spinacia oleracea OX=3562 GN=SOVF_195830 PE=3 SV=1	0	69.684	61	8	14	1	186	20.3	6.19	40.24	8	1
A0A0K9RP05	Uncharacterized protein OS=Spinacia oleracea OX=3562 GN=SOVF_044390 PE=3 SV=1	0	68.94	41	12	16	12	386	42.1	7.01	34.43	12	1
A0A0K9RBD6	Tubulin beta chain OS=Spinacia oleracea OX=3562 GN=SOVF_090230 PE=3 SV=1	0	68.831	34	13	17	2	445	50.1	4.89	37.39	13	1
Q41388	Polyphenol oxidase OS=Spinacia oleracea OX=3562 PE=2 SV=1	0	68.797	21	11	15	11	638	73.1	6.33	30.98	11	1
O64983	Fructose-6-phosphate 2-kinase/fructose-2,6-bisphosphatase OS=Spinacia oleracea OX=3562 GN=SOVF_135300 PE=2 SV=1	0	68.431	30	18	21	18	750	83.3	6.25	34.83	18	1
A0A0K9S4B6	CYTOSOL_AP domain-containing protein OS=Spinacia oleracea OX=3562 GN=SOVF_001510 PE=3 SV=1	0	68.108	30	14	18	8	576	60.6	6.8	42.2	14	1
P12302	Oxygen-evolving enhancer protein 2, chloroplastic OS=Spinacia oleracea OX=3562 GN=PSBP PE=1 SV=1	0	67.736	34	9	21	9	267	28.4	8.44	43.3	9	1
A0A0K9QG33	PEROXIDASE_4 domain-containing protein OS=Spinacia oleracea OX=3562 GN=SOVF_183170 PE=3 SV=1	0	66.93	34	10	11	10	348	38	7.08	38.04	10	1
A0A0K9QJS2	Tubulin alpha chain OS=Spinacia oleracea OX=3562 GN=SOVF_171050 PE=3 SV=1	0	66.857	30	9	11	4	450	49.6	5.1	33.98	9	1
A0A0K9R506	Tubulin beta chain OS=Spinacia oleracea OX=3562 GN=SOVF_111250 PE=3 SV=1	0	66.777	33	13	20	3	450	50.4	4.88	40.38	13	1
P06003	Photosystem II CP43 reaction center protein OS=Spinacia oleracea OX=3562 GN=psbC PE=1 SV=1	0	66.716	21	8	16	8	473	51.8	7.17	43.63	8	1
A0A0K9RNG9	Malate dehydrogenase OS=Spinacia oleracea OX=3562 GN=SOVF_046560 PE=3 SV=1	0	66.659	48	12	18	12	332	35.6	6.32	44.12	12	1
A0A0K9RI83	Ribonuclease OS=Spinacia oleracea OX=3562 GN=SOVF_069380 PE=4 SV=1	0	65.601	21	18	19	18	997	108.7	7.31	35.8	18	1
A0A0K9RKG9	NAD(P)-bd_dom domain-containing protein OS=Spinacia oleracea OX=3562 GN=SOVF_056230 PE=4 SV=1	0	65.533	36	17	24	17	501	54	8.41	47.48	17	1
A0A0K9R8H9	Uncharacterized protein OS=Spinacia oleracea OX=3562 GN=SOVF_094420 PE=4 SV=1	0	65.224	44	9	15	9	290	30.8	6.57	29.05	9	1
A0A0K9RIC1	WD_REPEATS_REGION domain-containing protein OS=Spinacia oleracea OX=3562 GN=SOVF_063130 PE=4 SV=1	0	65.146	41	10	16	10	327	35.8	6.93	31.74	10	1
A0A0K9S2B1	Phospholipase D OS=Spinacia oleracea OX=3562 GN=SOVF_002730 PE=3 SV=1	0	64.955	23	15	19	15	809	91.4	6.34	31.32	15	1
A0A0K9RSM1	Ligase_CoA domain-containing protein OS=Spinacia oleracea OX=3562 GN=SOVF_033070 PE=4 SV=1	0	64.103	27	14	17	14	608	65.8	7.06	34.04	14	1
A0A0K9Q9C0	Fructose-bisphosphate aldolase OS=Spinacia oleracea OX=3562 GN=SOVF_205230 PE=3 SV=1	0	63.974	42	9	13	8	359	38.5	6.4	33.72	9	1
A0A0K9QFB3	Beta-galactosidase OS=Spinacia oleracea OX=3562 GN=SOVF_185470 PE=3 SV=1	0	63.89	27	15	22	11	661	73.9	7.94	32.49	15	1
A0A0K9RW58	Chlorophyll a-b binding protein, chloroplastic OS=Spinacia oleracea OX=3562 GN=SOVF_028050 PE=3 SV=1	0	63.851	48	11	16	10	284	31	5.77	40.31	11	1
A0A0K9QIW0	Tubulin beta chain OS=Spinacia oleracea OX=3562 GN=SOVF_174120 PE=3 SV=1	0	63.797	36	14	24	3	445	50.2	4.86	42.3	14	1
A0A0K9RIL2	FBPase domain-containing protein OS=Spinacia oleracea OX=3562 GN=SOVF_068430 PE=3 SV=1	0	63.591	38	12	21	12	341	37.2	5.76	38.36	12	1
A0A0K9QN46	Uncharacterized protein OS=Spinacia oleracea OX=3562 GN=SOVF_160470 PE=3 SV=1	0	63.133	25	13	15	13	585	61.8	5.2	38.66	13	1
P28723	Formate--tetrahydrofolate ligase OS=Spinacia oleracea OX=3562 PE=1 SV=3	0	63.067	22	13	17	13	637	67.8	7.01	29.03	13	1
A0A0K9RIK9	Eukaryotic translation initiation factor 3 subunit A OS=Spinacia oleracea OX=3562 GN=SOVF_060490 PE=3 SV=1	0	62.894	22	18	19	13	923	107.8	9.14	29.75	18	1
A0A0K9RQ15	Uncharacterized protein OS=Spinacia oleracea OX=3562 GN=SOVF_041980 PE=4 SV=1	0	62.638	24	16	23	16	689	76.8	6.15	47.22	16	1
A0A0K9RFF7	FAD-binding PCMH-type domain-containing protein OS=Spinacia oleracea OX=3562 GN=SOVF_072920 PE=4 SV=1	0	62.584	31	15	23	15	566	65.4	7.85	32.71	15	1
A0A0K9S2T5	Uncharacterized protein OS=Spinacia oleracea OX=3562 GN=SOVF_000860 PE=4 SV=1	0	62.294	43	11	22	1	484	52.5	5.47	54.51	11	1
A0A0K9RRM3	Peptidyl-prolyl cis-trans isomerase OS=Spinacia oleracea OX=3562 GN=SOVF_036950 PE=3 SV=1	0	61.875	46	8	13	8	260	28.4	7.59	25.48	8	1
A0A0K9RBS5	WD_REPEATS_REGION domain-containing protein OS=Spinacia oleracea OX=3562 GN=SOVF_091040 PE=4 SV=1	0	61.824	18	16	17	16	1147	123.9	5.25	27.44	16	1
A0A0K9R298	Uncharacterized protein OS=Spinacia oleracea OX=3562 GN=SOVF_112630 PE=4 SV=1	0	61.519	12	17	18	17	1624	181.9	6.48	32.01	17	1
A0A0K9R2U2	Uncharacterized protein OS=Spinacia oleracea OX=3562 GN=SOVF_113000 PE=4 SV=1	0	61.267	53	10	12	9	276	29.6	8.75	35.76	10	1
A0A0K9QR62	Alanine--tRNA ligase OS=Spinacia oleracea OX=3562 GN=SOVF_150310 PE=3 SV=1	0	60.972	19	15	15	15	957	104.9	5.85	31.1	15	1
A0A0K9Q9L6	Uncharacterized protein OS=Spinacia oleracea OX=3562 GN=SOVF_204310 PE=4 SV=1	0	60.631	18	15	18	14	974	109.6	6.24	31.96	15	1
A0A0K9S094	Adenosylhomocysteinase OS=Spinacia oleracea OX=3562 GN=SOVF_008950 PE=3 SV=1	0	60.544	29	13	21	1	487	53.4	5.78	42.11	13	1
A0A0K9RDS4	HATPase_c domain-containing protein OS=Spinacia oleracea OX=3562 GN=SOVF_084100 PE=3 SV=1	0	60.398	21	15	17	12	793	90.3	5.03	30.22	15	1
A0A343FNG6	ATP synthase subunit alpha OS=Spinacia oleracea OX=3562 GN=atp1 PE=3 SV=1	0	60.245	35	17	22	15	506	54.8	6.33	44.71	17	1
A0A0K9R870	Uncharacterized protein OS=Spinacia oleracea OX=3562 GN=SOVF_102320 PE=4 SV=1	0	59.814	44	13	15	7	357	40.3	5.59	26.24	13	1
A0A0K9RUM5	Aminotran_5 domain-containing protein OS=Spinacia oleracea OX=3562 GN=SOVF_030960 PE=3 SV=1	0	59.648	31	11	15	11	401	43.8	8.06	30.63	11	1
A0A0K9RXB6	Uncharacterized protein OS=Spinacia oleracea OX=3562 GN=SOVF_018200 PE=3 SV=1	0	59.483	28	10	12	10	488	51.5	5.85	31.09	10	1
A0A0K9QUR9	Coatomer subunit alpha OS=Spinacia oleracea OX=3562 GN=SOVF_139190 PE=4 SV=1	0	59.466	17	18	19	13	1212	135.8	6.86	34.81	18	1
A0A0K9QPB9	Jacalin-type lectin domain-containing protein OS=Spinacia oleracea OX=3562 GN=SOVF_162610 PE=4 SV=1	0	59.431	59	7	13	2	169	18.4	8.44	32.71	7	1
A0A0K9S1Q4	Uncharacterized protein OS=Spinacia oleracea OX=3562 GN=SOVF_004820 PE=4 SV=1	0	58.713	44	12	14	12	378	41.6	4.81	30.54	12	1
A0A0K9R886	Uncharacterized protein OS=Spinacia oleracea OX=3562 GN=SOVF_102250 PE=4 SV=1	0	58.562	51	10	16	10	212	23.1	9.74	36.06	10	1
A0A0K9R0T2	Agglutinin domain-containing protein OS=Spinacia oleracea OX=3562 GN=SOVF_119730 PE=4 SV=1	0	58.542	33	13	15	13	463	52.5	6.38	25.41	13	1
A0A0K9QGV0	Epimerase domain-containing protein OS=Spinacia oleracea OX=3562 GN=SOVF_179860 PE=4 SV=1	0	58.291	39	15	17	15	377	42.6	6.27	25.12	15	1
A0A0K9RB56	Uncharacterized protein OS=Spinacia oleracea OX=3562 GN=SOVF_086490 PE=3 SV=1	0	58.17	40	12	20	12	341	37.4	6.42	25.62	12	1
A0A0K9RTN4	Uncharacterized protein OS=Spinacia oleracea OX=3562 GN=SOVF_030530 PE=4 SV=1	0	58.157	15	17	17	17	1302	143	5.59	25.51	17	1
A0A0K9R5V6	Rhodanese domain-containing protein OS=Spinacia oleracea OX=3562 GN=SOVF_109900 PE=4 SV=1	0	57.898	39	10	13	10	403	43.2	9.44	39.29	10	1
A0A0K9QID9	40S ribosomal protein S8 OS=Spinacia oleracea OX=3562 GN=SOVF_181850 PE=3 SV=1	0	57.78	45	10	12	6	220	24.9	10.26	28.58	10	1
A0A0K9RPI0	Uncharacterized protein OS=Spinacia oleracea OX=3562 GN=SOVF_043240 PE=4 SV=1	0	57.711	29	15	16	14	579	65.5	4.89	32.09	15	1
A0A0K9R5K6	Epimerase domain-containing protein OS=Spinacia oleracea OX=3562 GN=SOVF_109010 PE=4 SV=1	0	57.154	40	14	19	14	381	42.3	7.87	30.35	14	1
A0A0K9QW29	Ribosomal_L6 domain-containing protein OS=Spinacia oleracea OX=3562 GN=SOVF_134840 PE=4 SV=1	0	57.083	46	6	10	1	151	17.3	9.95	30.37	6	1
A0A0K9QZ74	Methylenetetrahydrofolate reductase OS=Spinacia oleracea OX=3562 GN=SOVF_124730 PE=3 SV=1	0	56.92	30	15	16	15	594	66.8	5.72	25.72	15	1
A0A0K9R6I2	Peroxiredoxin OS=Spinacia oleracea OX=3562 GN=SOVF_101200 PE=3 SV=1	0	56.659	53	7	9	7	223	23.7	8.7	29.45	7	1
A0A0K9S448	Uncharacterized protein OS=Spinacia oleracea OX=3562 GN=SOVF_001800 PE=4 SV=1	0	56.43	28	15	18	14	620	66.5	7.64	23.52	15	1
A0A0K9QA79	Proteasome subunit alpha type OS=Spinacia oleracea OX=3562 GN=SOVF_201960 PE=3 SV=1	0	55.808	53	11	13	11	235	25.5	5.48	30.03	11	1
A0A0K9RFV6	Adenosylhomocysteinase OS=Spinacia oleracea OX=3562 GN=SOVF_071300 PE=3 SV=1	0	55.532	29	13	20	1	487	53.4	5.88	41.54	13	1
A0A0K9S0T3	Eukaryotic translation initiation factor 3 subunit C OS=Spinacia oleracea OX=3562 GN=SOVF_007320 PE=3 SV=1	0	55.514	15	12	14	12	918	103.5	5.52	24.7	12	1
A0A0K9RAV7	Isocitrate dehydrogenase [NADP] OS=Spinacia oleracea OX=3562 GN=SOVF_087290 PE=3 SV=1	0	55.313	26	11	17	8	412	46.3	6.57	34.93	11	1
A0A0K9QFM3	Pyrophosphate--fructose 6-phosphate 1-phosphotransferase subunit alpha OS=Spinacia oleracea OX=3562 GN=PFP-ALPHA PE=3 SV=1	0	54.157	23	11	12	11	617	67.7	7.27	18.21	11	1
Q43153	Bifunctional L-3-cyanoalanine synthase/cysteine synthase, mitochondrial OS=Spinacia oleracea OX=3562 GN=CYSC PE=1 SV=1	0	54.136	32	9	14	9	368	39.5	8.59	32.16	9	1
A0A0K9RXI2	Carbonic anhydrase OS=Spinacia oleracea OX=3562 GN=SOVF_023770 PE=3 SV=1	0	53.951	47	9	13	8	263	28.6	7.25	31.44	9	1
P82193	50S ribosomal protein L6, chloroplastic OS=Spinacia oleracea OX=3562 GN=RPL6 PE=1 SV=2	0	53.945	44	9	18	9	220	24.5	10.08	34.05	9	1
A0A0K9QGT3	Uncharacterized protein OS=Spinacia oleracea OX=3562 GN=SOVF_180370 PE=3 SV=1	0	53.599	29	13	15	13	535	59.4	6.25	19.46	13	1
A0A0K9RCY3	Rhodanese domain-containing protein OS=Spinacia oleracea OX=3562 GN=SOVF_080110 PE=4 SV=1	0	53.259	22	13	14	13	642	69.5	5.27	22.43	13	1
A0A0K9RV67	PSII_BNR domain-containing protein OS=Spinacia oleracea OX=3562 GN=SOVF_031790 PE=4 SV=1	0	53.026	33	10	11	10	421	45.9	8.1	29.85	10	1
A0A0K9RLN6	Alpha-mannosidase OS=Spinacia oleracea OX=3562 GN=SOVF_052620 PE=3 SV=1	0	52.784	15	15	17	15	1024	115.3	6.14	23.02	15	1
A0A0K9RB28	Coatomer subunit beta' OS=Spinacia oleracea OX=3562 GN=SOVF_093220 PE=3 SV=1	0	52.725	17	15	18	15	888	100.8	5.03	22.05	15	1
A0A0K9QV97	Uncharacterized protein OS=Spinacia oleracea OX=3562 GN=SOVF_137670 PE=4 SV=1	0	52.665	25	12	14	12	491	51.9	4.86	26.68	12	1
A0A0K9S2X5	Jacalin-type lectin domain-containing protein OS=Spinacia oleracea OX=3562 GN=SOVF_006290 PE=4 SV=1	0	52.403	49	6	12	2	169	18.6	7.99	29.66	6	1
A0A0K9QSP7	Jacalin-type lectin domain-containing protein OS=Spinacia oleracea OX=3562 GN=SOVF_151170 PE=4 SV=1	0	52.371	53	6	11	1	169	18.4	8.31	30.99	6	1
A0A0K9R1Z8	Uncharacterized protein OS=Spinacia oleracea OX=3562 GN=SOVF_116100 PE=4 SV=1	0	52.35	16	15	16	15	993	112	6.99	22.97	15	1
A0A0K9R2U0	Agglutinin domain-containing protein OS=Spinacia oleracea OX=3562 GN=SOVF_119720 PE=4 SV=1	0	52.046	29	12	16	7	496	55.5	5.06	31.44	12	1
A0A0K9RT87	40S ribosomal protein SA OS=Spinacia oleracea OX=3562 GN=SOVF_031410 PE=3 SV=1	0	51.532	34	10	13	5	301	33.1	5.26	31.93	10	1
A0A0K9QRU1	Uncharacterized protein OS=Spinacia oleracea OX=3562 GN=SOVF_148500 PE=3 SV=1	0	51.516	17	12	13	12	919	99.8	8.98	29.46	12	1
A0A0K9RYV7	Lysine--tRNA ligase OS=Spinacia oleracea OX=3562 GN=SOVF_019180 PE=3 SV=1	0	51.43	26	14	14	14	620	70	5.96	21.26	14	1
A0A0K9RFS6	Tubulin beta chain OS=Spinacia oleracea OX=3562 GN=SOVF_071350 PE=3 SV=1	0	51.357	29	12	18	1	445	50.2	4.89	29.66	12	1
A0A0K9RV70	Uncharacterized protein OS=Spinacia oleracea OX=3562 GN=SOVF_031840 PE=4 SV=1	0	51.16	21	10	14	10	562	59.5	5.15	34.43	10	1
A0A0K9RSE1	M16C_associated domain-containing protein (Fragment) OS=Spinacia oleracea OX=3562 GN=SOVF_040820 PE=4 SV=1	0	51.119	15	15	15	15	1111	124.7	5.63	21.98	15	1
A0A0K9QBI6	Aminomethyltransferase OS=Spinacia oleracea OX=3562 GN=SOVF_204090 PE=3 SV=1	0	50.986	34	11	16	11	408	44.4	8.32	30.48	11	1
A0A0K9QKB2	Xylose isomerase OS=Spinacia oleracea OX=3562 GN=SOVF_169650 PE=3 SV=1	0	50.738	27	13	15	13	475	53.2	5.9	28.89	13	1
A0A0K9RZU6	Tubulin alpha chain OS=Spinacia oleracea OX=3562 GN=SOVF_015480 PE=3 SV=1	0	50.62	24	8	11	2	451	49.7	4.94	25.81	8	1
A0A0K9RKP3	Peptidyl-prolyl cis-trans isomerase OS=Spinacia oleracea OX=3562 GN=SOVF_061120 PE=3 SV=1	0	50.577	68	8	13	8	171	18.2	8.02	20.97	8	1
Q9ST69	30S ribosomal protein S5, chloroplastic OS=Spinacia oleracea OX=3562 GN=rps5 PE=1 SV=1	0	50.342	38	12	19	12	308	33.6	8.94	37.58	12	1
A0A0K9R7S3	14_3_3 domain-containing protein OS=Spinacia oleracea OX=3562 GN=SOVF_097310 PE=3 SV=1	0	50.301	39	9	14	6	262	29.5	4.77	27.25	9	1
A0A0K9RUJ4	Uncharacterized protein OS=Spinacia oleracea OX=3562 GN=SOVF_027670 PE=4 SV=1	0	50.21	17	14	16	14	919	103	7.14	21.53	14	1
A0A0K9RIZ8	Uncharacterized protein OS=Spinacia oleracea OX=3562 GN=SOVF_066360 PE=3 SV=1	0	49.95	12	8	11	1	816	90.6	6.9	29.5	8	1
A0A0K9QQW2	Uncharacterized protein OS=Spinacia oleracea OX=3562 GN=SOVF_151500 PE=3 SV=1	0	49.92	35	7	11	7	222	24.4	6.25	23.98	7	1
A0A0K9QNV9	Fructose-bisphosphate aldolase OS=Spinacia oleracea OX=3562 GN=SOVF_158110 PE=3 SV=1	0	49.56	41	12	15	11	357	38.4	6.28	30.36	12	1
A1YYP7	Glutamine synthetase OS=Spinacia oleracea OX=3562 GN=SOVF_156520 PE=2 SV=2	0	49.512	29	10	12	10	431	47.4	6.46	27.81	10	1
A0A0K9Q9P2	Glucose-1-phosphate adenylyltransferase OS=Spinacia oleracea OX=3562 GN=SOVF_203830 PE=3 SV=1	0	49.445	29	12	12	12	520	57.2	7.97	20.96	12	1
Q00834	Cysteine synthase OS=Spinacia oleracea OX=3562 PE=1 SV=1	0	49.319	37	9	12	9	325	34.2	5.62	29.42	9	1
A0A0K9QIT9	Uncharacterized protein OS=Spinacia oleracea OX=3562 GN=SOVF_174280 PE=3 SV=1	0	49.075	62	7	11	7	140	15	10.48	25.86	7	1
P32260	Cysteine synthase, chloroplastic/chromoplastic OS=Spinacia oleracea OX=3562 GN=CYSK PE=1 SV=2	0	48.843	30	10	14	10	383	40.6	7.18	27.46	10	1
P05314	Ferredoxin--nitrite reductase, chloroplastic OS=Spinacia oleracea OX=3562 GN=NIR PE=1 SV=1	0	48.745	24	13	13	13	594	66.4	6.93	24.55	13	1
A0A0K9RG17	Bac_surface_Ag domain-containing protein OS=Spinacia oleracea OX=3562 GN=SOVF_075440 PE=4 SV=1	0	48.643	19	13	14	13	820	89.9	8.29	28.02	13	1
A0A0K9R0E1	Agglutinin domain-containing protein OS=Spinacia oleracea OX=3562 GN=SOVF_120900 PE=4 SV=1	0	48.456	28	11	15	6	457	51.3	4.87	23.43	11	1
A0A0K9RPI6	Isocitrate lyase OS=Spinacia oleracea OX=3562 GN=SOVF_042350 PE=3 SV=1	0	48.399	23	10	14	10	569	63.6	6.84	29.24	10	1
A0A0K9QNC1	Uncharacterized protein OS=Spinacia oleracea OX=3562 GN=SOVF_159730 PE=4 SV=1	0	48.008	21	15	16	5	805	89.4	5.26	30.35	15	1
P02398	50S ribosomal protein L12, chloroplastic OS=Spinacia oleracea OX=3562 GN=RPL12 PE=1 SV=2	0	47.953	56	9	11	9	189	19.9	5.66	32.29	9	1
A0A0K9QBJ0	Uncharacterized protein OS=Spinacia oleracea OX=3562 GN=SOVF_204650 PE=4 SV=1	0	47.913	43	9	10	9	322	35	9.13	24.19	9	1
A0A0K9QTU9	HP domain-containing protein OS=Spinacia oleracea OX=3562 GN=SOVF_147420 PE=4 SV=1	0	47.829	15	13	15	13	982	107.8	5.69	27.24	13	1
B5MET5	rRNA N-glycosidase OS=Spinacia oleracea OX=3562 GN=RIP PE=2 SV=1	0	47.755	42	10	14	10	277	30.9	9.38	29.09	10	1
A0A0K9QIZ8	Uncharacterized protein (Fragment) OS=Spinacia oleracea OX=3562 GN=SOVF_179880 PE=3 SV=1	0	47.312	36	8	11	8	289	30.5	8.02	18.72	8	1
A0A0K9QU42	60S ribosomal protein L6 OS=Spinacia oleracea OX=3562 GN=SOVF_146490 PE=3 SV=1	0	47.267	44	11	14	2	230	25.3	10.14	24.79	11	1
A0A0K9R237	40S ribosomal protein S6 OS=Spinacia oleracea OX=3562 GN=SOVF_115380 PE=3 SV=1	0	47.093	28	9	15	9	250	28.7	10.71	37.7	9	1
A0A0K9QVZ2	Germin-like protein OS=Spinacia oleracea OX=3562 GN=SOVF_142280 PE=3 SV=1	0	47.046	45	5	11	5	209	21.8	7.46	27.59	5	1
A0A0K9RD63	Uncharacterized protein OS=Spinacia oleracea OX=3562 GN=SOVF_080240 PE=4 SV=1	0	47.025	24	12	14	3	555	60.8	5.67	22.03	12	1
A0A0K9QFB0	40S ribosomal protein S4 OS=Spinacia oleracea OX=3562 GN=SOVF_185780 PE=3 SV=1	0	47.013	37	9	14	9	263	29.9	10.2	26.32	9	1
A0A0K9RDF0	Uncharacterized protein OS=Spinacia oleracea OX=3562 GN=SOVF_079680 PE=3 SV=1	0	46.935	28	12	12	12	583	63.4	5.86	25.7	12	1
A0A0K9RM42	Uncharacterized protein OS=Spinacia oleracea OX=3562 GN=SOVF_051050 PE=3 SV=1	0	46.837	39	13	17	13	329	35.7	5.52	25.24	13	1
A0A0K9QNI0	S-adenosylmethionine synthase OS=Spinacia oleracea OX=3562 GN=SOVF_159440 PE=3 SV=1	0	46.818	26	8	10	4	396	43.2	5.92	24.74	8	1
A0A0K9QWB4	Peroxidase OS=Spinacia oleracea OX=3562 GN=SOVF_133820 PE=3 SV=1	0	46.78	29	7	10	7	327	35.5	7.65	19.43	7	1
A0A0K9RXP8	AA_TRNA_LIGASE_II domain-containing protein OS=Spinacia oleracea OX=3562 GN=SOVF_023420 PE=3 SV=1	0	46.686	20	14	15	1	688	78.9	6.7	23.7	14	1
A0A0K9RIA8	FBPase domain-containing protein OS=Spinacia oleracea OX=3562 GN=SOVF_063340 PE=3 SV=1	0	46.458	28	9	13	9	387	42.1	6.2	22.42	9	1
A0A0K9RIV3	Uncharacterized protein OS=Spinacia oleracea OX=3562 GN=SOVF_061740 PE=4 SV=1	0	46.388	18	12	14	12	710	80.4	9.1	26.34	12	1
A0A0K9QCI3	Coatomer subunit gamma OS=Spinacia oleracea OX=3562 GN=SOVF_194600 PE=3 SV=1	0	46.346	17	13	13	13	887	98.7	5.11	27.27	13	1
A0A0K9RFN0	Uncharacterized protein OS=Spinacia oleracea OX=3562 GN=SOVF_072240 PE=4 SV=1	0	46.297	42	12	16	12	259	28.8	9.51	24.5	12	1
A0A0K9RIZ7	AA_TRNA_LIGASE_II domain-containing protein OS=Spinacia oleracea OX=3562 GN=SOVF_061150 PE=3 SV=1	0	46.222	20	14	15	1	688	78.8	6.67	23.7	14	1
A0A0K9QFI8	PfkB domain-containing protein OS=Spinacia oleracea OX=3562 GN=SOVF_190230 PE=4 SV=1	0	46.043	42	10	11	10	341	37.5	5.47	26.33	10	1
A0A0K9RKG2	S5 DRBM domain-containing protein OS=Spinacia oleracea OX=3562 GN=SOVF_061830 PE=3 SV=1	0	46.039	31	8	11	8	275	30.3	10.39	21.41	8	1
A0A0K9RED4	Uncharacterized protein OS=Spinacia oleracea OX=3562 GN=SOVF_075990 PE=4 SV=1	0	45.985	23	15	18	14	675	76.1	6.74	21	15	1
A0A0K9QKK7	Peptidase_M24 domain-containing protein OS=Spinacia oleracea OX=3562 GN=SOVF_168790 PE=4 SV=1	0	45.736	30	9	11	9	397	43.8	6.24	24.6	9	1
A0A0K9R223	Agglutinin domain-containing protein OS=Spinacia oleracea OX=3562 GN=SOVF_120890 PE=4 SV=1	0	45.735	33	10	16	10	431	49.1	6.76	25.8	10	1
A0A0K9RMD6	Uncharacterized protein OS=Spinacia oleracea OX=3562 GN=SOVF_050330 PE=4 SV=1	0	45.642	15	9	12	9	749	81.2	5.9	28.17	9	1
A0A0K9R507	S-(hydroxymethyl)glutathione dehydrogenase OS=Spinacia oleracea OX=3562 GN=SOVF_106150 PE=3 SV=1	0	45.523	30	8	10	8	380	40.8	6.81	18.29	8	1
A0A0K9RQ66	Uncharacterized protein OS=Spinacia oleracea OX=3562 GN=SOVF_041760 PE=3 SV=1	0	45.403	24	9	9	9	524	58.3	6.76	22.4	9	1
A0A0K9R856	PCI domain-containing protein OS=Spinacia oleracea OX=3562 GN=SOVF_099120 PE=4 SV=1	0	45.29	24	11	14	11	487	55.2	8.43	24.76	11	1
A0A0K9QBA0	Uncharacterized protein OS=Spinacia oleracea OX=3562 GN=SOVF_198800 PE=3 SV=1	0	45.175	22	12	15	12	544	61.7	5.19	20	12	1
A0A0K9QUL4	Aminotran_1_2 domain-containing protein OS=Spinacia oleracea OX=3562 GN=SOVF_139370 PE=4 SV=1	0	45.122	33	13	13	12	460	50.5	7.11	23.79	13	1
A0A0K9R0B2	Fructose-bisphosphate aldolase OS=Spinacia oleracea OX=3562 GN=SOVF_128030 PE=3 SV=1	0	45.105	31	10	14	4	405	43.7	6.79	32.56	10	1
O50047	Heat shock 70 protein OS=Spinacia oleracea OX=3562 GN=HSC70-11 PE=2 SV=1	0	45.042	22	11	12	11	675	72.3	5.67	25.3	11	1
A0A0K9QZM1	Elongation factor G, chloroplastic OS=Spinacia oleracea OX=3562 GN=SOVF_123530 PE=3 SV=1	0	44.7	13	10	13	10	780	86.2	5.77	17.79	10	1
P69560	Photosystem II protein D1 OS=Spinacia oleracea OX=3562 GN=psbA PE=1 SV=2	0	44.614	16	4	8	4	353	38.9	5.25	17.82	4	1
A0A0K9RLT1	Uncharacterized protein OS=Spinacia oleracea OX=3562 GN=SOVF_058300 PE=4 SV=1	0	44.485	25	10	13	9	532	59.5	6.09	16.54	10	1
A0A0K9QLS8	Uncharacterized protein OS=Spinacia oleracea OX=3562 GN=SOVF_164830 PE=4 SV=1	0	44.472	26	11	14	9	475	52.1	5.64	24.34	11	1
A0A0K9RA88	Uncharacterized protein OS=Spinacia oleracea OX=3562 GN=SOVF_089040 PE=3 SV=1	0	44.353	41	11	14	11	296	30	9.22	18.96	11	1
A0A0K9QAS3	Uncharacterized protein OS=Spinacia oleracea OX=3562 GN=SOVF_200260 PE=3 SV=1	0	44.029	23	9	13	9	462	48.8	7.65	19.03	9	1
A0A0K9Q9M3	Uncharacterized protein OS=Spinacia oleracea OX=3562 GN=SOVF_211380 PE=3 SV=1	0	44.013	46	10	14	10	219	24.9	9.94	22.86	10	1
A0A0K9QUQ7	Chlorophyll a-b binding protein, chloroplastic OS=Spinacia oleracea OX=3562 GN=SOVF_146400 PE=1 SV=1	0	43.965	32	9	15	9	295	31.3	5.72	35.21	9	1
A0A0K9QDY0	Mitochondrial Rho GTPase OS=Spinacia oleracea OX=3562 GN=SOVF_190020 PE=3 SV=1	0	43.936	21	11	12	11	645	71.8	5.58	22.12	11	1
A0A0K9RQC2	Uncharacterized protein OS=Spinacia oleracea OX=3562 GN=SOVF_040700 PE=4 SV=1	0	43.685	42	5	8	5	206	22.4	6.7	19.98	5	1
A0A0K9R2L0	Prohibitin OS=Spinacia oleracea OX=3562 GN=SOVF_114020 PE=3 SV=1	0	43.602	40	9	10	9	295	32.2	9.52	24.05	9	1
P31928	Sucrose-phosphate synthase OS=Spinacia oleracea OX=3562 GN=SPS1 PE=1 SV=1	0	43.589	14	13	15	13	1056	117.6	6.32	23.03	13	1
A0A0K9RN52	Uncharacterized protein OS=Spinacia oleracea OX=3562 GN=SOVF_053990 PE=3 SV=1	0	43.53	26	9	11	9	478	51	7.01	24.03	9	1
Q8H1B4	Aldehyde dehydrogenase OS=Spinacia oleracea OX=3562 PE=2 SV=1	0	43.5	17	7	13	6	497	54.3	5.5	27.24	7	1
A0A0K9R9S1	Coatomer subunit alpha OS=Spinacia oleracea OX=3562 GN=SOVF_090870 PE=4 SV=1	0	43.469	12	13	14	8	1213	136.5	6.93	22.67	13	1
A0A0K9QI44	Kinesin motor domain-containing protein OS=Spinacia oleracea OX=3562 GN=SOVF_182410 PE=3 SV=1	0	43.442	11	15	16	15	1283	141.9	6.34	18.83	15	1
A0A0K9RSD0	Coatomer subunit beta OS=Spinacia oleracea OX=3562 GN=SOVF_034580 PE=4 SV=1	0	43.244	13	11	15	11	949	106	5.83	30.26	11	1
A0A0K9QV69	Uncharacterized protein OS=Spinacia oleracea OX=3562 GN=SOVF_137210 PE=3 SV=1	0	43.13	16	11	18	10	765	80.2	5.08	24.4	11	1
A0A0K9QTZ7	Glycine cleavage system H protein OS=Spinacia oleracea OX=3562 GN=SOVF_141370 PE=3 SV=1	0	43.009	32	4	8	4	164	17.4	5.01	19.42	4	1
A0A0K9QUV5	Uncharacterized protein OS=Spinacia oleracea OX=3562 GN=SOVF_143570 PE=4 SV=1	0	42.98	4	15	15	15	3507	384.4	5.11	21.99	15	1
A0A0K9QRX8	Protein disulfide-isomerase OS=Spinacia oleracea OX=3562 GN=SOVF_148210 PE=3 SV=1	0	42.928	24	13	13	13	516	58	5.39	24.77	13	1
A0A0K9QTR9	Beta-galactosidase OS=Spinacia oleracea OX=3562 GN=SOVF_142220 PE=3 SV=1	0	42.308	20	16	19	11	782	87.2	7.77	18.52	16	1
A0A0K9QV60	Uncharacterized protein OS=Spinacia oleracea OX=3562 GN=SOVF_137740 PE=3 SV=1	0	42.196	22	10	12	10	504	54.4	6.16	24.26	10	1
A0A0K9RCD3	Uncharacterized protein OS=Spinacia oleracea OX=3562 GN=SOVF_088660 PE=3 SV=1	0	42.155	21	10	11	10	573	61.3	6.11	22.13	10	1
A0A0K9RYB1	Protein disulfide-isomerase OS=Spinacia oleracea OX=3562 GN=SOVF_015020 PE=3 SV=1	0	42.08	25	12	14	12	507	56.1	4.89	20.53	12	1
A0A0K9RTL7	Uncharacterized protein OS=Spinacia oleracea OX=3562 GN=SOVF_036700 PE=4 SV=1	0	41.636	59	8	8	6	172	18.7	5.33	20.86	8	1
A0A0K9RRY6	Uncharacterized protein OS=Spinacia oleracea OX=3562 GN=SOVF_042020 PE=4 SV=1	0	41.293	25	6	8	6	364	38.4	7.64	17.33	6	1
A0A0K9R3E4	AA_TRNA_LIGASE_II domain-containing protein OS=Spinacia oleracea OX=3562 GN=SOVF_115980 PE=3 SV=1	0	41.278	13	11	13	11	885	97	5.86	21.93	11	1
A0A0K9QFS2	Malate synthase OS=Spinacia oleracea OX=3562 GN=SOVF_184210 PE=3 SV=1	0	41.244	25	14	16	14	568	64.2	6.54	17.97	14	1
A0A0K9RS56	ATP-dependent Clp protease proteolytic subunit OS=Spinacia oleracea OX=3562 GN=SOVF_035430 PE=3 SV=1	0	41.235	24	6	9	6	307	33.1	5.52	21.89	6	1
A0A0K9R6R3	MI domain-containing protein OS=Spinacia oleracea OX=3562 GN=SOVF_100470 PE=4 SV=1	0	41.098	20	12	14	12	779	85.5	7.83	19.32	12	1
A0A0K9QP70	60S ribosomal protein L6 OS=Spinacia oleracea OX=3562 GN=SOVF_157220 PE=3 SV=1	0	41.034	38	10	12	1	230	25.4	10.15	19.47	10	1
A0A0K9RTK2	Lipoxygenase OS=Spinacia oleracea OX=3562 GN=SOVF_035780 PE=3 SV=1	0	41.01	18	14	15	13	863	97.9	6.19	25.19	14	1
A0A0K9RJW8	14_3_3 domain-containing protein OS=Spinacia oleracea OX=3562 GN=SOVF_058190 PE=3 SV=1	0	40.788	40	9	12	5	261	29.5	4.81	22.26	9	1
A0A0K9RK82	Uncharacterized protein OS=Spinacia oleracea OX=3562 GN=SOVF_057030 PE=3 SV=1	0	40.764	19	7	21	7	381	41.3	9.67	41.43	7	1
A0A0K9QBL4	Eukaryotic translation initiation factor 3 subunit L OS=Spinacia oleracea OX=3562 GN=SOVF_197680 PE=3 SV=1	0	40.744	21	12	13	12	520	61.4	6.57	18.65	12	1
A0A0K9S0N7	Uncharacterized protein OS=Spinacia oleracea OX=3562 GN=SOVF_007650 PE=4 SV=1	0	40.736	13	12	14	12	940	103.5	6.33	26.91	12	1
A0A0K9RK26	Uncharacterized protein (Fragment) OS=Spinacia oleracea OX=3562 GN=SOVF_057480 PE=3 SV=1	0	40.698	45	9	10	9	317	34.4	6.55	18.67	9	1
A0A0K9RYG6	PEROXIDASE_4 domain-containing protein OS=Spinacia oleracea OX=3562 GN=SOVF_015000 PE=3 SV=1	0	40.613	33	13	14	13	421	45.7	8.63	18.04	13	1
A0A0K9QP21	Uncharacterized protein OS=Spinacia oleracea OX=3562 GN=SOVF_162650 PE=3 SV=1	0	40.51	22	10	11	10	548	59	5.36	23.31	10	1
A0A0K9S317	40S ribosomal protein S8 OS=Spinacia oleracea OX=3562 GN=SOVF_000550 PE=3 SV=1	0	40.496	34	6	9	2	219	24.8	10.4	22.39	6	1
A0A0K9QTT1	Protein ROOT HAIR DEFECTIVE 3 homolog OS=Spinacia oleracea OX=3562 GN=SOVF_142190 PE=3 SV=1	0	40.333	18	14	15	14	810	89.9	5.55	16.96	14	1
A0A0K9QUA6	Cation_ATPase_N domain-containing protein OS=Spinacia oleracea OX=3562 GN=SOVF_145810 PE=3 SV=1	0	40.218	13	12	14	12	1061	116.2	5.21	27.74	12	1
A0A0K9RGW6	Ribosomal_L7Ae domain-containing protein OS=Spinacia oleracea OX=3562 GN=SOVF_068210 PE=4 SV=1	0	40.153	38	10	14	10	259	29.3	10.24	29.08	10	1
B5AR51	Phosphoinositide phospholipase C OS=Spinacia oleracea OX=3562 GN=plc PE=2 SV=1	0	40.122	23	12	16	11	587	66.4	6.57	19.22	12	1
P22418	Fructose-1,6-bisphosphatase, chloroplastic OS=Spinacia oleracea OX=3562 PE=1 SV=2	0	39.882	18	6	11	6	415	45.2	5.25	27.03	6	1
O49939	Peptidyl-prolyl cis-trans isomerase, chloroplastic OS=Spinacia oleracea OX=3562 GN=TLP40 PE=1 SV=1	0	39.7	23	9	12	9	449	49.8	5.41	21.19	9	1
A0A0K9QG28	Uncharacterized protein OS=Spinacia oleracea OX=3562 GN=SOVF_183180 PE=4 SV=1	0	39.592	17	12	12	2	804	89.4	5.26	22.74	12	1
A0A0K9RUV8	Tubulin alpha chain OS=Spinacia oleracea OX=3562 GN=SOVF_032210 PE=3 SV=1	0	39.586	19	7	10	1	449	49.7	5.06	23.65	7	1
A0A0K9RV83	Catalase OS=Spinacia oleracea OX=3562 GN=SOVF_031600 PE=3 SV=1	0	39.503	24	9	9	7	492	56.6	7.33	21.93	9	1
A0A0K9RPI2	Uncharacterized protein OS=Spinacia oleracea OX=3562 GN=SOVF_043230 PE=4 SV=1	0	39.454	24	11	13	10	505	57.1	5.1	23.54	11	1
A0A0K9RVS6	Pterin-binding domain-containing protein OS=Spinacia oleracea OX=3562 GN=SOVF_023780 PE=4 SV=1	0	39.148	26	10	14	10	386	41	6.83	27.75	10	1
P06512	Photosystem I P700 chlorophyll a apoprotein A2 OS=Spinacia oleracea OX=3562 GN=psaB PE=3 SV=1	0	38.932	15	8	17	8	734	82.4	7.24	25.94	8	1
A0A0K9QK04	14_3_3 domain-containing protein OS=Spinacia oleracea OX=3562 GN=SOVF_176430 PE=3 SV=1	0	38.58	38	8	11	5	261	29.4	4.88	18.88	8	1
A0A0K9QNS7	Uncharacterized protein OS=Spinacia oleracea OX=3562 GN=SOVF_164390 PE=4 SV=1	0	38.547	20	11	19	11	538	59.9	9.22	36.19	11	1
A0A0K9QYD9	Uncharacterized protein OS=Spinacia oleracea OX=3562 GN=SOVF_134140 PE=3 SV=1	0	38.416	38	7	10	7	214	24.2	5.96	24.57	7	1
A0A0K9QF27	Calreticulin OS=Spinacia oleracea OX=3562 GN=SOVF_186240 PE=3 SV=1	0	38.026	20	8	10	6	415	47.8	4.59	15.83	8	1
A0A0K9RAV8	SOR_SNZ domain-containing protein OS=Spinacia oleracea OX=3562 GN=SOVF_087440 PE=3 SV=1	0	37.946	29	9	11	9	312	33.3	6.55	19.72	9	1
A0A0K9QZP2	Ribosomal protein OS=Spinacia oleracea OX=3562 GN=SOVF_129770 PE=3 SV=1	0	37.914	32	6	12	6	216	24.6	9.86	19.15	6	1
A0A0K9RD33	KH type-2 domain-containing protein OS=Spinacia oleracea OX=3562 GN=SOVF_080530 PE=3 SV=1	0	37.834	38	10	12	10	244	27.2	9.48	22.28	10	1
A0A0K9R6I1	Uncharacterized protein OS=Spinacia oleracea OX=3562 GN=SOVF_101220 PE=3 SV=1	0	37.812	19	10	11	10	558	62.5	6.1	22.17	10	1
P82192	50S ribosomal protein L5, chloroplastic OS=Spinacia oleracea OX=3562 GN=RPL5 PE=1 SV=3	0	37.797	36	7	8	7	258	28.1	9.91	17.7	7	1
Q9LE95	50S ribosomal protein L1, chloroplastic OS=Spinacia oleracea OX=3562 GN=RPL1 PE=1 SV=1	0	37.784	33	12	17	12	352	38.6	9.19	18.33	12	1
A0A0K9RHD5	Thioredoxin domain-containing protein OS=Spinacia oleracea OX=3562 GN=SOVF_071570 PE=4 SV=1	0	37.743	26	5	6	5	270	29.5	7.4	20.34	5	1
A0A0K9QML5	Fn3_like domain-containing protein OS=Spinacia oleracea OX=3562 GN=SOVF_161960 PE=4 SV=1	0	37.66	16	10	11	9	777	84.3	7.02	14.65	10	1
A0A0K9RHG8	Biotin carboxylase OS=Spinacia oleracea OX=3562 GN=SOVF_065980 PE=4 SV=1	0	37.572	20	8	9	8	536	58.1	7.69	15.05	8	1
P04160	Photosystem II CP47 reaction center protein OS=Spinacia oleracea OX=3562 GN=psbB PE=1 SV=2	0	37.554	18	8	10	8	508	56.1	6.65	28.15	8	1
A0A0K9RD45	Pyr_redox_2 domain-containing protein OS=Spinacia oleracea OX=3562 GN=SOVF_079320 PE=4 SV=1	0	37.41	27	9	12	9	434	47.1	5.96	20.57	9	1
A0A0K9QK15	Phosphotransferase OS=Spinacia oleracea OX=3562 GN=SOVF_169560 PE=3 SV=1	0	37.333	20	8	10	7	498	54.1	5.59	17.99	8	1
A0A0K9RQ46	FKS1_dom1 domain-containing protein OS=Spinacia oleracea OX=3562 GN=SOVF_046960 PE=4 SV=1	0	37.129	7	14	14	11	1904	219.6	8.66	12.65	14	1
A0A0K9RTQ8	Uncharacterized protein OS=Spinacia oleracea OX=3562 GN=SOVF_035720 PE=4 SV=1	0	37.124	24	11	14	9	431	48.1	6.3	24.54	11	1
A0A0K9QLX6	Chlorophyll a-b binding protein, chloroplastic OS=Spinacia oleracea OX=3562 GN=SOVF_164340 PE=1 SV=1	0	37.108	37	8	9	7	286	31	5.94	17.89	8	1
A0A0K9QPD7	V-type proton ATPase proteolipid subunit OS=Spinacia oleracea OX=3562 GN=SOVF_162570 PE=3 SV=1	0	37.059	11	1	12	1	166	16.7	8.46	31.12	1	1
A0A0K9RA51	26S proteasome non-ATPase regulatory subunit 2 homolog OS=Spinacia oleracea OX=3562 GN=SOVF_094190 PE=3 SV=1	0	36.544	12	9	10	9	895	98.3	5.25	15.45	9	1
A0A0K9R531	40S ribosomal protein S3a OS=Spinacia oleracea OX=3562 GN=SOVF_110230 PE=3 SV=1	0	36.446	40	10	18	10	262	29.9	9.8	31.48	10	1
A0A0K9QZY4	Aldo_ket_red domain-containing protein OS=Spinacia oleracea OX=3562 GN=SOVF_127640 PE=4 SV=1	0	36.415	27	9	10	9	341	37.6	6.3	25.75	9	1
A0A0K9QFN6	UDP-glucose 6-dehydrogenase OS=Spinacia oleracea OX=3562 GN=SOVF_189830 PE=3 SV=1	0	36.276	19	8	9	5	480	53	6.18	20.17	8	1
A0A0K9QJE2	Epimerase domain-containing protein OS=Spinacia oleracea OX=3562 GN=SOVF_172470 PE=4 SV=1	0	36.141	23	9	11	9	418	45.1	6.37	14.76	9	1
A0A0K9QK53	UBA_e1_C domain-containing protein OS=Spinacia oleracea OX=3562 GN=SOVF_176130 PE=3 SV=1	0	36.136	12	12	12	12	1091	121.2	5.21	16.9	12	1
A0A0K9RWB6	V-type proton ATPase subunit a OS=Spinacia oleracea OX=3562 GN=SOVF_027650 PE=3 SV=1	0	36.122	13	9	11	9	737	84	5.76	22.66	9	1
Q9M3J5	Protein TIC 214 OS=Spinacia oleracea OX=3562 GN=TIC214 PE=3 SV=2	0	35.968	7	12	12	12	1833	218.3	9.44	13.57	12	1
A0A0K9RIV5	Uncharacterized protein OS=Spinacia oleracea OX=3562 GN=SOVF_067580 PE=4 SV=1	0	35.95	49	9	9	9	220	23.7	4.91	17.25	9	1
A0A0K9QXB6	Uncharacterized protein OS=Spinacia oleracea OX=3562 GN=SOVF_136000 PE=4 SV=1	0	35.897	19	10	12	1	559	61.2	5.59	15.57	10	1
A0A0K9QI10	Thioredoxin domain-containing protein OS=Spinacia oleracea OX=3562 GN=SOVF_183210 PE=4 SV=1	0	35.816	26	8	11	8	319	35.4	6.86	16.75	8	1
A0A0K9R6P0	Uncharacterized protein OS=Spinacia oleracea OX=3562 GN=SOVF_100640 PE=3 SV=1	0	35.79	32	6	8	6	260	28.3	8.9	17.29	6	1
A0A0K9RHD4	Uncharacterized protein OS=Spinacia oleracea OX=3562 GN=SOVF_063420 PE=3 SV=1	0	35.786	38	6	8	6	152	17.7	10.43	15.38	6	1
A0A0K9QKH5	Malate dehydrogenase OS=Spinacia oleracea OX=3562 GN=SOVF_175150 PE=3 SV=1	0	35.594	24	6	6	5	343	36	8.09	19.08	6	1
A0A0K9RAH3	LRRNT_2 domain-containing protein OS=Spinacia oleracea OX=3562 GN=SOVF_088530 PE=4 SV=1	0	35.509	30	10	14	10	335	37.5	9.06	19.61	10	1
A0A0K9RUA6	Uncharacterized protein OS=Spinacia oleracea OX=3562 GN=SOVF_028130 PE=3 SV=1	0	35.469	33	5	8	5	254	26.7	8.63	20.37	5	1
A0A0K9QW03	Mg-por_mtran_C domain-containing protein OS=Spinacia oleracea OX=3562 GN=SOVF_135020 PE=4 SV=1	0	35.407	24	7	9	7	326	35	7.85	17.83	7	1
A0A0K9RQB7	Uncharacterized protein OS=Spinacia oleracea OX=3562 GN=SOVF_046360 PE=4 SV=1	0	35.269	10	12	12	12	1304	147.3	7.52	16.96	12	1
A0A0K9RPB2	Uncharacterized protein OS=Spinacia oleracea OX=3562 GN=SOVF_043790 PE=4 SV=1	0	35.139	30	9	10	9	334	36.5	9.11	23.68	9	1
A0A0K9RZC7	Uncharacterized protein OS=Spinacia oleracea OX=3562 GN=SOVF_016920 PE=4 SV=1	0	35.077	20	9	11	9	480	53.1	5.35	16.51	9	1
A0A0K9RND9	Uncharacterized protein OS=Spinacia oleracea OX=3562 GN=SOVF_046860 PE=4 SV=1	0	35.073	16	11	13	11	673	73.8	6.68	13.2	11	1
A0A0K9RLC3	Alpha-1,4 glucan phosphorylase OS=Spinacia oleracea OX=3562 GN=SOVF_053450 PE=3 SV=1	0	35.057	10	10	12	10	971	109.6	5.69	15.09	10	1
A0A0K9QNS4	Ribosomal_L2_C domain-containing protein OS=Spinacia oleracea OX=3562 GN=SOVF_121380 PE=4 SV=1	0	35.034	27	6	8	6	260	28.2	10.73	23.61	6	1
A0A0K9QKF2	Iso_dh domain-containing protein OS=Spinacia oleracea OX=3562 GN=SOVF_168950 PE=4 SV=1	0	35.01	21	7	7	7	379	41.1	7.97	16.62	7	1
Q01292	Ketol-acid reductoisomerase, chloroplastic OS=Spinacia oleracea OX=3562 GN=AHRI PE=1 SV=1	0	34.979	14	6	9	6	595	63.7	6.99	23.36	6	1
A0A0K9QW01	Uncharacterized protein OS=Spinacia oleracea OX=3562 GN=SOVF_142210 PE=3 SV=1	0	34.952	20	10	14	9	498	57.4	9.32	19.32	10	1
A0A0K9R3E9	Protein kinase domain-containing protein OS=Spinacia oleracea OX=3562 GN=SOVF_111240 PE=4 SV=1	0	34.937	16	10	12	9	670	71.8	7.91	24.96	10	1
A0A0K9RMG6	rRNA N-glycosidase OS=Spinacia oleracea OX=3562 GN=SOVF_055950 PE=3 SV=1	0	34.917	30	8	11	8	287	32.1	9.47	23.03	8	1
A0A0K9QB22	TPM_phosphatase domain-containing protein OS=Spinacia oleracea OX=3562 GN=SOVF_199350 PE=4 SV=1	0	34.911	30	6	9	6	288	31.3	8.41	29.19	6	1
A0A0K9QZ29	Eukaryotic translation initiation factor 3 subunit M OS=Spinacia oleracea OX=3562 GN=SOVF_130320 PE=3 SV=1	0	34.896	20	7	9	7	410	46.2	4.96	15.03	7	1
A0A0K9RJA5	Jacalin-type lectin domain-containing protein OS=Spinacia oleracea OX=3562 GN=SOVF_060350 PE=4 SV=1	0	34.822	59	6	7	3	160	17.5	7.99	20.29	6	1
P29344	30S ribosomal protein S1, chloroplastic OS=Spinacia oleracea OX=3562 GN=RPS1 PE=1 SV=1	0	34.799	26	10	12	10	411	44.8	5.55	22.53	10	1
A0A0K9QWM7	Xyloglucan endotransglucosylase/hydrolase OS=Spinacia oleracea OX=3562 GN=SOVF_133140 PE=3 SV=1	0	34.759	33	9	10	5	280	32.2	9.17	23.31	9	1
A0A0K9QE67	Peptidase A1 domain-containing protein OS=Spinacia oleracea OX=3562 GN=SOVF_189270 PE=3 SV=1	0	34.658	25	8	9	8	426	46.3	8.79	18.27	8	1
A0A0K9Q8R5	Ribosomal protein L15 OS=Spinacia oleracea OX=3562 GN=SOVF_162500 PE=3 SV=1	0	34.63	45	9	12	9	204	24.3	11.59	16.84	9	1
A0A0K9RZE0	Uncharacterized protein OS=Spinacia oleracea OX=3562 GN=SOVF_011640 PE=4 SV=1	0	34.629	29	7	9	7	312	33.8	4.81	22.67	7	1
A0A0K9RP28	PEROXIDASE_4 domain-containing protein OS=Spinacia oleracea OX=3562 GN=SOVF_050500 PE=3 SV=1	0	34.517	29	7	12	7	286	31.5	7.69	18.3	7	1
A0A0K9QK32	Uncharacterized protein OS=Spinacia oleracea OX=3562 GN=SOVF_175360 PE=3 SV=1	0	34.445	11	9	10	9	903	100.9	9.23	15.26	9	1
A0A0K9R4C5	Protein transport protein SEC23 OS=Spinacia oleracea OX=3562 GN=SOVF_108180 PE=3 SV=1	0	34.338	13	7	9	7	796	87.1	6.15	21.33	7	1
P06509	50S ribosomal protein L2, chloroplastic OS=Spinacia oleracea OX=3562 GN=rpl2-A PE=1 SV=4	0	34.301	35	8	11	8	272	29.8	11.24	13.81	8	1
A0A0K9RK16	TIP120 domain-containing protein OS=Spinacia oleracea OX=3562 GN=SOVF_057550 PE=4 SV=1	0	34.203	12	14	14	14	1218	134.5	5.85	12.86	14	1
A0A0K9REH9	Methyltransf_25 domain-containing protein OS=Spinacia oleracea OX=3562 GN=SOVF_075880 PE=4 SV=1	0	34.156	22	8	8	8	447	49.5	5.12	17.84	8	1
A0A0K9R4L4	EF1_GNE domain-containing protein OS=Spinacia oleracea OX=3562 GN=SOVF_114060 PE=3 SV=1	0	34.141	32	6	8	5	225	24.7	4.68	17.8	6	1
P48496	Triosephosphate isomerase, chloroplastic OS=Spinacia oleracea OX=3562 GN=TPIP1 PE=1 SV=1	0	34.09	29	7	10	7	322	34.4	6.89	16.96	7	1
A0A0K9QY15	Uncharacterized protein OS=Spinacia oleracea OX=3562 GN=SOVF_128270 PE=3 SV=1	0	33.945	24	8	9	7	342	39.7	5.3	18.94	8	1
A0A0K9Q7D7	Eukaryotic translation initiation factor 3 subunit E OS=Spinacia oleracea OX=3562 GN=SOVF_212280 PE=3 SV=1	0	33.931	24	10	11	4	437	51.4	5.78	13.65	10	1
O82058	Glucose-6-phosphate isomerase OS=Spinacia oleracea OX=3562 GN=GPIP PE=2 SV=1	0	33.852	19	10	10	10	618	67.6	5.77	12.56	10	1
A0A0K9QAD9	Uncharacterized protein OS=Spinacia oleracea OX=3562 GN=SOVF_208640 PE=4 SV=1	0	33.799	40	11	15	11	242	27.7	8.54	25.11	11	1
A0A0K9QIC3	Thioredoxin domain-containing protein OS=Spinacia oleracea OX=3562 GN=SOVF_175970 PE=4 SV=1	0	33.763	36	8	8	8	214	23.5	9.36	11.41	8	1
A0A0K9RDI2	Uncharacterized protein OS=Spinacia oleracea OX=3562 GN=SOVF_078930 PE=3 SV=1	0	33.708	24	5	7	5	360	37.3	4.96	20.15	5	1
P31164	50S ribosomal protein L11, chloroplastic OS=Spinacia oleracea OX=3562 GN=rpl11 PE=1 SV=1	0	33.673	34	6	7	6	224	23.6	9.86	15.94	6	1
P82278	30S ribosomal protein S9, chloroplastic OS=Spinacia oleracea OX=3562 GN=PRPS9 PE=1 SV=2	0	33.671	29	5	7	5	208	22.4	10.42	20.75	5	1
A0A0K9RQC0	Uncharacterized protein OS=Spinacia oleracea OX=3562 GN=SOVF_040710 PE=4 SV=1	0	33.648	38	5	10	5	192	20.2	6.79	17.75	5	1
A0A0K9QSB5	AA_TRNA_LIGASE_II domain-containing protein OS=Spinacia oleracea OX=3562 GN=SOVF_147360 PE=3 SV=1	0	33.647	18	10	10	10	570	64.7	7.53	16.16	10	1
A0A0K9RW03	Terpene cyclase/mutase family member OS=Spinacia oleracea OX=3562 GN=SOVF_022560 PE=3 SV=1	0	33.541	12	7	8	7	756	86	6.57	12.28	7	1
A0A0K9RNN0	Pyr_redox_2 domain-containing protein OS=Spinacia oleracea OX=3562 GN=SOVF_046270 PE=4 SV=1	0	33.532	25	9	10	9	462	51	8.87	15.57	9	1
A0A0K9RCS7	T-complex protein 1 subunit gamma OS=Spinacia oleracea OX=3562 GN=SOVF_087280 PE=3 SV=1	0	33.515	17	10	10	10	556	60.4	6.35	12.4	10	1
A0A0K9RL14	Mg-protoporphyrin IX chelatase (Fragment) OS=Spinacia oleracea OX=3562 GN=SOVF_054470 PE=3 SV=1	0	33.494	24	10	11	10	471	51.7	7.53	16.21	10	1
A0A0K9RZT9	Uncharacterized protein OS=Spinacia oleracea OX=3562 GN=SOVF_010730 PE=4 SV=1	0	33.364	18	8	9	8	503	56	5.99	15.8	8	1
A0A0K9QNT1	Annexin OS=Spinacia oleracea OX=3562 GN=SOVF_164450 PE=3 SV=1	0	33.17	36	11	13	11	313	35.9	7.8	14.77	11	1
A0A0K9QG12	AAA domain-containing protein OS=Spinacia oleracea OX=3562 GN=SOVF_183190 PE=3 SV=1	0	33.152	21	7	10	7	404	45.7	8.85	15.5	7	1
A0A0K9RRL8	Peptidase_M3 domain-containing protein (Fragment) OS=Spinacia oleracea OX=3562 GN=SOVF_037200 PE=3 SV=1	0	33.135	15	9	9	9	675	76.7	6.57	15.73	9	1
A0A0K9QV33	SAM domain-containing protein OS=Spinacia oleracea OX=3562 GN=SOVF_142860 PE=4 SV=1	0	33.103	38	9	12	9	266	28.2	9.64	19.96	9	1
A0A0K9RF78	PAP_fibrillin domain-containing protein OS=Spinacia oleracea OX=3562 GN=SOVF_073610 PE=4 SV=1	0	33.083	26	10	11	10	400	44.8	9.32	17.56	10	1
A0A0K9RK67	ATP synthase subunit gamma OS=Spinacia oleracea OX=3562 GN=SOVF_062960 PE=3 SV=1	0	33.03	23	10	11	10	324	35.3	8.5	18.52	10	1
A0A0K9R4A9	Prohibitin OS=Spinacia oleracea OX=3562 GN=SOVF_108200 PE=3 SV=1	0	33.019	28	6	9	6	282	30.8	9.01	17.75	6	1
A0A0K9Q721	Uncharacterized protein (Fragment) OS=Spinacia oleracea OX=3562 GN=SOVF_213890 PE=3 SV=1	0	32.995	52	7	9	2	159	17.8	9.42	19.58	7	1
A0A0K9RI71	Formate dehydrogenase, mitochondrial OS=Spinacia oleracea OX=3562 GN=SOVF_069660 PE=3 SV=1	0	32.845	19	7	12	7	387	42.6	7.37	15.74	7	1
A0A0K9QSF8	Uncharacterized protein (Fragment) OS=Spinacia oleracea OX=3562 GN=SOVF_146610 PE=4 SV=1	0	32.806	6	12	12	12	2272	253.5	6.18	16.35	12	1
A0A0K9RWM3	DEK_C domain-containing protein OS=Spinacia oleracea OX=3562 GN=SOVF_020790 PE=4 SV=1	0	32.736	15	11	12	11	725	81.7	5	16.75	11	1
A0A0K9RDQ0	Eukaryotic translation initiation factor 3 subunit E OS=Spinacia oleracea OX=3562 GN=SOVF_083050 PE=3 SV=1	0	32.698	23	9	9	3	437	51.1	5.49	16.78	9	1
A0A0K9QGN1	Glyco_transf_20 domain-containing protein OS=Spinacia oleracea OX=3562 GN=SOVF_187820 PE=4 SV=1	0	32.654	12	9	10	8	857	96.7	6.48	14.71	9	1
A0A0K9QFW1	Obg-like ATPase 1 OS=Spinacia oleracea OX=3562 GN=SOVF_183590 PE=3 SV=1	0	32.648	25	9	10	9	394	44.5	6.76	14.13	9	1
A0A0K9RG77	Uncharacterized protein OS=Spinacia oleracea OX=3562 GN=SOVF_074910 PE=4 SV=1	0	32.623	5	14	14	14	2612	284.5	7.08	9.36	14	1
A0A0K9RNX4	26S proteasome non-ATPase regulatory subunit 1 homolog OS=Spinacia oleracea OX=3562 GN=SOVF_045290 PE=3 SV=1	0	32.592	11	10	11	10	1000	109	5.36	11.62	10	1
A0A0K9RPL6	Uncharacterized protein OS=Spinacia oleracea OX=3562 GN=SOVF_043270 PE=4 SV=1	0	32.525	23	7	16	4	218	25.5	5.58	27.31	7	1
A0A0K9R367	Ribosomal_L7Ae domain-containing protein OS=Spinacia oleracea OX=3562 GN=SOVF_117400 PE=4 SV=1	0	32.448	43	5	9	5	111	12.3	9.55	17.85	5	1
A0A0K9QHV9	Uncharacterized protein OS=Spinacia oleracea OX=3562 GN=SOVF_177240 PE=4 SV=1	0	32.355	29	6	9	6	292	31.8	6.7	15.89	6	1
Q42459	Ascorbate peroxidase OS=Spinacia oleracea OX=3562 PE=2 SV=3	0	32.323	40	7	10	7	250	27.6	5.64	13.92	7	1
A0A0K9QLI7	Uncharacterized protein OS=Spinacia oleracea OX=3562 GN=SOVF_165420 PE=3 SV=1	0	32.176	19	7	9	7	422	46.1	6.06	18.48	7	1
A0A0K9RB05	Lactoylglutathione lyase OS=Spinacia oleracea OX=3562 GN=SOVF_086820 PE=3 SV=1	0	32.161	32	8	9	7	291	32.3	5.81	16.37	8	1
A0A0K9QXP6	Usp domain-containing protein OS=Spinacia oleracea OX=3562 GN=SOVF_136620 PE=4 SV=1	0	31.947	45	8	11	7	164	18.2	8	18.36	8	1
A0A0K9QF86	Uncharacterized protein OS=Spinacia oleracea OX=3562 GN=SOVF_192510 PE=3 SV=1	0	31.928	19	7	8	7	477	51.9	7.93	17.19	7	1
A0A0K9QTB8	Epimerase domain-containing protein OS=Spinacia oleracea OX=3562 GN=SOVF_143880 PE=4 SV=1	0	31.905	27	10	12	10	388	43.5	5.74	18.71	10	1
A0A0K9REL5	Uncharacterized protein OS=Spinacia oleracea OX=3562 GN=SOVF_080230 PE=4 SV=1	0	31.863	40	7	7	4	217	23.9	5.99	18.46	7	1
A0A0K9R631	FHA domain-containing protein OS=Spinacia oleracea OX=3562 GN=SOVF_109050 PE=4 SV=1	0	31.82	21	3	7	3	226	24.4	5.9	16.37	3	1
A0A0K9S236	Uncharacterized protein OS=Spinacia oleracea OX=3562 GN=SOVF_003130 PE=4 SV=1	0	31.779	19	7	11	7	416	42.6	5.25	19.56	7	1
Q41393	E24 ASN OS=Spinacia oleracea OX=3562 GN=spiol E24 PE=2 SV=1	0	31.754	30	4	7	2	148	16.2	4.88	23.3	4	1
A0A0K9RB55	FKS1_dom1 domain-containing protein OS=Spinacia oleracea OX=3562 GN=SOVF_086660 PE=4 SV=1	0	31.663	6	11	11	9	1652	192.3	8.97	6.21	11	1
A0A0K9RP34	Uncharacterized protein OS=Spinacia oleracea OX=3562 GN=SOVF_044550 PE=4 SV=1	0	31.648	32	5	6	5	239	25.7	6.16	19.14	5	1
A0A0K9QDX2	Uncharacterized protein OS=Spinacia oleracea OX=3562 GN=SOVF_190120 PE=4 SV=1	0	31.591	38	8	13	8	202	22.4	8.6	19.99	8	1
A0A0K9Q8I4	Lipocln_cytosolic_FA-bd_dom domain-containing protein OS=Spinacia oleracea OX=3562 GN=SOVF_207970 PE=3 SV=1	0	31.537	49	8	10	8	188	21.6	5.72	24.01	8	1
A0A0K9RYC3	Uncharacterized protein OS=Spinacia oleracea OX=3562 GN=SOVF_020690 PE=4 SV=1	0	31.452	11	4	5	4	422	45.2	6.06	16.56	4	1
A0A0K9R6V2	Uncharacterized protein (Fragment) OS=Spinacia oleracea OX=3562 GN=SOVF_099480 PE=3 SV=1	0	31.435	33	7	8	6	242	26.3	7.78	22.08	7	1
A0A0K9Q8R4	Ribos_L4_asso_C domain-containing protein OS=Spinacia oleracea OX=3562 GN=SOVF_207050 PE=4 SV=1	0	31.271	21	7	8	1	325	35.5	10.3	12.75	7	1
A0A0K9Q958	Uncharacterized protein OS=Spinacia oleracea OX=3562 GN=SOVF_205490 PE=4 SV=1	0	31.267	7	9	9	9	1636	184.9	5.95	17.06	9	1
A0A0K9R5W5	Ubiquitin-like domain-containing protein OS=Spinacia oleracea OX=3562 GN=SOVF_103040 PE=4 SV=1	0	31.243	48	7	12	2	157	17.8	9.73	25.37	7	1
A0A0K9R7U1	T-complex protein 1 subunit delta OS=Spinacia oleracea OX=3562 GN=SOVF_103640 PE=3 SV=1	0	31.217	23	11	11	11	534	57.6	7.03	15.42	11	1
A0A0K9QBN2	Aldedh domain-containing protein OS=Spinacia oleracea OX=3562 GN=SOVF_197610 PE=3 SV=1	0	31.211	19	9	11	8	534	58.1	7.9	11.18	9	1
A0A0K9QN72	Uncharacterized protein OS=Spinacia oleracea OX=3562 GN=SOVF_166240 PE=3 SV=1	0	31.201	25	9	10	7	369	41	5.68	17.31	9	1
O82059	Glucose-6-phosphate isomerase, cytosolic OS=Spinacia oleracea OX=3562 GN=PGIC PE=2 SV=2	0	31.165	18	10	12	10	566	62.1	6.83	12.85	10	1
A0A0K9QI82	PKS_ER domain-containing protein (Fragment) OS=Spinacia oleracea OX=3562 GN=SOVF_181480 PE=4 SV=1	0	31.142	19	7	8	3	410	43.4	7.39	14.52	7	1
A0A0K9R9A0	HECT domain-containing protein OS=Spinacia oleracea OX=3562 GN=SOVF_097120 PE=4 SV=1	0	31.11	6	9	9	9	1872	200.9	5.92	13.36	9	1
A0A0K9QY91	Uncharacterized protein OS=Spinacia oleracea OX=3562 GN=SOVF_133240 PE=4 SV=1	0	31.106	11	10	10	10	1054	115.7	6.01	17.6	10	1
A0A0K9QUF1	CN hydrolase domain-containing protein OS=Spinacia oleracea OX=3562 GN=SOVF_145230 PE=4 SV=1	0	31.087	26	7	8	7	364	39.9	8.22	16.65	7	1
A0A0K9QG43	Uncharacterized protein OS=Spinacia oleracea OX=3562 GN=SOVF_189440 PE=3 SV=1	0	31.072	19	4	5	4	342	36.9	9.31	18.51	4	1
A0A0K9RCC8	RRM domain-containing protein OS=Spinacia oleracea OX=3562 GN=SOVF_083040 PE=4 SV=1	0	31.049	54	8	11	6	166	16.2	5.63	22.63	8	1
A0A0K9RWS8	V-type proton ATPase subunit C OS=Spinacia oleracea OX=3562 GN=SOVF_019560 PE=3 SV=1	0	31.021	24	8	11	8	375	42.6	5.64	15.23	8	1
A0A0K9QYN1	Uncharacterized protein OS=Spinacia oleracea OX=3562 GN=SOVF_126590 PE=4 SV=1	0	31.008	7	8	8	8	1373	147.9	6.18	17	8	1
A0A0K9Q7G6	Elongation factor Tu OS=Spinacia oleracea OX=3562 GN=SOVF_211710 PE=3 SV=1	0	30.948	19	7	8	6	456	49.6	6.99	10.37	7	1
A0A0K9QGF8	Dolichyl-diphosphooligosaccharide--protein glycosyltransferase subunit 2 OS=Spinacia oleracea OX=3562 GN=SOVF_187510 PE=3 SV=1	0	30.861	13	4	5	4	469	51.3	7.08	17.41	4	1
A0A0K9RL73	Uncharacterized protein OS=Spinacia oleracea OX=3562 GN=SOVF_054240 PE=4 SV=1	0	30.779	14	7	9	7	584	65.3	5.14	15.92	7	1
A0A0K9RKF3	Tr-type G domain-containing protein OS=Spinacia oleracea OX=3562 GN=SOVF_061980 PE=4 SV=1	0	30.658	25	9	10	9	464	50.6	8.4	11.27	9	1
A0A0K9RCW1	Plasma membrane ATPase OS=Spinacia oleracea OX=3562 GN=SOVF_081110 PE=3 SV=1	0	30.641	7	5	6	1	954	104.6	6.29	13.08	5	1
A0A0K9S2L4	Aminotran_1_2 domain-containing protein OS=Spinacia oleracea OX=3562 GN=SOVF_001640 PE=4 SV=1	0	30.627	18	8	8	8	537	58.8	5.95	15.77	8	1
A0A0K9R713	Histone H4 OS=Spinacia oleracea OX=3562 GN=SOVF_000690 PE=3 SV=1	0	30.619	51	6	8	6	103	11.4	11.47	20.16	6	1
A0A0K9RIW2	Peptidylprolyl isomerase OS=Spinacia oleracea OX=3562 GN=SOVF_061710 PE=4 SV=1	0	30.602	17	9	11	9	549	61.2	5.16	16.97	9	1
A0A0K9RVA6	14_3_3 domain-containing protein OS=Spinacia oleracea OX=3562 GN=SOVF_025180 PE=3 SV=1	0	30.475	29	6	9	4	248	28	4.89	16.75	6	1
A0A0K9QKY3	Protein kinase domain-containing protein OS=Spinacia oleracea OX=3562 GN=SOVF_167540 PE=4 SV=1	0	30.465	9	8	9	8	978	107.3	7.5	20.15	8	1
A0A0K9QDB7	Uncharacterized protein OS=Spinacia oleracea OX=3562 GN=SOVF_197580 PE=3 SV=1	0	30.284	10	10	10	10	1062	121.2	6.64	13.48	10	1
P22798	50S ribosomal protein L15, chloroplastic OS=Spinacia oleracea OX=3562 GN=RPL15 PE=1 SV=3	0	30.282	29	8	8	8	271	29	10.68	17.14	8	1
A0A0K9RKK1	Alba domain-containing protein (Fragment) OS=Spinacia oleracea OX=3562 GN=SOVF_056260 PE=4 SV=1	0	30.254	28	8	8	8	405	44.6	9.73	16.64	8	1
A0A0K9S096	Uncharacterized protein OS=Spinacia oleracea OX=3562 GN=SOVF_014560 PE=3 SV=1	0	30.243	16	8	9	8	559	62.9	6.86	13.23	8	1
A0A0K9QPZ3	Flavodoxin-like domain-containing protein OS=Spinacia oleracea OX=3562 GN=SOVF_159780 PE=4 SV=1	0	30.052	44	7	9	5	192	20.5	5.33	16.85	7	1
A0A0K9R322	Peptidase_S9 domain-containing protein (Fragment) OS=Spinacia oleracea OX=3562 GN=SOVF_112290 PE=4 SV=1	0	30.044	10	9	9	9	979	108.6	6.39	9.54	9	1
A0A0K9R3M3	Uncharacterized protein OS=Spinacia oleracea OX=3562 GN=SOVF_116810 PE=4 SV=1	0	30.043	23	6	7	6	313	35.4	6.44	14.2	6	1
A0A0K9R7M3	Uncharacterized protein OS=Spinacia oleracea OX=3562 GN=SOVF_104770 PE=3 SV=1	0	30.04	28	7	10	7	299	31.8	9.57	14.38	7	1
A0A0K9R7P7	Peptidase A1 domain-containing protein OS=Spinacia oleracea OX=3562 GN=SOVF_097570 PE=3 SV=1	0	29.967	27	11	12	5	437	47.6	9.2	22.7	11	1
A0A0K9RKT3	Uncharacterized protein OS=Spinacia oleracea OX=3562 GN=SOVF_055070 PE=3 SV=1	0	29.947	20	7	8	7	383	42.4	4.72	17.53	7	1
A0A0K9QX27	NmrA domain-containing protein OS=Spinacia oleracea OX=3562 GN=SOVF_131480 PE=4 SV=1	0	29.924	22	8	8	8	397	44	8.43	15.01	8	1
A0A0K9S4M7	Uncharacterized protein OS=Spinacia oleracea OX=3562 GN=SOVF_000250 PE=3 SV=1	0	29.911	22	8	9	8	365	38.9	9.1	18.6	8	1
A0A0K9R1G6	AAA domain-containing protein OS=Spinacia oleracea OX=3562 GN=SOVF_124000 PE=3 SV=1	0	29.867	26	9	11	9	426	47.7	6.47	7.37	9	1
A0A0K9QP40	Purple acid phosphatase OS=Spinacia oleracea OX=3562 GN=SOVF_157560 PE=3 SV=1	0	29.831	12	8	11	8	746	82.8	6.77	17.33	8	1
A0A0K9RUG2	Uncharacterized protein OS=Spinacia oleracea OX=3562 GN=SOVF_027550 PE=4 SV=1	0	29.756	8	9	11	9	1201	131.1	6.2	12.49	9	1
A0A0K9RFA4	Uncharacterized protein OS=Spinacia oleracea OX=3562 GN=SOVF_073460 PE=3 SV=1	0	29.729	18	12	12	11	610	68.3	7.72	8.87	12	1
A0A0K9QFQ2	Peroxidase OS=Spinacia oleracea OX=3562 GN=SOVF_190840 PE=3 SV=1	0	29.723	21	7	9	7	323	35.7	9.1	9.88	7	1
A0A0K9QHW3	Glucose-6-phosphate 1-dehydrogenase OS=Spinacia oleracea OX=3562 GN=SOVF_183760 PE=3 SV=1	0	29.714	18	9	11	8	520	59.5	6.71	12.35	9	1
A0A0K9QTU5	Uncharacterized protein (Fragment) OS=Spinacia oleracea OX=3562 GN=SOVF_147540 PE=4 SV=1	0	29.686	16	4	6	4	345	38.8	9.45	13.7	4	1
A0A0K9RVX8	Uncharacterized protein OS=Spinacia oleracea OX=3562 GN=SOVF_022710 PE=3 SV=1	0	29.678	15	7	8	4	540	57.9	5.22	10.43	7	1
P82180	50S ribosomal protein L9, chloroplastic OS=Spinacia oleracea OX=3562 GN=RPL9 PE=1 SV=2	0	29.663	39	8	11	8	196	22	9.67	23.84	8	1
A0A0K9RW16	60S ribosomal protein L18a OS=Spinacia oleracea OX=3562 GN=SOVF_022960 PE=3 SV=1	0	29.521	47	8	10	4	178	21.2	10.05	14.65	8	1
Q43157	Ribulose-phosphate 3-epimerase, chloroplastic OS=Spinacia oleracea OX=3562 GN=RPE PE=1 SV=1	0	29.496	29	5	5	5	285	30.3	8.06	14.9	5	1
A0A0K9QCY3	Fn3_like domain-containing protein OS=Spinacia oleracea OX=3562 GN=SOVF_193270 PE=4 SV=1	0	29.493	11	9	11	8	787	87.6	8.43	15.11	9	1
A0A0K9RA80	S4 RNA-binding domain-containing protein OS=Spinacia oleracea OX=3562 GN=SOVF_093880 PE=3 SV=1	0	29.448	44	9	13	2	197	22.9	10.4	22.67	9	1
A0A0K9QA92	Uncharacterized protein OS=Spinacia oleracea OX=3562 GN=SOVF_201990 PE=3 SV=1	0	29.42	26	7	9	7	320	35.8	9.58	15.22	7	1
A0A0K9QRP0	Uncharacterized protein OS=Spinacia oleracea OX=3562 GN=SOVF_149300 PE=4 SV=1	0	29.341	21	6	7	6	413	44.9	5.07	12.81	6	1
A0A0K9Q927	Adenylosuccinate synthetase, chloroplastic OS=Spinacia oleracea OX=3562 GN=PURA PE=3 SV=1	0	29.321	17	8	9	8	490	53.3	7.21	17.41	8	1
A0A0K9R1B6	Fn3_like domain-containing protein OS=Spinacia oleracea OX=3562 GN=SOVF_115870 PE=4 SV=1	0	29.24	11	9	10	9	845	92.1	8.88	14.4	9	1
A0A0K9RQJ0	EF1_GNE domain-containing protein OS=Spinacia oleracea OX=3562 GN=SOVF_039790 PE=3 SV=1	0	29.237	31	7	9	2	232	25.3	4.65	19.01	7	1
A0A0K9QJ70	Uncharacterized protein OS=Spinacia oleracea OX=3562 GN=SOVF_173230 PE=4 SV=1	0	29.22	13	10	11	10	795	88.7	6.67	21.71	10	1
A0A0K9QXU3	Rieske domain-containing protein OS=Spinacia oleracea OX=3562 GN=SOVF_134440 PE=4 SV=1	0	29.214	17	7	9	6	540	61	6.48	14.44	7	1
A0A0K9R3W0	Glyco_18 domain-containing protein OS=Spinacia oleracea OX=3562 GN=SOVF_109800 PE=3 SV=1	0	29.192	19	3	4	3	371	40	8.7	13.52	3	1
P28644	28 kDa ribonucleoprotein, chloroplastic OS=Spinacia oleracea OX=3562 PE=1 SV=1	0	29.154	29	5	7	5	233	25.2	4.49	16.97	5	1
A0A0K9QRD6	Uncharacterized protein OS=Spinacia oleracea OX=3562 GN=SOVF_156810 PE=4 SV=1	0	29.147	50	9	9	9	187	19.9	8.43	15.96	9	1
A0A0K9QYE4	Uncharacterized protein OS=Spinacia oleracea OX=3562 GN=SOVF_134010 PE=4 SV=1	0	29.146	33	8	9	7	272	30.7	10.48	16.26	8	1
A0A0K9S1C1	ACT domain-containing protein OS=Spinacia oleracea OX=3562 GN=SOVF_005820 PE=4 SV=1	0	29.105	33	7	8	6	284	31	5.67	12.82	7	1
A0A0K9RT53	Uncharacterized protein OS=Spinacia oleracea OX=3562 GN=SOVF_031130 PE=3 SV=1	0	29.074	19	7	9	7	407	45.4	5.72	10.35	7	1
A0A0K9R6K9	Peroxidase OS=Spinacia oleracea OX=3562 GN=SOVF_100930 PE=3 SV=1	0	29.057	32	9	9	9	326	35.1	8.27	18.21	9	1
A0A0K9RVK0	Uncharacterized protein OS=Spinacia oleracea OX=3562 GN=SOVF_023640 PE=4 SV=1	0	28.993	14	8	8	3	569	64.1	5.1	15.47	8	1
Q41368	Voltage-dependent anion channel protein OS=Spinacia oleracea OX=3562 GN=SVDAC1 PE=2 SV=1	0	28.989	21	6	8	5	276	29.6	7.12	16.93	6	1
A0A0K9QLM7	Chlorophyll a-b binding protein, chloroplastic OS=Spinacia oleracea OX=3562 GN=SOVF_165140 PE=3 SV=1	0	28.936	20	4	9	3	264	28.5	5.66	18.57	4	1
A0A0K9S2M9	Uncharacterized protein OS=Spinacia oleracea OX=3562 GN=SOVF_001850 PE=4 SV=1	0	28.926	5	9	11	8	1836	202.1	6.57	10.78	9	1
A0A0K9RTN8	Proteasome subunit beta OS=Spinacia oleracea OX=3562 GN=SOVF_035230 PE=3 SV=1	0	28.918	29	6	8	6	223	24.8	6.68	14.3	6	1
A0A0K9RXV2	Epimerase domain-containing protein OS=Spinacia oleracea OX=3562 GN=SOVF_016090 PE=4 SV=1	0	28.883	16	6	6	6	482	53.8	7.87	13.62	6	1
A0A0K9RRR6	Uncharacterized protein OS=Spinacia oleracea OX=3562 GN=SOVF_042480 PE=4 SV=1	0	28.833	18	10	10	10	594	65.7	9.33	10.97	10	1
A0A0K9R422	Pyrophosphate--fructose 6-phosphate 1-phosphotransferase subunit beta OS=Spinacia oleracea OX=3562 GN=PFP-BETA PE=3 SV=1	0	28.779	15	8	9	8	566	61.6	6.8	16.67	8	1
A0A0K9QF96	Uncharacterized protein OS=Spinacia oleracea OX=3562 GN=SOVF_185750 PE=4 SV=1	0	28.75	16	10	11	10	722	79.7	5.22	14.99	10	1
A0A0K9QEH8	Uncharacterized protein OS=Spinacia oleracea OX=3562 GN=SOVF_188230 PE=3 SV=1	0	28.663	44	6	11	6	151	16.4	10.7	31.47	6	1
A0A0K9QVI4	SERPIN domain-containing protein OS=Spinacia oleracea OX=3562 GN=SOVF_143510 PE=3 SV=1	0	28.654	23	8	9	8	389	42.5	5.94	18.07	8	1
A0A0K9QXD2	Importin N-terminal domain-containing protein OS=Spinacia oleracea OX=3562 GN=SOVF_137850 PE=4 SV=1	0	28.548	12	11	12	11	972	109.1	5.68	14.13	11	1
A0A0K9QDA5	Importin subunit alpha OS=Spinacia oleracea OX=3562 GN=SOVF_198850 PE=3 SV=1	0	28.535	22	8	8	7	529	58.5	5.17	11.12	8	1
A0A0K9RDD8	Uncharacterized protein OS=Spinacia oleracea OX=3562 GN=SOVF_079050 PE=3 SV=1	0	28.467	19	7	8	7	402	45.4	5.97	15.4	7	1
A0A0K9QW33	Uncharacterized protein OS=Spinacia oleracea OX=3562 GN=SOVF_134870 PE=4 SV=1	0	28.257	15	7	7	7	594	66.1	9.25	13.02	7	1
A0A0K9RZM0	Polyadenylate-binding protein OS=Spinacia oleracea OX=3562 GN=SOVF_011060 PE=3 SV=1	0	28.232	12	6	8	6	658	71.5	7.03	16.07	6	1
A0A0K9RS61	60S ribosomal protein L13 OS=Spinacia oleracea OX=3562 GN=SOVF_035480 PE=3 SV=1	0	28.164	17	3	9	2	207	23.8	11.06	28.15	3	1
A0A0K9R893	Ribosomal_L16 domain-containing protein OS=Spinacia oleracea OX=3562 GN=SOVF_064690 PE=4 SV=1	0	28.095	37	8	13	1	223	25.3	10.49	18.22	8	1
A0A0K9R9Z9	Uncharacterized protein OS=Spinacia oleracea OX=3562 GN=SOVF_089990 PE=3 SV=1	0	27.94	27	7	9	7	229	26.4	7.36	12.21	7	1
P82139	50S ribosomal protein L10, chloroplastic OS=Spinacia oleracea OX=3562 GN=RPL10 PE=1 SV=2	0	27.854	28	6	8	6	232	26.1	9.32	15.43	6	1
A0A0K9RTH0	Peptidase A1 domain-containing protein OS=Spinacia oleracea OX=3562 GN=SOVF_031480 PE=3 SV=1	0	27.84	18	7	7	7	437	47.5	9.33	17.84	7	1
Q43154	Glutathione reductase, chloroplastic (Fragment) OS=Spinacia oleracea OX=3562 PE=2 SV=1	0	27.762	18	10	12	10	489	52.6	5.72	21.37	10	1
A0A0K9QPX4	VWFA domain-containing protein OS=Spinacia oleracea OX=3562 GN=SOVF_154600 PE=4 SV=1	0	27.751	20	7	9	7	400	42.2	4.56	12.79	7	1
O24361	Proteasome subunit beta type-5 OS=Spinacia oleracea OX=3562 PE=2 SV=1	0	27.748	30	6	9	6	272	29.6	6.8	16.18	6	1
A0A0K9QED7	Uncharacterized protein OS=Spinacia oleracea OX=3562 GN=SOVF_188660 PE=3 SV=1	0	27.724	14	9	10	9	747	81.5	6.09	12.91	9	1
A0A0K9RMH3	PKS_ER domain-containing protein OS=Spinacia oleracea OX=3562 GN=SOVF_050040 PE=4 SV=1	0	27.708	32	8	8	8	329	34.8	9.1	11.81	8	1
A0A0K9R1K2	Uncharacterized protein OS=Spinacia oleracea OX=3562 GN=SOVF_117270 PE=3 SV=1	0	27.695	38	10	10	10	293	31.4	7.87	10.93	10	1
A0A0K9RVJ5	Uncharacterized protein OS=Spinacia oleracea OX=3562 GN=SOVF_023600 PE=3 SV=1	0	27.69	26	4	5	2	181	20.7	6.95	12.5	4	1
A0A0K9RKH7	X8 domain-containing protein OS=Spinacia oleracea OX=3562 GN=SOVF_061670 PE=3 SV=1	0	27.673	20	7	7	7	464	50.8	8.98	14.9	7	1
A0A0K9RNE6	Uncharacterized protein OS=Spinacia oleracea OX=3562 GN=SOVF_053230 PE=3 SV=1	0	27.419	11	7	9	7	779	82.4	6.98	15.32	7	1
A0A0K9QFA2	Uncharacterized protein OS=Spinacia oleracea OX=3562 GN=SOVF_185610 PE=4 SV=1	0	27.398	17	5	6	5	376	41	7.14	9.7	5	1
A0A0K9RXE5	Annexin OS=Spinacia oleracea OX=3562 GN=SOVF_018850 PE=3 SV=1	0	27.35	19	6	9	5	312	35.5	9.03	18.53	6	1
A0A0K9QPF3	Uncharacterized protein OS=Spinacia oleracea OX=3562 GN=SOVF_156360 PE=4 SV=1	0	27.346	17	8	11	8	493	54	8.34	21.14	8	1
A0A0K9S177	UDP-glucose 6-dehydrogenase OS=Spinacia oleracea OX=3562 GN=SOVF_006500 PE=3 SV=1	0	27.299	17	7	8	4	482	52.9	7.08	11.69	7	1
A0A0K9RUN0	Ribosomal_L16 domain-containing protein OS=Spinacia oleracea OX=3562 GN=SOVF_033040 PE=4 SV=1	0	27.298	36	8	13	1	233	26.3	10.4	18.22	8	1
A0A0K9RJI9	Uncharacterized protein OS=Spinacia oleracea OX=3562 GN=SOVF_059660 PE=3 SV=1	0	27.277	19	8	9	8	514	56.1	5.31	18.91	8	1
A0A0K9RXJ0	14_3_3 domain-containing protein OS=Spinacia oleracea OX=3562 GN=SOVF_017400 PE=3 SV=1	0	27.241	32	7	8	5	261	29.6	4.83	12.29	7	1
A0A0K9R5X4	Nucleoside diphosphate kinase OS=Spinacia oleracea OX=3562 GN=SOVF_108280 PE=3 SV=1	0	27.23	50	6	8	6	148	16.3	6.93	20.92	6	1
P12301	Oxygen-evolving enhancer protein 3, chloroplastic OS=Spinacia oleracea OX=3562 GN=PSBQ PE=1 SV=1	0	27.19	28	7	12	7	232	24.8	9.74	24.73	7	1
A0A0K9R9I2	EF1_GNE domain-containing protein OS=Spinacia oleracea OX=3562 GN=SOVF_097960 PE=3 SV=1	0	27.124	37	6	7	2	230	25.1	4.64	18.4	6	1
A0A0K9S405	40S ribosomal protein S7 OS=Spinacia oleracea OX=3562 GN=SOVF_001740 PE=3 SV=1	0	27.12	32	5	8	1	191	21.9	9.74	14.39	5	1
P11402	ATP synthase delta chain, chloroplastic OS=Spinacia oleracea OX=3562 GN=ATPD PE=1 SV=2	0	27.102	24	4	6	4	257	27.7	6.09	16.55	4	1
P13788	30S ribosomal protein S4, chloroplastic OS=Spinacia oleracea OX=3562 GN=rps4 PE=1 SV=3	0	27.076	41	9	14	9	201	23.4	10.87	18.14	9	1
A0A0K9QTC7	Peptidase A1 domain-containing protein OS=Spinacia oleracea OX=3562 GN=SOVF_143390 PE=3 SV=1	0	27.073	20	9	10	3	435	46.9	9.06	14.63	9	1
A0A0K9RL33	Uncharacterized protein OS=Spinacia oleracea OX=3562 GN=SOVF_060060 PE=3 SV=1	0	27.033	26	4	5	2	181	20.6	6.95	11.24	4	1
A0A0K9S2W5	Uncharacterized protein OS=Spinacia oleracea OX=3562 GN=SOVF_003560 PE=4 SV=1	0	26.975	10	8	9	8	913	102.3	5.64	11.85	8	1
A0A0K9RYN2	Succinate--CoA ligase [ADP-forming] subunit beta, mitochondrial OS=Spinacia oleracea OX=3562 GN=SOVF_014310 PE=3 SV=1	0	26.96	24	9	9	9	423	45.3	5.71	12.75	9	1
A0A0K9RXD4	RRF domain-containing protein OS=Spinacia oleracea OX=3562 GN=SOVF_022080 PE=3 SV=1	0	26.939	33	8	8	8	271	30.4	9.36	15.52	8	1
A0A0K9QHJ7	Phytocyanin domain-containing protein OS=Spinacia oleracea OX=3562 GN=SOVF_183810 PE=4 SV=1	0	26.893	14	5	5	5	357	36.4	6.64	12.53	5	1
A0A0K9QIN6	Uncharacterized protein OS=Spinacia oleracea OX=3562 GN=SOVF_175020 PE=3 SV=1	0	26.878	33	9	9	9	291	30.7	9.11	13.16	9	1
A0A0K9RMS1	Uncharacterized protein OS=Spinacia oleracea OX=3562 GN=SOVF_049160 PE=4 SV=1	0	26.876	6	10	11	9	1825	199.5	5.87	14.2	10	1
A0A0K9QAJ0	Uncharacterized protein OS=Spinacia oleracea OX=3562 GN=SOVF_201090 PE=4 SV=1	0	26.761	43	6	6	6	226	24	7.78	13.77	6	1
A0A0K9R5H4	Glutamate dehydrogenase OS=Spinacia oleracea OX=3562 GN=SOVF_104730 PE=3 SV=1	0	26.755	17	6	6	6	411	44.6	6.55	16.5	6	1
A0A0K9RLP0	D-3-phosphoglycerate dehydrogenase OS=Spinacia oleracea OX=3562 GN=SOVF_052440 PE=3 SV=1	0	26.754	14	9	9	9	617	65	6.87	13.99	9	1
A0A0K9QTZ8	Uncharacterized protein OS=Spinacia oleracea OX=3562 GN=SOVF_146900 PE=3 SV=1	0	26.593	23	5	8	5	285	30.3	7.78	16.27	5	1
Q41375	Chloroplast outer envelope 24 kD protein (Omp24) OS=Spinacia oleracea OX=3562 GN=omp24 PE=2 SV=1	0	26.459	30	4	7	2	148	16.3	4.88	19.11	4	1
A0A0K9RGP0	Uncharacterized protein OS=Spinacia oleracea OX=3562 GN=SOVF_068740 PE=4 SV=1	0	26.427	6	7	7	6	1444	161.9	6.8	11.48	7	1
A0A0K9RGQ2	Asparagine synthetase [glutamine-hydrolyzing] OS=Spinacia oleracea OX=3562 GN=SOVF_068530 PE=4 SV=1	0	26.37	14	6	7	6	588	66.2	6.57	11.79	6	1
A0A0K9R5H8	Inositol-1-monophosphatase OS=Spinacia oleracea OX=3562 GN=SOVF_109920 PE=3 SV=1	0	26.228	16	5	6	5	380	41.3	7.64	13.78	5	1
A0A0K9QCW1	Uncharacterized protein OS=Spinacia oleracea OX=3562 GN=SOVF_193570 PE=4 SV=1	0	26.22	13	8	8	8	722	79.2	6.86	10.59	8	1
A0A0K9QSG3	Uncharacterized protein OS=Spinacia oleracea OX=3562 GN=SOVF_146780 PE=4 SV=1	0	26.186	21	6	7	6	449	48.8	5.12	13.21	6	1
A0A0K9QWA3	Uncharacterized protein OS=Spinacia oleracea OX=3562 GN=SOVF_134270 PE=4 SV=1	0	26.173	35	5	8	5	172	18.2	9.26	18.42	5	1
A0A0K9S157	Importin N-terminal domain-containing protein OS=Spinacia oleracea OX=3562 GN=SOVF_006460 PE=4 SV=1	0	26.128	9	7	8	7	869	95.9	4.79	10.78	7	1
A0A0K9RWB0	AAA domain-containing protein OS=Spinacia oleracea OX=3562 GN=SOVF_027030 PE=3 SV=1	0	26.128	21	8	9	8	397	44.5	7.49	14.24	8	1
A0A0K9RE77	Proteasome subunit alpha type OS=Spinacia oleracea OX=3562 GN=SOVF_076310 PE=3 SV=1	0	26.122	38	7	7	7	237	26	4.82	15.56	7	1
A0A0K9QID4	Cytochrome b-c1 complex subunit 7 OS=Spinacia oleracea OX=3562 GN=SOVF_180890 PE=3 SV=1	0	26.116	57	6	8	6	128	14.8	8.72	10.83	6	1
A0A0K9R1L3	Protein kinase domain-containing protein OS=Spinacia oleracea OX=3562 GN=SOVF_122440 PE=4 SV=1	0	26.116	17	7	8	5	490	54.9	6.37	12.39	7	1
P12357	Photosystem I reaction center subunit V, chloroplastic OS=Spinacia oleracea OX=3562 GN=PSAG PE=1 SV=1	0	26.092	20	4	8	4	167	18.2	9.22	16.07	4	1
P82191	50S ribosomal protein L3, chloroplastic OS=Spinacia oleracea OX=3562 GN=RPL3 PE=1 SV=2	0	26.038	24	7	9	7	305	33	10.37	13.34	7	1
A0A0K9R6U0	Uncharacterized protein OS=Spinacia oleracea OX=3562 GN=SOVF_106680 PE=3 SV=1	0	26.027	11	7	8	7	550	61.9	6.27	9.37	7	1
A0A0K9R1K7	Chlorophyll a-b binding protein, chloroplastic OS=Spinacia oleracea OX=3562 GN=SOVF_123890 PE=3 SV=1	0	25.992	26	5	9	5	274	29.6	8.25	19.8	5	1
A0A0K9QFX5	Uncharacterized protein OS=Spinacia oleracea OX=3562 GN=SOVF_183640 PE=3 SV=1	0	25.844	32	6	6	5	212	23.3	6.77	9.18	6	1
A0A0K9QZT7	Importin subunit alpha OS=Spinacia oleracea OX=3562 GN=SOVF_122890 PE=3 SV=1	0	25.791	18	7	7	6	529	58.3	5.15	10.57	7	1
A0A0K9RAR6	Uncharacterized protein OS=Spinacia oleracea OX=3562 GN=SOVF_087880 PE=4 SV=1	0	25.785	27	5	6	5	258	28.3	7.87	16.09	5	1
A0A0K9R566	S4 RNA-binding domain-containing protein OS=Spinacia oleracea OX=3562 GN=SOVF_105660 PE=3 SV=1	0	25.737	38	8	11	1	197	23	10.45	21.3	8	1
A0A0K9QBN7	PAP_fibrillin domain-containing protein OS=Spinacia oleracea OX=3562 GN=SOVF_204200 PE=4 SV=1	0	25.701	23	6	9	6	320	34.4	5.38	17.45	6	1
A0A0K9RK32	Ubiquitin-like domain-containing protein OS=Spinacia oleracea OX=3562 GN=SOVF_057670 PE=4 SV=1	0	25.597	46	6	11	1	128	14.7	9.96	23.28	6	1
A0A0K9R5J4	40S ribosomal protein S7 OS=Spinacia oleracea OX=3562 GN=SOVF_110850 PE=3 SV=1	0	25.535	32	5	8	1	191	21.9	9.88	12.47	5	1
A0A0K9R7H0	Uncharacterized protein OS=Spinacia oleracea OX=3562 GN=SOVF_098270 PE=4 SV=1	0	25.509	6	7	7	7	1378	148.3	6.44	10.99	7	1
A0A0K9RTN1	Histone H2B OS=Spinacia oleracea OX=3562 GN=SOVF_029910 PE=3 SV=1	0	25.494	39	6	9	1	148	16.2	10.08	22.31	6	1
A0A0K9RZJ5	Uncharacterized protein OS=Spinacia oleracea OX=3562 GN=SOVF_016950 PE=4 SV=1	0	25.488	18	5	7	5	302	32.6	5.26	8.82	5	1
A0A0K9RT43	Uncharacterized protein OS=Spinacia oleracea OX=3562 GN=SOVF_032220 PE=3 SV=1	0	25.465	20	5	7	5	298	32.2	9.29	13.17	5	1
A0A0K9R3G1	Aminotran_1_2 domain-containing protein OS=Spinacia oleracea OX=3562 GN=SOVF_111150 PE=4 SV=1	0	25.383	18	6	6	6	480	52	6.73	11.52	6	1
A0A0K9RV01	Fatty acyl-CoA reductase OS=Spinacia oleracea OX=3562 GN=SOVF_025600 PE=3 SV=1	0	25.357	16	6	6	6	480	54.1	8.65	7.49	6	1
A0A0K9R2I5	Uncharacterized protein OS=Spinacia oleracea OX=3562 GN=SOVF_113890 PE=4 SV=1	0	25.337	18	4	5	4	304	34	6.67	13.24	4	1
A0A0K9RBZ4	Tr-type G domain-containing protein OS=Spinacia oleracea OX=3562 GN=SOVF_083750 PE=4 SV=1	0	25.316	14	8	9	8	525	58.4	5.36	7.99	8	1
A0A0K9RX10	Uncharacterized protein OS=Spinacia oleracea OX=3562 GN=SOVF_018260 PE=3 SV=1	0	25.207	14	9	9	8	614	68.7	7.59	6.73	9	1
A0A0K9QBT5	Uncharacterized protein OS=Spinacia oleracea OX=3562 GN=SOVF_203720 PE=4 SV=1	0	25.161	24	7	7	1	352	40.2	5.49	12.07	7	1
A0A0K9QHF6	AP-1 complex subunit gamma OS=Spinacia oleracea OX=3562 GN=SOVF_178800 PE=3 SV=1	0	25.104	8	7	7	7	874	95.6	6.29	10.81	7	1
A0A0K9R7G8	Uncharacterized protein OS=Spinacia oleracea OX=3562 GN=SOVF_098200 PE=3 SV=1	0	25.052	8	9	9	9	1183	135	6.35	11.5	9	1
A0A0K9QCF7	Bet_v_1 domain-containing protein OS=Spinacia oleracea OX=3562 GN=SOVF_195010 PE=4 SV=1	0	24.929	39	5	5	4	161	17.9	5.08	12.75	5	1
A0A0K9QYC4	Uncharacterized protein OS=Spinacia oleracea OX=3562 GN=SOVF_132650 PE=4 SV=1	0	24.921	23	5	17	5	140	14.4	9.5	31.7	5	1
A0A0K9S1S1	Uncharacterized protein OS=Spinacia oleracea OX=3562 GN=SOVF_004230 PE=4 SV=1	0	24.913	16	9	9	9	556	62.2	7.12	7.41	9	1
A0A0K9QHT5	C2H2-type domain-containing protein OS=Spinacia oleracea OX=3562 GN=SOVF_177620 PE=4 SV=1	0	24.86	19	6	6	6	290	31.1	4.82	12.42	6	1
A0A0K9QNF5	Uncharacterized protein OS=Spinacia oleracea OX=3562 GN=SOVF_164510 PE=3 SV=1	0	24.853	17	3	5	3	253	26.8	5.49	13.04	3	1
A0A0K9RAD9	V-type proton ATPase subunit H OS=Spinacia oleracea OX=3562 GN=SOVF_093460 PE=3 SV=1	0	24.764	14	6	7	6	465	53	7.15	10.15	6	1
A0A0K9S110	Aldedh domain-containing protein OS=Spinacia oleracea OX=3562 GN=SOVF_006830 PE=3 SV=1	0	24.752	11	5	7	4	534	57.8	7.18	6.61	5	1
A0A0K9RIQ7	Uncharacterized protein OS=Spinacia oleracea OX=3562 GN=SOVF_061990 PE=4 SV=1	0	24.715	11	7	8	7	830	90.5	5.36	12.23	7	1
A0A0K9RUQ2	PHB domain-containing protein OS=Spinacia oleracea OX=3562 GN=SOVF_032660 PE=4 SV=1	0	24.678	27	7	8	6	286	31.6	5.33	15.11	7	1
A0A0K9RUJ9	Uncharacterized protein OS=Spinacia oleracea OX=3562 GN=SOVF_033570 PE=3 SV=1	0	24.674	24	7	7	7	293	32.9	8.57	16.5	7	1
A0A0K9RRW5	Flavodoxin-like domain-containing protein OS=Spinacia oleracea OX=3562 GN=SOVF_041140 PE=4 SV=1	0	24.672	27	4	6	2	192	20.3	6.38	12.57	4	1
A0A0K9RDV1	Uncharacterized protein OS=Spinacia oleracea OX=3562 GN=SOVF_078660 PE=3 SV=1	0	24.655	5	6	6	6	1189	130.2	5.66	12.14	6	1
A0A0K9RHY5	Uncharacterized protein OS=Spinacia oleracea OX=3562 GN=SOVF_070370 PE=4 SV=1	0	24.596	13	5	5	5	499	54.2	7.5	11.78	5	1
A0A0K9R8C4	Uncharacterized protein OS=Spinacia oleracea OX=3562 GN=SOVF_100140 PE=4 SV=1	0	24.592	16	6	8	6	394	42.1	5.53	16.64	6	1
A0A0K9RSS4	Guanosine nucleotide diphosphate dissociation inhibitor OS=Spinacia oleracea OX=3562 GN=SOVF_032740 PE=3 SV=1	0	24.445	16	7	9	7	444	49.5	5.55	9.92	7	1
A0A0K9QU56	Peroxidase OS=Spinacia oleracea OX=3562 GN=SOVF_146350 PE=3 SV=1	0	24.437	21	5	5	5	347	38	8.27	14.66	5	1
A0A0K9QNF8	Fumarylacetoacetase OS=Spinacia oleracea OX=3562 GN=SOVF_159100 PE=3 SV=1	0	24.43	14	4	5	4	419	45.5	5.69	10.42	4	1
A0A0K9R7U6	S1 motif domain-containing protein OS=Spinacia oleracea OX=3562 GN=SOVF_101730 PE=3 SV=1	0	24.407	10	8	8	8	911	98.6	6.77	7.16	8	1
A0A0K9QXV4	C2 NT-type domain-containing protein OS=Spinacia oleracea OX=3562 GN=SOVF_129000 PE=4 SV=1	0	24.39	10	9	9	9	853	94.7	5.1	9.47	9	1
A0A0K9RQA6	PH domain-containing protein OS=Spinacia oleracea OX=3562 GN=SOVF_046540 PE=4 SV=1	0	24.376	2	9	9	9	4276	476.9	5.6	10.71	9	1
A0A0K9R5G4	Lipase_GDSL domain-containing protein OS=Spinacia oleracea OX=3562 GN=SOVF_111000 PE=3 SV=1	0	24.334	21	6	6	6	345	38.1	5.2	12.16	6	1
A0A0K9QB58	ADF-H domain-containing protein OS=Spinacia oleracea OX=3562 GN=SOVF_206070 PE=3 SV=1	0	24.333	51	6	6	6	139	16.1	5.76	13.12	6	1
A0A0K9RDE9	Uncharacterized protein OS=Spinacia oleracea OX=3562 GN=SOVF_085310 PE=3 SV=1	0	24.267	17	9	10	8	541	58.8	6.27	15.84	9	1
A0A0K9RZK3	Uncharacterized protein OS=Spinacia oleracea OX=3562 GN=SOVF_017030 PE=3 SV=1	0	24.231	27	9	9	9	315	34.1	9.2	12.55	9	1
A0A0K9R7S9	Uncharacterized protein OS=Spinacia oleracea OX=3562 GN=SOVF_097360 PE=4 SV=1	0	24.209	21	6	7	5	312	33.6	9.23	13.32	6	1
A0A0K9QBV9	T-complex protein 1 subunit eta OS=Spinacia oleracea OX=3562 GN=SOVF_196800 PE=3 SV=1	0	24.207	29	6	7	6	247	26.6	8.65	12.38	6	1
A0A0K9QMI1	B5 domain-containing protein OS=Spinacia oleracea OX=3562 GN=SOVF_162600 PE=4 SV=1	0	24.161	12	8	9	8	603	68.3	5.21	8.54	8	1
P10098	Photosystem I iron-sulfur center OS=Spinacia oleracea OX=3562 GN=psaC PE=1 SV=3	0	24.119	73	5	7	5	81	9	7.08	19.38	5	1
A0A0K9RNE1	Aldedh domain-containing protein OS=Spinacia oleracea OX=3562 GN=SOVF_053180 PE=3 SV=1	0	24.115	16	8	9	8	508	54.6	5.48	15.61	8	1
P06453	ATP synthase subunit b, chloroplastic OS=Spinacia oleracea OX=3562 GN=atpF PE=1 SV=1	0	24.04	30	7	12	7	184	21	8.12	23.9	7	1
A0A0K9QQ86	Uncharacterized protein OS=Spinacia oleracea OX=3562 GN=SOVF_153700 PE=4 SV=1	0	24.04	19	5	5	5	501	42.1	10.14	14.36	5	1
A0A0K9QQA7	SAM_MPBQ_MSBQ_MT domain-containing protein OS=Spinacia oleracea OX=3562 GN=SOVF_160290 PE=3 SV=1	0	23.831	18	5	5	5	344	39	9.36	12.8	5	1
A0A0K9RNI5	Aldo_ket_red domain-containing protein OS=Spinacia oleracea OX=3562 GN=SOVF_046600 PE=4 SV=1	0	23.831	19	8	8	8	416	46.9	6.71	12.03	8	1
A0A0K9RTR8	Eukaryotic translation initiation factor 3 subunit F OS=Spinacia oleracea OX=3562 GN=SOVF_029310 PE=3 SV=1	0	23.736	26	7	7	7	284	31.2	5.17	8.26	7	1
A0A0K9QGX0	Histone H2B OS=Spinacia oleracea OX=3562 GN=SOVF_185710 PE=3 SV=1	0	23.696	42	6	8	1	136	14.8	10.15	17.99	6	1
A0A0K9RAS6	Uncharacterized protein OS=Spinacia oleracea OX=3562 GN=SOVF_094030 PE=4 SV=1	0	23.694	26	5	5	5	270	28.7	6.9	13.59	5	1
A0A0K9RFV1	Uncharacterized protein OS=Spinacia oleracea OX=3562 GN=SOVF_071420 PE=4 SV=1	0	23.687	29	6	8	6	200	22	7.28	14.89	6	1
A0A0K9QAJ7	UDP-glucose 4-epimerase OS=Spinacia oleracea OX=3562 GN=SOVF_201130 PE=3 SV=1	0	23.679	20	6	6	2	351	39	6.07	8.38	6	1
A0A0K9QEG1	HIT domain-containing protein OS=Spinacia oleracea OX=3562 GN=SOVF_188380 PE=4 SV=1	0	23.67	33	5	5	4	191	20.9	8.92	11.88	5	1
P82249	50S ribosomal protein L31, chloroplastic OS=Spinacia oleracea OX=3562 GN=RPL31 PE=1 SV=2	0	23.605	45	6	9	6	130	14.7	9.61	15.24	6	1
A0A0K9QVP9	TPR_REGION domain-containing protein OS=Spinacia oleracea OX=3562 GN=SOVF_136150 PE=4 SV=1	0	23.579	21	8	9	8	356	40.2	7.85	11.15	8	1
A0A0K9QQE2	Uncharacterized protein OS=Spinacia oleracea OX=3562 GN=SOVF_153150 PE=4 SV=1	0	23.547	18	8	10	5	417	47.8	6.24	18.96	8	1
A0A0K9RAJ1	Lactoylglutathione lyase OS=Spinacia oleracea OX=3562 GN=SOVF_088140 PE=3 SV=1	0	23.525	18	6	8	5	357	39.5	7.08	12.75	6	1
O49937	50S ribosomal protein L4, chloroplastic OS=Spinacia oleracea OX=3562 GN=RPL4 PE=1 SV=1	0	23.423	18	5	6	5	293	32.4	8.24	10.3	5	1
A0A0K9RJR2	Uncharacterized protein OS=Spinacia oleracea OX=3562 GN=SOVF_064180 PE=4 SV=1	0	23.312	37	4	6	4	131	15.1	9.39	12.75	4	1
A0A0K9QZU9	Uncharacterized protein OS=Spinacia oleracea OX=3562 GN=SOVF_129040 PE=4 SV=1	0	23.274	16	6	7	6	421	47.3	5.97	13.27	6	1
A0A0K9RJ69	Glutamate decarboxylase OS=Spinacia oleracea OX=3562 GN=SOVF_066440 PE=3 SV=1	0	23.226	15	8	8	7	503	56.8	5.66	10.12	8	1
A0A0K9QAP4	NmrA domain-containing protein OS=Spinacia oleracea OX=3562 GN=SOVF_200590 PE=4 SV=1	0	23.178	26	9	10	9	308	33.8	5.44	12.46	9	1
A0A0K9QI90	HP domain-containing protein OS=Spinacia oleracea OX=3562 GN=SOVF_175950 PE=4 SV=1	0	23.14	9	9	9	9	957	107	6.34	11.94	9	1
A0A0K9RFW3	AMP-binding domain-containing protein OS=Spinacia oleracea OX=3562 GN=SOVF_076060 PE=4 SV=1	0	23.125	11	6	6	6	699	76.4	6.49	11.9	6	1
P24613	50S ribosomal protein L21, chloroplastic OS=Spinacia oleracea OX=3562 GN=RPL21 PE=1 SV=1	0	23.11	20	5	6	5	256	28.4	8.32	14.37	5	1
A0A0K9RNY7	Uncharacterized protein OS=Spinacia oleracea OX=3562 GN=SOVF_050880 PE=4 SV=1	0	23.072	15	7	7	6	549	61.9	6.18	7.42	7	1
A0A0K9Q6J3	Uncharacterized protein OS=Spinacia oleracea OX=3562 GN=SOVF_216950 PE=3 SV=1	0	23.067	10	9	10	9	792	90.4	6.61	9.99	9	1
A0A0K9RPL3	Uncharacterized protein OS=Spinacia oleracea OX=3562 GN=SOVF_048770 PE=3 SV=1	0	23.04	15	7	10	6	613	65.3	5.72	16.18	7	1
A0A0K9S015	AMP-binding domain-containing protein OS=Spinacia oleracea OX=3562 GN=SOVF_010080 PE=4 SV=1	0	22.993	13	8	8	8	731	80.8	6.95	3.56	8	1
A0A0K9RRA0	14_3_3 domain-containing protein OS=Spinacia oleracea OX=3562 GN=SOVF_037380 PE=3 SV=1	0	22.987	26	6	9	3	261	29.4	4.75	7.84	6	1
A0A0K9RJG3	Uncharacterized protein OS=Spinacia oleracea OX=3562 GN=SOVF_060100 PE=4 SV=1	0	22.813	8	6	7	6	885	98.3	5.78	14.67	6	1
A0A0K9R1N3	Uncharacterized protein OS=Spinacia oleracea OX=3562 GN=SOVF_121960 PE=3 SV=1	0	22.794	9	7	9	7	740	82.1	6.21	7.47	7	1
A0A0K9REX2	Beta-amylase OS=Spinacia oleracea OX=3562 GN=SOVF_074390 PE=3 SV=1	0	22.763	13	6	7	6	521	59.3	7.37	10.91	6	1
A0A0K9QH85	EMC1_C domain-containing protein OS=Spinacia oleracea OX=3562 GN=SOVF_184420 PE=4 SV=1	0	22.761	8	9	9	9	985	109.8	6.86	10.72	9	1
A0A0K9QGH1	PALP domain-containing protein OS=Spinacia oleracea OX=3562 GN=SOVF_188370 PE=4 SV=1	0	22.751	10	5	6	5	522	57.2	7.88	11.62	5	1
A0A0K9R2X5	Eukaryotic translation initiation factor 3 subunit B OS=Spinacia oleracea OX=3562 GN=SOVF_119450 PE=3 SV=1	0	22.744	13	8	8	8	709	82.3	5.45	8.85	8	1
A0A0K9S1R0	Uncharacterized protein OS=Spinacia oleracea OX=3562 GN=SOVF_004730 PE=4 SV=1	0	22.627	12	8	9	8	734	80.6	5.92	11.45	8	1
A0A0K9R010	Protein disulfide-isomerase OS=Spinacia oleracea OX=3562 GN=SOVF_122000 PE=3 SV=1	0	22.597	11	6	7	6	580	64.3	4.64	11.68	6	1
A0A0K9Q917	Tubulin alpha chain OS=Spinacia oleracea OX=3562 GN=SOVF_213120 PE=3 SV=1	0	22.575	10	4	7	2	448	49.6	5.05	7.24	4	1
A0A0K9QHL2	SEC7 domain-containing protein OS=Spinacia oleracea OX=3562 GN=SOVF_178450 PE=4 SV=1	0	22.57	4	6	6	6	1798	200.5	5.45	10.58	6	1
A0A0K9RPF9	RRM domain-containing protein OS=Spinacia oleracea OX=3562 GN=SOVF_043360 PE=4 SV=1	0	22.565	44	7	8	5	168	16.7	5.66	13.54	7	1
A0A0K9RNP8	RRM domain-containing protein OS=Spinacia oleracea OX=3562 GN=SOVF_052070 PE=4 SV=1	0	22.516	25	4	5	4	264	28	6.01	13	4	1
A0A0K9RL53	Peptidase A1 domain-containing protein OS=Spinacia oleracea OX=3562 GN=SOVF_054340 PE=3 SV=1	0	22.462	14	4	4	4	441	47.2	7.24	12.09	4	1
A0A0K9QX97	Epimerase domain-containing protein OS=Spinacia oleracea OX=3562 GN=SOVF_130810 PE=4 SV=1	0	22.428	23	7	7	7	326	35.8	5.8	10.5	7	1
R9QR37	Putative progesterone 5-beta-reductase OS=Spinacia oleracea OX=3562 PE=2 SV=1	0	22.372	13	5	5	5	398	45.4	5.24	11.74	5	1
A0A0K9RRU6	Uncharacterized protein OS=Spinacia oleracea OX=3562 GN=SOVF_035200 PE=4 SV=1	0	22.36	35	4	6	4	149	15.5	4.96	11.91	4	1
A0A0K9RHH3	PKS_ER domain-containing protein OS=Spinacia oleracea OX=3562 GN=SOVF_065960 PE=4 SV=1	0	22.327	23	5	7	1	234	24.4	7.37	10.67	5	1
Q94KU2	6-phosphogluconate dehydrogenase, decarboxylating 2, chloroplastic OS=Spinacia oleracea OX=3562 GN=pgdP PE=1 SV=1	0	22.288	15	8	9	7	537	58.3	5.8	8.28	8	1
P82195	50S ribosomal protein L18, chloroplastic OS=Spinacia oleracea OX=3562 GN=RPL18 PE=1 SV=3	0	22.279	40	6	7	6	166	18.4	9.99	14.27	6	1
P07505	Superoxide dismutase [Cu-Zn], chloroplastic OS=Spinacia oleracea OX=3562 GN=SODCP PE=1 SV=2	0	22.264	28	4	5	4	222	22.6	6.35	9.99	4	1
A0A0K9QWW3	Uncharacterized protein OS=Spinacia oleracea OX=3562 GN=SOVF_139040 PE=4 SV=1	0	22.22	27	8	8	8	295	32.3	5.76	10.17	8	1
A0A0K9RFG8	Uncharacterized protein OS=Spinacia oleracea OX=3562 GN=SOVF_072390 PE=4 SV=1	0	22.146	30	6	6	6	211	23.3	7.39	12.15	6	1
A0A0K9QVN5	Uncharacterized protein OS=Spinacia oleracea OX=3562 GN=SOVF_142730 PE=4 SV=1	0	22.129	13	9	9	9	592	65.9	8.59	7.13	9	1
A0A0K9RU87	NtCtMGAM_N domain-containing protein OS=Spinacia oleracea OX=3562 GN=SOVF_033600 PE=3 SV=1	0	22.107	7	7	7	7	942	105	6.62	6.58	7	1
A0A0K9R2Z9	Uncharacterized protein OS=Spinacia oleracea OX=3562 GN=SOVF_112270 PE=3 SV=1	0	22.068	18	7	8	7	445	47.6	9.06	8.43	7	1
A0A0K9REG6	Uncharacterized protein OS=Spinacia oleracea OX=3562 GN=SOVF_080770 PE=4 SV=1	0	22.057	10	7	8	7	723	82.3	5.67	6.85	7	1
A0A0K9QLR5	CAAD domain-containing protein OS=Spinacia oleracea OX=3562 GN=SOVF_164650 PE=4 SV=1	0	21.936	24	7	7	7	167	18.1	9.14	12.78	7	1
A0A0K9RN61	14_3_3 domain-containing protein OS=Spinacia oleracea OX=3562 GN=SOVF_047840 PE=3 SV=1	0	21.912	24	6	9	4	250	28.4	4.83	9.2	6	1
A0A0K9R3N2	Leuk-A4-hydro_C domain-containing protein OS=Spinacia oleracea OX=3562 GN=SOVF_110340 PE=4 SV=1	0	21.911	11	7	8	7	612	68.8	5.19	9.35	7	1
A0A0K9RYX2	PAP_fibrillin domain-containing protein OS=Spinacia oleracea OX=3562 GN=SOVF_018780 PE=4 SV=1	0	21.891	21	5	5	5	281	30.6	6.62	10.26	5	1
A0A0K9RW02	Pectin acetylesterase OS=Spinacia oleracea OX=3562 GN=SOVF_022510 PE=3 SV=1	0	21.878	25	7	7	7	389	42.9	8.1	7.26	7	1
A0A0K9QHH4	Aspartate aminotransferase OS=Spinacia oleracea OX=3562 GN=SOVF_178490 PE=4 SV=1	0	21.873	20	8	9	5	405	44.2	6.8	11.33	8	1
A0A0K9QY45	PKS_ER domain-containing protein OS=Spinacia oleracea OX=3562 GN=SOVF_133480 PE=3 SV=1	0	21.851	22	7	7	7	362	38.8	6.33	9.79	7	1
A0A0K9RZ42	Uncharacterized protein OS=Spinacia oleracea OX=3562 GN=SOVF_012450 PE=4 SV=1	0	21.814	16	7	7	7	435	47.5	6.27	9.53	7	1
A0A0K9R990	Uncharacterized protein OS=Spinacia oleracea OX=3562 GN=SOVF_092610 PE=3 SV=1	0	21.812	15	6	8	6	419	46.3	5.82	9.98	6	1
A0A0K9REE9	Isocitrate dehydrogenase [NADP] OS=Spinacia oleracea OX=3562 GN=SOVF_076620 PE=3 SV=1	0	21.79	11	4	6	1	416	47.1	8.41	8.51	4	1
A0A0K9RLB8	Ribosomal_L18e/L15P domain-containing protein OS=Spinacia oleracea OX=3562 GN=SOVF_053110 PE=4 SV=1	0	21.752	32	5	5	2	187	20.8	10.76	14.04	5	1
A0A0K9RG30	Eukaryotic translation initiation factor 3 subunit I OS=Spinacia oleracea OX=3562 GN=SOVF_070880 PE=3 SV=1	0	21.644	21	6	6	6	327	36.2	6.8	7.19	6	1
A0A0K9QGK5	Chitin-binding type-1 domain-containing protein OS=Spinacia oleracea OX=3562 GN=SOVF_181770 PE=4 SV=1	0	21.631	21	4	4	4	276	29.1	7.94	9.62	4	1
A0A0K9RK47	Uncharacterized protein OS=Spinacia oleracea OX=3562 GN=SOVF_057180 PE=4 SV=1	0	21.61	31	7	10	7	195	21.8	5.66	14.26	7	1
A0A0K9QHW5	Alpha-mannosidase OS=Spinacia oleracea OX=3562 GN=SOVF_177470 PE=3 SV=1	0	21.603	7	7	7	7	1008	114	6.11	9.05	7	1
A0A0K9QJ89	AA_TRNA_LIGASE_II domain-containing protein OS=Spinacia oleracea OX=3562 GN=SOVF_178060 PE=4 SV=1	0	21.595	13	6	8	6	447	50.9	6.4	13.11	6	1
A0A0K9S198	Uncharacterized protein OS=Spinacia oleracea OX=3562 GN=SOVF_005940 PE=4 SV=1	0	21.569	21	8	9	8	422	46.2	5.41	9.69	8	1
A0A0K9QUK4	Uncharacterized protein OS=Spinacia oleracea OX=3562 GN=SOVF_146920 PE=4 SV=1	0	21.557	7	6	7	6	800	90	6.06	10.81	6	1
P82413	50S ribosomal protein L19, chloroplastic OS=Spinacia oleracea OX=3562 GN=RPL19 PE=1 SV=2	0	21.525	21	5	7	5	233	26.1	10.17	17.77	5	1
Q41372	Aquaporin OS=Spinacia oleracea OX=3562 GN=SOVF_195660 PE=1 SV=2	0	21.523	24	5	7	5	281	29.9	8.87	18.08	5	1
A0A0K9RJQ7	Uncharacterized protein (Fragment) OS=Spinacia oleracea OX=3562 GN=SOVF_059120 PE=4 SV=1	0	21.48	17	4	6	4	307	33	9.06	8.04	4	1
A0A0K9QW31	Phytochrome OS=Spinacia oleracea OX=3562 GN=SOVF_141830 PE=3 SV=1	0	21.48	9	8	8	8	1120	125	5.92	12.2	8	1
A0A0K9RNJ7	Uncharacterized protein OS=Spinacia oleracea OX=3562 GN=SOVF_052420 PE=4 SV=1	0	21.47	25	6	8	5	273	29.9	6.44	11.73	6	1
P82163	30S ribosomal protein S13, chloroplastic OS=Spinacia oleracea OX=3562 GN=RPS13 PE=1 SV=3	0	21.47	22	4	6	4	172	19.3	10.3	12.78	4	1
A0A0K9QZ49	Inositol-1-monophosphatase OS=Spinacia oleracea OX=3562 GN=SOVF_131780 PE=3 SV=1	0	21.423	26	7	8	7	270	29.2	5.12	14.42	7	1
A0A0K9RJS5	Uncharacterized protein OS=Spinacia oleracea OX=3562 GN=SOVF_058020 PE=3 SV=1	0	21.413	23	4	8	4	144	16.1	9.94	17.77	4	1
A0A0K9R7D6	Uncharacterized protein OS=Spinacia oleracea OX=3562 GN=SOVF_098540 PE=4 SV=1	0	21.334	13	4	7	4	328	36.2	5.47	15.02	4	1
A0A0K9QD81	PCI domain-containing protein OS=Spinacia oleracea OX=3562 GN=SOVF_197890 PE=4 SV=1	0	21.313	14	5	6	5	421	47.1	6.11	10.95	5	1
A0A0K9QN50	Uncharacterized protein OS=Spinacia oleracea OX=3562 GN=SOVF_160510 PE=4 SV=1	0	21.265	36	5	6	5	143	15.9	10.04	9.84	5	1
A0A0K9QIA4	Chlorophyll a-b binding protein, chloroplastic OS=Spinacia oleracea OX=3562 GN=SOVF_176060 PE=3 SV=1	0	21.219	13	3	4	3	264	28.5	5.03	10.71	3	1
A0A0K9R7U9	Alpha-L-AF_C domain-containing protein OS=Spinacia oleracea OX=3562 GN=SOVF_103590 PE=4 SV=1	0	21.187	13	9	9	9	670	73.8	5.54	6.29	9	1
A0A0K9S2Q5	PABS domain-containing protein OS=Spinacia oleracea OX=3562 GN=SOVF_006870 PE=3 SV=1	0	21.15	17	5	6	5	344	37.7	4.96	10.25	5	1
A0A0K9R7V7	Glucose-1-phosphate adenylyltransferase OS=Spinacia oleracea OX=3562 GN=SOVF_096990 PE=3 SV=1	0	21.139	17	8	9	8	507	55.5	5.94	10.83	8	1
Q6EM59	30S ribosomal protein S7, chloroplastic OS=Spinacia oleracea OX=3562 GN=rps7 PE=3 SV=1	0	21.102	41	6	9	6	155	17.3	11.28	17.46	6	1
A0A0K9S1N9	Peptidyl-prolyl cis-trans isomerase OS=Spinacia oleracea OX=3562 GN=SOVF_004860 PE=3 SV=1	0	21.094	26	6	8	6	254	27	9.35	12.96	6	1
A0A0K9R0Q7	PKS_AT domain-containing protein (Fragment) OS=Spinacia oleracea OX=3562 GN=SOVF_119910 PE=4 SV=1	0	21.07	35	5	6	5	197	21.1	7.28	9.72	5	1
A0A0K9RHN1	Uncharacterized protein OS=Spinacia oleracea OX=3562 GN=SOVF_065780 PE=4 SV=1	0	21.053	41	5	12	5	125	13.4	9.99	21.44	5	1
A0A0K9S3A1	Pyruvate, phosphate dikinase OS=Spinacia oleracea OX=3562 GN=SOVF_004270 PE=3 SV=1	0	20.993	7	7	8	7	955	103.9	5.39	7.89	7	1
A0A0K9QBF2	Mitochondrial fission 1 protein OS=Spinacia oleracea OX=3562 GN=SOVF_205010 PE=3 SV=1	0	20.978	32	4	4	4	167	18.3	6.57	15.34	4	1
A0A0K9RML3	Uncharacterized protein OS=Spinacia oleracea OX=3562 GN=SOVF_049830 PE=4 SV=1	0	20.954	21	5	5	5	261	29.8	5.17	10.02	5	1
A4F3R4	Chlorophyll a-b binding protein, chloroplastic OS=Spinacia oleracea OX=3562 GN=lhcb1.1 PE=3 SV=1	0	20.936	16	4	10	1	267	28.4	5.27	20.36	4	1
A0A0K9RLZ2	Annexin OS=Spinacia oleracea OX=3562 GN=SOVF_056850 PE=3 SV=1	0	20.896	18	5	6	5	316	36.1	6.61	12.22	5	1
A0A0K9RZ64	NAD(P)-bd_dom domain-containing protein OS=Spinacia oleracea OX=3562 GN=SOVF_012110 PE=4 SV=1	0	20.891	17	6	6	6	397	43.5	9.17	12.13	6	1
A0A0K9QQF4	Uncharacterized protein OS=Spinacia oleracea OX=3562 GN=SOVF_158420 PE=3 SV=1	0	20.888	16	6	6	6	494	53.4	7.81	5.89	6	1
A0A0K9QVX1	PCI domain-containing protein OS=Spinacia oleracea OX=3562 GN=SOVF_135550 PE=4 SV=1	0	20.875	16	5	6	5	386	44.3	5.49	4.96	5	1
A0A0K9RED8	Proteasome subunit beta OS=Spinacia oleracea OX=3562 GN=SOVF_076470 PE=3 SV=1	0	20.769	36	6	6	6	240	27	7.53	9.23	6	1
P06511	Photosystem I P700 chlorophyll a apoprotein A1 OS=Spinacia oleracea OX=3562 GN=psaA PE=3 SV=1	0	20.767	10	9	20	9	750	82.9	7.25	37.81	9	1
A0A0K9QIB0	ATP-dependent Clp protease proteolytic subunit OS=Spinacia oleracea OX=3562 GN=SOVF_176010 PE=3 SV=1	0	20.753	16	4	5	4	316	34.7	7.11	10.13	4	1
A0A0K9QFP0	Uncharacterized protein OS=Spinacia oleracea OX=3562 GN=SOVF_184440 PE=4 SV=1	0	20.702	12	5	5	5	507	56.6	6.06	8.33	5	1
A0A0K9RII9	Uncharacterized protein OS=Spinacia oleracea OX=3562 GN=SOVF_062830 PE=3 SV=1	0	20.69	10	7	10	7	731	82.7	7.62	8.08	7	1
A0A0K9QAN4	Uncharacterized protein OS=Spinacia oleracea OX=3562 GN=SOVF_207740 PE=4 SV=1	0	20.651	14	8	8	8	538	61.2	6.68	4.61	8	1
A0A0K9RCG6	Uncharacterized protein OS=Spinacia oleracea OX=3562 GN=SOVF_088360 PE=4 SV=1	0	20.641	10	8	9	7	750	84.7	5.26	8.48	8	1
A0A0K9RPA5	Aspartate aminotransferase (Fragment) OS=Spinacia oleracea OX=3562 GN=SOVF_050370 PE=4 SV=1	0	20.619	14	6	7	6	520	57.9	8.68	14.93	6	1
A0A0K9R7E4	Cupin type-1 domain-containing protein (Fragment) OS=Spinacia oleracea OX=3562 GN=SOVF_098350 PE=3 SV=1	0	20.618	15	4	5	4	332	35	8.97	15.12	4	1
P52877	Phosphoserine aminotransferase, chloroplastic OS=Spinacia oleracea OX=3562 PE=2 SV=1	0	20.566	13	4	4	4	430	47.1	8.06	9.53	4	1
A0A0K9QWB1	Uncharacterized protein OS=Spinacia oleracea OX=3562 GN=SOVF_140950 PE=4 SV=1	0	20.52	13	7	7	7	605	68.1	8.18	6.81	7	1
A0A0K9RYW7	Annexin OS=Spinacia oleracea OX=3562 GN=SOVF_018860 PE=3 SV=1	0	20.506	18	5	7	4	314	35.3	8.5	12.16	5	1
A0A0K9R8M6	Uncharacterized protein OS=Spinacia oleracea OX=3562 GN=SOVF_094360 PE=3 SV=1	0	20.483	10	4	5	4	535	59.6	6.68	9.51	4	1
A0A0K9REI8	PAP_fibrillin domain-containing protein OS=Spinacia oleracea OX=3562 GN=SOVF_075760 PE=4 SV=1	0	20.466	11	4	6	4	375	40.6	4.48	8.99	4	1
A0A0K9RUI2	Uncharacterized protein OS=Spinacia oleracea OX=3562 GN=SOVF_032850 PE=4 SV=1	0	20.447	15	7	10	7	431	45.9	6.14	11.31	7	1
A0A0K9RQ02	Usp domain-containing protein OS=Spinacia oleracea OX=3562 GN=SOVF_047490 PE=4 SV=1	0	20.439	26	5	6	5	259	27.8	4.88	9.89	5	1
A0A0K9QC58	Serine/threonine-protein phosphatase OS=Spinacia oleracea OX=3562 GN=SOVF_195930 PE=3 SV=1	0	20.417	18	5	6	5	303	34.8	5.06	7.21	5	1
A0A0K9QTE3	M20_dimer domain-containing protein OS=Spinacia oleracea OX=3562 GN=SOVF_143240 PE=4 SV=1	0	20.385	23	6	6	4	316	35.2	5.27	9.61	6	1
A0A0K9QBC3	NADH-cytochrome b5 reductase OS=Spinacia oleracea OX=3562 GN=SOVF_205470 PE=3 SV=1	0	20.346	27	7	8	6	280	31.2	8.28	11.82	7	1
A0A0K9QG64	AAI domain-containing protein OS=Spinacia oleracea OX=3562 GN=SOVF_189290 PE=4 SV=1	0	20.327	20	3	3	3	220	21.5	8.7	8.48	3	1
A0A0K9RBW9	Lactamase_B domain-containing protein OS=Spinacia oleracea OX=3562 GN=SOVF_082640 PE=3 SV=1	0	20.206	22	5	6	5	258	28.7	5.78	7.62	5	1
A0A0K9QVI8	Uncharacterized protein OS=Spinacia oleracea OX=3562 GN=SOVF_136540 PE=4 SV=1	0	20.188	7	7	7	7	995	109.2	7.59	14.26	7	1
P09596	50S ribosomal protein L14, chloroplastic OS=Spinacia oleracea OX=3562 GN=rpl14 PE=1 SV=2	0	20.18	46	5	7	5	121	13.5	9.57	3.56	5	1
O24362	Proteasome subunit alpha type-3 OS=Spinacia oleracea OX=3562 GN=PAG1 PE=2 SV=1	0	20.106	28	7	8	3	249	27.3	6.54	9.12	7	1
A0A0K9R8F9	Uncharacterized protein OS=Spinacia oleracea OX=3562 GN=SOVF_099780 PE=4 SV=1	0	20.093	20	5	6	5	277	31.2	7.33	7.94	5	1
A0A0K9R694	RCK N-terminal domain-containing protein OS=Spinacia oleracea OX=3562 GN=SOVF_101830 PE=4 SV=1	0	20.061	5	5	5	5	1226	131.7	5.14	12.42	5	1
A0A0K9RDF1	Pyruvate dehydrogenase E1 component subunit beta OS=Spinacia oleracea OX=3562 GN=SOVF_079370 PE=4 SV=1	0	20.049	12	3	5	3	364	39.5	5.39	5.6	3	1
A0A0K9RKS9	PlsC domain-containing protein OS=Spinacia oleracea OX=3562 GN=SOVF_061380 PE=4 SV=1	0	20.042	14	8	8	8	497	55.8	9.1	8.82	8	1
A0A0K9S3Z9	AA_TRNA_LIGASE_II domain-containing protein OS=Spinacia oleracea OX=3562 GN=SOVF_002650 PE=3 SV=1	0	20.029	11	6	7	6	543	60.9	6.49	8.6	6	1
A0A0K9QIC4	Uncharacterized protein OS=Spinacia oleracea OX=3562 GN=SOVF_182080 PE=4 SV=1	0	19.998	24	6	6	6	269	30	6.16	9.19	6	1
A0A0K9RBP0	M20_dimer domain-containing protein OS=Spinacia oleracea OX=3562 GN=SOVF_089010 PE=4 SV=1	0	19.972	14	6	6	6	437	47.9	5.12	10.64	6	1
A0A0K9QBN1	Clustered mitochondria protein homolog OS=Spinacia oleracea OX=3562 GN=SOVF_197430 PE=3 SV=1	0	19.956	5	6	6	6	1449	158.6	6.27	9.48	6	1
A0A0K9QY22	PsbP domain-containing protein OS=Spinacia oleracea OX=3562 GN=SOVF_128350 PE=4 SV=1	0	19.945	24	5	5	5	272	30	7.46	11.32	5	1
A0A0K9RRA4	Uncharacterized protein OS=Spinacia oleracea OX=3562 GN=SOVF_037420 PE=4 SV=1	0	19.929	21	4	6	4	224	25.2	6.58	6.12	4	1
A0A0K9QY16	SCP domain-containing protein OS=Spinacia oleracea OX=3562 GN=SOVF_128580 PE=3 SV=1	0	19.928	30	3	6	3	144	15.6	7.96	9.36	3	1
A0A0K9S0N4	NAB domain-containing protein OS=Spinacia oleracea OX=3562 GN=SOVF_007720 PE=4 SV=1	0	19.884	8	8	8	8	1372	158.3	4.73	5.55	8	1
A0A0K9RI84	Uncharacterized protein OS=Spinacia oleracea OX=3562 GN=SOVF_063750 PE=3 SV=1	0	19.883	21	5	6	5	405	41.4	6.32	11	5	1
A0A0K9RE09	Glucose-6-phosphate 1-epimerase OS=Spinacia oleracea OX=3562 GN=SOVF_077700 PE=3 SV=1	0	19.864	21	6	6	6	318	34.7	5.64	4.37	6	1
A0A0K9RGY7	GYF_2 domain-containing protein OS=Spinacia oleracea OX=3562 GN=SOVF_067900 PE=4 SV=1	0	19.862	15	8	8	8	442	52.2	7.61	8.64	8	1
A0A0K9RY75	Uncharacterized protein OS=Spinacia oleracea OX=3562 GN=SOVF_020850 PE=4 SV=1	0	19.862	4	8	8	8	2172	245.6	5.76	11.84	8	1
A0A0K9RJ24	PsbP domain-containing protein OS=Spinacia oleracea OX=3562 GN=SOVF_066170 PE=4 SV=1	0	19.85	23	6	9	6	243	26.6	8.73	12.94	6	1
A0A0K9QW13	Uncharacterized protein OS=Spinacia oleracea OX=3562 GN=SOVF_134970 PE=4 SV=1	0	19.834	33	6	6	6	248	26.8	7.87	7.12	6	1
A0A0K9RJB1	ATP-dependent Clp protease proteolytic subunit OS=Spinacia oleracea OX=3562 GN=SOVF_060310 PE=3 SV=1	0	19.829	20	5	6	5	323	35.6	8.98	6.89	5	1
A0A0K9RGG6	Proteasome subunit alpha type OS=Spinacia oleracea OX=3562 GN=SOVF_075310 PE=3 SV=1	0	19.821	22	5	5	5	274	29.9	4.97	12.15	5	1
A0A0K9R5P9	ML domain-containing protein (Fragment) OS=Spinacia oleracea OX=3562 GN=SOVF_109060 PE=4 SV=1	0	19.817	37	4	5	4	168	18	7.69	15.55	4	1
A1XM07	ATP-dependent 6-phosphofructokinase OS=Spinacia oleracea OX=3562 GN=PFK PE=2 SV=1	0	19.805	13	6	6	6	499	54.7	6.48	7.47	6	1
A0A0K9RDB7	Nicotinate phosphoribosyltransferase OS=Spinacia oleracea OX=3562 GN=SOVF_079740 PE=3 SV=1	0	19.775	12	9	9	9	557	62.2	6.4	9.23	9	1
A0A0K9RSC8	Uncharacterized protein OS=Spinacia oleracea OX=3562 GN=SOVF_039870 PE=4 SV=1	0	19.747	33	6	8	6	207	23	7.9	15.91	6	1
A0A0K9QAZ4	Methyltransferase OS=Spinacia oleracea OX=3562 GN=SOVF_204880 PE=3 SV=1	0	19.725	23	8	8	8	361	40.4	6.61	12.1	8	1
A0A0K9QV70	Uncharacterized protein OS=Spinacia oleracea OX=3562 GN=SOVF_138010 PE=4 SV=1	0	19.715	20	5	5	5	254	28.6	8.1	6.53	5	1
A0A0K9RRT2	Uncharacterized protein OS=Spinacia oleracea OX=3562 GN=SOVF_036480 PE=3 SV=1	0	19.708	26	7	9	7	224	25.8	5.31	7.49	7	1
A0A0K9RP42	Uncharacterized protein OS=Spinacia oleracea OX=3562 GN=SOVF_043920 PE=4 SV=1	0	19.697	59	3	4	3	68	7.5	9.06	8.15	3	1
A0A0K9R0M6	Aldo_ket_red domain-containing protein OS=Spinacia oleracea OX=3562 GN=SOVF_120170 PE=4 SV=1	0	19.682	18	6	7	6	383	43.2	7.8	13.08	6	1
A0A0K9RF11	Aha1_N domain-containing protein OS=Spinacia oleracea OX=3562 GN=SOVF_074170 PE=4 SV=1	0	19.671	19	6	8	6	351	39.2	5.44	8.35	6	1
Q9LWB3	Ribosomal protein L23 OS=Spinacia oleracea OX=3562 GN=rp123 PE=2 SV=1	0	19.651	19	5	7	3	155	17.5	10.26	8.72	5	1
A0A0K9RSV3	Uncharacterized protein OS=Spinacia oleracea OX=3562 GN=SOVF_038990 PE=4 SV=1	0	19.62	23	4	5	4	278	30.7	5.05	8.68	4	1
A0A0K9QUR6	PCI domain-containing protein OS=Spinacia oleracea OX=3562 GN=SOVF_139310 PE=4 SV=1	0	19.572	14	7	8	7	442	50.7	6.57	7.63	7	1
A0A0K9Q9B3	Uncharacterized protein OS=Spinacia oleracea OX=3562 GN=SOVF_204970 PE=4 SV=1	0	19.558	16	3	4	3	203	22	7.2	9.54	3	1
A0A0K9QYY2	Uncharacterized protein OS=Spinacia oleracea OX=3562 GN=SOVF_000320 PE=3 SV=1	0	19.551	44	6	7	1	151	17.1	10.37	14.64	6	1
A0A0K9S2H0	Uncharacterized protein OS=Spinacia oleracea OX=3562 GN=SOVF_002430 PE=4 SV=1	0	19.55	22	6	6	6	359	37.3	8.82	5.02	6	1
A0A0K9QDT0	Uncharacterized protein OS=Spinacia oleracea OX=3562 GN=SOVF_197480 PE=3 SV=1	0	19.536	13	4	5	4	424	46.7	7.2	7.03	4	1
A0A0K9QUJ3	T-complex protein 1 subunit eta (Fragment) OS=Spinacia oleracea OX=3562 GN=SOVF_139530 PE=3 SV=1	0	19.523	24	5	6	5	254	27.1	6.68	9.92	5	1
A0A0K9RHW6	t-SNARE coiled-coil homology domain-containing protein OS=Spinacia oleracea OX=3562 GN=SOVF_063590 PE=4 SV=1	0	19.479	26	7	7	7	268	30.4	5.3	11.34	7	1
A0A0K9Q7M4	Uncharacterized protein OS=Spinacia oleracea OX=3562 GN=SOVF_211250 PE=4 SV=1	0	19.445	29	4	4	4	125	13.8	9	12.22	4	1
A0A0K9QX74	NAD(P)-bd_dom domain-containing protein OS=Spinacia oleracea OX=3562 GN=SOVF_131100 PE=4 SV=1	0	19.417	19	5	6	5	308	33.6	8.35	12.21	5	1
A0A0K9RB24	TCTP domain-containing protein OS=Spinacia oleracea OX=3562 GN=SOVF_086760 PE=3 SV=1	0	19.413	42	5	5	5	168	19	4.6	7.76	5	1
A0A0K9R8P6	Glutathione peroxidase OS=Spinacia oleracea OX=3562 GN=SOVF_101230 PE=3 SV=1	0	19.406	24	5	5	4	243	26.7	9.26	11.32	5	1
A0A0K9RIT4	Eukaryotic translation initiation factor 3 subunit G OS=Spinacia oleracea OX=3562 GN=SOVF_067190 PE=3 SV=1	0	19.394	26	6	6	6	287	31.8	8.87	8.6	6	1
A0A0K9Q8S6	UDP-glucose 4-epimerase (Fragment) OS=Spinacia oleracea OX=3562 GN=SOVF_206830 PE=3 SV=1	0	19.389	19	5	5	1	286	31.9	7.01	8.6	5	1
A0A0K9RJA2	S-adenosylmethionine synthase OS=Spinacia oleracea OX=3562 GN=SOVF_059840 PE=3 SV=1	0	19.387	13	5	6	1	393	43	6.14	11.48	5	1
A0A0K9QVM3	Uncharacterized protein OS=Spinacia oleracea OX=3562 GN=SOVF_136450 PE=3 SV=1	0	19.387	7	7	7	6	1088	123.1	5.8	7.51	7	1
A0A0K9RJ02	Succinate--CoA ligase [ADP-forming] subunit alpha, mitochondrial OS=Spinacia oleracea OX=3562 GN=SOVF_061190 PE=3 SV=1	0	19.367	14	4	8	4	336	35	8.29	15.74	4	1
A0A0K9RGX9	BED-type domain-containing protein OS=Spinacia oleracea OX=3562 GN=SOVF_067810 PE=4 SV=1	0	19.346	7	6	6	6	1012	113.7	5.21	7.88	6	1
A0A0K9R2G3	Uncharacterized protein OS=Spinacia oleracea OX=3562 GN=SOVF_120600 PE=3 SV=1	0	19.337	14	6	6	6	493	55.7	6.8	7.89	6	1
P82248	50S ribosomal protein L29, chloroplastic OS=Spinacia oleracea OX=3562 GN=RPL29 PE=1 SV=2	0	19.253	29	6	14	6	168	19	10.59	27.25	6	1
A0A0K9R1D3	Uncharacterized protein OS=Spinacia oleracea OX=3562 GN=SOVF_117900 PE=3 SV=1	0	19.239	41	5	6	3	130	14.8	9.82	12.93	5	1
A0A0K9R031	Uncharacterized protein OS=Spinacia oleracea OX=3562 GN=SOVF_128710 PE=4 SV=1	0	19.214	37	7	8	5	224	24.5	5.99	12.11	7	1
A0A0K9R853	FAD-binding PCMH-type domain-containing protein OS=Spinacia oleracea OX=3562 GN=SOVF_095570 PE=3 SV=1	0	19.193	16	7	8	7	427	48.2	8.32	10.4	7	1
A0A0K9QT66	PLAT domain-containing protein OS=Spinacia oleracea OX=3562 GN=SOVF_143820 PE=4 SV=1	0	19.184	32	6	7	4	201	22.1	5.76	18.71	6	1
Q02060	Photosystem II 22 kDa protein, chloroplastic OS=Spinacia oleracea OX=3562 GN=PSBS PE=1 SV=1	0	19.168	19	6	6	6	274	29.2	8.98	13.04	6	1
A0A0K9R6S5	GST N-terminal domain-containing protein (Fragment) OS=Spinacia oleracea OX=3562 GN=SOVF_100390 PE=4 SV=1	0	19.088	26	7	7	7	253	28	6.24	8.55	7	1
A0A0K9RV94	Histone H2A OS=Spinacia oleracea OX=3562 GN=SOVF_031700 PE=3 SV=1	0	19.08	31	4	5	1	150	15.8	10.76	12.1	4	1
A0A0K9QVN7	Uncharacterized protein OS=Spinacia oleracea OX=3562 GN=SOVF_136230 PE=4 SV=1	0	19.055	22	5	5	5	290	32.6	5.15	10.62	5	1
A0A0K9RS47	Uncharacterized protein OS=Spinacia oleracea OX=3562 GN=SOVF_040740 PE=4 SV=1	0	19.033	25	5	10	5	198	22.9	9.03	20.69	5	1
A0A0K9R2F8	Peroxidase OS=Spinacia oleracea OX=3562 GN=SOVF_120670 PE=3 SV=1	0	19.008	17	3	3	3	318	35	9.82	10.54	3	1
A0A0K9S456	Uncharacterized protein OS=Spinacia oleracea OX=3562 GN=SOVF_002290 PE=3 SV=1	0	18.96	45	5	5	5	166	17.9	8.9	10.43	5	1
A0A0K9QPW3	Peptidylprolyl isomerase OS=Spinacia oleracea OX=3562 GN=SOVF_154880 PE=4 SV=1	0	18.959	28	5	5	5	225	24.8	9.69	11.37	5	1
A0A0K9RGI8	Glutathione reductase OS=Spinacia oleracea OX=3562 GN=SOVF_069250 PE=3 SV=1	0	18.955	8	4	6	4	555	59.7	7.8	8.38	4	1
A0A0K9Q6V8	Uncharacterized protein (Fragment) OS=Spinacia oleracea OX=3562 GN=SOVF_215090 PE=3 SV=1	0	18.921	31	4	8	1	97	11.2	9.58	12.83	4	1
A0A0K9QYS5	Uncharacterized protein OS=Spinacia oleracea OX=3562 GN=SOVF_133100 PE=3 SV=1	0	18.915	28	6	6	3	170	19.4	10.2	9.88	6	1
A0A0K9QXN0	S-formylglutathione hydrolase OS=Spinacia oleracea OX=3562 GN=SOVF_134200 PE=3 SV=1	0	18.893	20	6	6	6	285	31.8	6.28	8.7	6	1
A0A0K9QDQ3	Uncharacterized protein OS=Spinacia oleracea OX=3562 GN=SOVF_190720 PE=4 SV=1	0	18.884	19	3	5	3	270	28.3	9.55	11.62	3	1
A0A0K9RHB5	Uncharacterized protein OS=Spinacia oleracea OX=3562 GN=SOVF_071860 PE=4 SV=1	0	18.838	14	5	6	5	327	36.5	5.74	11.17	5	1
A0A0K9QXT3	Uncharacterized protein OS=Spinacia oleracea OX=3562 GN=SOVF_129180 PE=4 SV=1	0	18.831	21	4	6	4	193	21	9.13	6.45	4	1
A0A0K9Q8H1	CoA carboxyltransferase N-terminal domain-containing protein OS=Spinacia oleracea OX=3562 GN=SOVF_207910 PE=4 SV=1	0	18.821	12	5	6	5	337	36.4	6.01	11.18	5	1
A0A0K9REP6	Uncharacterized protein OS=Spinacia oleracea OX=3562 GN=SOVF_075050 PE=4 SV=1	0	18.817	27	5	5	2	214	24	6.01	9.25	5	1
A0A0K9RCR9	Uncharacterized protein OS=Spinacia oleracea OX=3562 GN=SOVF_087680 PE=3 SV=1	0	18.815	44	6	7	1	151	17.1	10.37	15.07	6	1
A0A0K9RKY0	Uncharacterized protein OS=Spinacia oleracea OX=3562 GN=SOVF_054830 PE=3 SV=1	0	18.797	9	7	7	6	798	84.8	5.81	8.93	7	1
A0A0K9QF21	Uncharacterized protein OS=Spinacia oleracea OX=3562 GN=SOVF_186280 PE=4 SV=1	0	18.787	14	6	7	1	382	45.1	7.14	9.44	6	1
A0A0K9RTW0	Uroporphyrinogen decarboxylase OS=Spinacia oleracea OX=3562 GN=SOVF_028960 PE=3 SV=1	0	18.78	14	6	8	6	394	43	7.56	8.22	6	1
Q8RU73	Chloroplast ribose-5-phosphate isomerase OS=Spinacia oleracea OX=3562 GN=SOVF_206770 PE=2 SV=1	0	18.769	20	5	8	5	289	30.8	7.03	8.08	5	1
A0A0K9R3G5	Uncharacterized protein OS=Spinacia oleracea OX=3562 GN=SOVF_111130 PE=3 SV=1	0	18.699	9	7	7	7	738	84.6	6.18	10.32	7	1
A0A0K9QAK5	Uncharacterized protein OS=Spinacia oleracea OX=3562 GN=SOVF_201000 PE=4 SV=1	0	18.649	16	5	6	5	367	40.2	8.32	13.62	5	1
A0A0K9QRH6	rRNA N-glycosidase OS=Spinacia oleracea OX=3562 GN=SOVF_149240 PE=3 SV=1	0	18.632	19	5	6	5	329	37.1	7.68	12.98	5	1
A0A0K9R5Z8	Uncharacterized protein OS=Spinacia oleracea OX=3562 GN=SOVF_109370 PE=3 SV=1	0	18.63	13	5	6	5	376	41.4	7.58	6.24	5	1
A0A0K9RNK2	Uncharacterized protein OS=Spinacia oleracea OX=3562 GN=SOVF_046380 PE=4 SV=1	0	18.608	26	2	4	2	131	13.7	6.86	8.71	2	1
A0A0K9RXM4	Uncharacterized protein OS=Spinacia oleracea OX=3562 GN=SOVF_017190 PE=3 SV=1	0	18.603	11	7	7	7	643	72.5	7.24	8.08	7	1
A0A0K9R4A1	HABP4_PAI-RBP1 domain-containing protein OS=Spinacia oleracea OX=3562 GN=SOVF_108270 PE=4 SV=1	0	18.55	23	6	6	5	360	38.7	5.88	6.98	6	1
A0A0K9QBX7	Ferritin OS=Spinacia oleracea OX=3562 GN=SOVF_196510 PE=3 SV=1	0	18.547	19	5	7	5	262	29.3	5.62	8.23	5	1
A0A0K9RKF6	Phospholipase D OS=Spinacia oleracea OX=3562 GN=SOVF_062600 PE=3 SV=1	0	18.534	7	5	6	5	809	92	5.91	6.57	5	1
A0A0K9QTV4	Uncharacterized protein OS=Spinacia oleracea OX=3562 GN=SOVF_142040 PE=4 SV=1	0	18.53	11	6	6	6	592	65.4	9.07	10.91	6	1
A0A0K9QTQ1	NAD(P)-bd_dom domain-containing protein OS=Spinacia oleracea OX=3562 GN=SOVF_142800 PE=4 SV=1	0	18.515	6	4	5	4	775	83.4	4.88	9.04	4	1
A0A0K9QUK6	HATPase_c domain-containing protein OS=Spinacia oleracea OX=3562 GN=SOVF_139490 PE=3 SV=1	0	18.462	5	4	4	2	962	108.6	5.85	11.03	4	1
A0A0K9QU20	Fructose-bisphosphate aldolase OS=Spinacia oleracea OX=3562 GN=SOVF_146670 PE=3 SV=1	0	18.431	14	5	6	3	402	43.6	8.1	12.18	5	1
A0A0K9QWL6	Uncharacterized protein OS=Spinacia oleracea OX=3562 GN=SOVF_133270 PE=3 SV=1	0	18.398	9	7	7	7	722	78.7	8.84	10.86	7	1
A0A0K9RVK9	Uncharacterized protein OS=Spinacia oleracea OX=3562 GN=SOVF_023680 PE=4 SV=1	0	18.387	11	6	6	1	527	59.2	4.67	8.11	6	1
A0A0K9RHQ5	Uncharacterized protein OS=Spinacia oleracea OX=3562 GN=SOVF_065070 PE=4 SV=1	0	18.376	25	3	4	3	168	18.8	10.67	5.74	3	1
A0A0K9RRG5	Uncharacterized protein OS=Spinacia oleracea OX=3562 GN=SOVF_042510 PE=3 SV=1	0	18.326	20	5	7	5	313	34.4	6.33	13.38	5	1
A0A0K9R8J9	FAS1 domain-containing protein OS=Spinacia oleracea OX=3562 GN=SOVF_099330 PE=4 SV=1	0	18.31	14	2	2	2	254	26.5	7.28	8.33	2	1
A0A0K9Q9W4	S1 motif domain-containing protein OS=Spinacia oleracea OX=3562 GN=SOVF_203040 PE=4 SV=1	0	18.302	14	5	8	5	342	39.1	5.3	13.08	5	1
A0A0K9RAV5	Peptidyl-prolyl cis-trans isomerase OS=Spinacia oleracea OX=3562 GN=SOVF_087400 PE=3 SV=1	0	18.236	27	5	6	5	208	22.4	9.31	8.57	5	1
A0A0K9RZJ8	Germin-like protein OS=Spinacia oleracea OX=3562 GN=SOVF_011110 PE=3 SV=1	0	18.223	23	4	4	2	208	22.5	7.11	10.38	4	1
A0A0K9RUE3	Uncharacterized protein (Fragment) OS=Spinacia oleracea OX=3562 GN=SOVF_027990 PE=4 SV=1	0	18.203	18	4	5	4	291	31.3	7.05	10.1	4	1
A0A0K9Q6S0	Pectinesterase (Fragment) OS=Spinacia oleracea OX=3562 GN=SOVF_215550 PE=4 SV=1	0	18.164	39	4	5	4	126	13.9	9.89	13.5	4	1
B9A123	Cysteine protease OS=Spinacia oleracea OX=3562 GN=SoCP3-41 PE=2 SV=1	0	18.112	9	3	3	3	473	51.8	5.33	8.39	3	1
A0A0K9QDI4	Rubrerythrin domain-containing protein OS=Spinacia oleracea OX=3562 GN=SOVF_191490 PE=3 SV=1	0	18.098	14	5	5	5	402	47	7.99	11.58	5	1
A0A0K9RHE8	Uncharacterized protein OS=Spinacia oleracea OX=3562 GN=SOVF_066280 PE=3 SV=1	0	18.075	17	2	3	2	184	20.5	7.8	7.01	2	1
A0A0K9RV82	Uncharacterized protein OS=Spinacia oleracea OX=3562 GN=SOVF_024920 PE=3 SV=1	0	18.071	27	3	5	3	153	16.4	7.99	12.15	3	1
A0A0K9R2J8	ACT domain-containing protein OS=Spinacia oleracea OX=3562 GN=SOVF_112770 PE=4 SV=1	0	18.018	26	7	7	6	289	31.8	5.43	6.05	7	1
A0A0K9QX24	Uncharacterized protein OS=Spinacia oleracea OX=3562 GN=SOVF_131770 PE=4 SV=1	0	18.007	18	6	6	6	339	39.2	7.42	12.29	6	1
A0A0K9R0I0	Uncharacterized protein OS=Spinacia oleracea OX=3562 GN=SOVF_120610 PE=3 SV=1	0	18.001	6	5	7	5	743	84.3	7.33	10.5	5	1
C6L8P0	50S ribosomal protein L16, chloroplastic (Fragment) OS=Spinacia oleracea OX=3562 PE=3 SV=1	0	17.984	36	3	4	3	118	13.1	11.43	9.37	3	1
A0A0K9QRI6	Eukaryotic translation initiation factor 3 subunit K OS=Spinacia oleracea OX=3562 GN=SOVF_149660 PE=3 SV=1	0	17.982	23	5	6	5	234	26.6	5.81	11.94	5	1
A0A0K9RAK9	Uncharacterized protein OS=Spinacia oleracea OX=3562 GN=SOVF_094930 PE=4 SV=1	0	17.969	13	5	6	5	375	40.1	9.22	12.6	5	1
P82162	30S ribosomal protein S10 alpha, chloroplastic OS=Spinacia oleracea OX=3562 GN=RPS10 PE=1 SV=2	0	17.939	18	4	6	4	195	21.4	8.78	12.56	4	1
A0A0K9QV66	V-type proton ATPase subunit F OS=Spinacia oleracea OX=3562 GN=SOVF_137960 PE=3 SV=1	0	17.919	40	6	7	6	129	14.4	6.57	12.57	6	1
A0A0K9RM61	Uncharacterized protein OS=Spinacia oleracea OX=3562 GN=SOVF_056300 PE=4 SV=1	0	17.886	23	4	5	4	212	22.9	5.43	11.47	4	1
A0A0K9QJ36	Aldedh domain-containing protein (Fragment) OS=Spinacia oleracea OX=3562 GN=SOVF_178590 PE=4 SV=1	0	17.886	11	5	7	5	422	46.8	8.35	3.56	5	1
A0A0K9QE97	PPIase cyclophilin-type domain-containing protein OS=Spinacia oleracea OX=3562 GN=SOVF_188810 PE=4 SV=1	0	17.865	15	5	5	5	417	45.7	5.35	9.96	5	1
A0A0K9RM63	Uncharacterized protein OS=Spinacia oleracea OX=3562 GN=SOVF_051020 PE=3 SV=1	0	17.856	18	8	8	8	425	46.4	6.35	8.86	8	1
A0A0K9RCL1	DUF3479 domain-containing protein OS=Spinacia oleracea OX=3562 GN=SOVF_082000 PE=4 SV=1	0	17.821	4	5	6	5	1383	153.1	6.13	11.65	5	1
A0A0K9RUR2	40S ribosomal protein S12 OS=Spinacia oleracea OX=3562 GN=SOVF_026510 PE=3 SV=1	0	17.805	26	3	4	2	143	15.2	6	7.3	3	1
A0A0K9R1J6	Beta-adaptin-like protein OS=Spinacia oleracea OX=3562 GN=SOVF_117410 PE=3 SV=1	0	17.777	9	8	8	8	898	99.6	5.19	3.57	8	1
A0A0K9QDQ0	Eukaryotic translation initiation factor 3 subunit H OS=Spinacia oleracea OX=3562 GN=SOVF_196190 PE=3 SV=1	0	17.743	16	5	5	5	341	39	4.87	7.9	5	1
A0A0K9RJH1	Uncharacterized protein OS=Spinacia oleracea OX=3562 GN=SOVF_065060 PE=4 SV=1	0	17.714	34	6	6	4	202	22.5	5.43	4.64	6	1
A0A0K9RC83	Uncharacterized protein OS=Spinacia oleracea OX=3562 GN=SOVF_083340 PE=4 SV=1	0	17.693	15	5	6	5	388	43.7	6.23	14.68	5	1
A0A0K9R613	Uncharacterized protein OS=Spinacia oleracea OX=3562 GN=SOVF_102650 PE=4 SV=1	0	17.688	13	4	6	3	365	39.2	8.06	6.41	4	1
A0A0K9R9T2	Uncharacterized protein OS=Spinacia oleracea OX=3562 GN=SOVF_097460 PE=4 SV=1	0	17.678	9	4	4	4	530	60	8.87	7.28	4	1
A0A0K9QQE1	Pyruvate carboxyltransferase domain-containing protein OS=Spinacia oleracea OX=3562 GN=SOVF_158560 PE=3 SV=1	0	17.674	9	5	5	5	634	67.9	6.35	8.2	5	1
P00165	Cytochrome b6 OS=Spinacia oleracea OX=3562 GN=petB PE=1 SV=1	0	17.661	19	4	6	4	215	24.2	8.76	14.99	4	1
A0A0K9QTD0	AP-2 complex subunit alpha OS=Spinacia oleracea OX=3562 GN=SOVF_143840 PE=3 SV=1	0	17.658	6	5	5	5	1020	113.2	5.87	6.72	5	1
A0A0K9RZR3	PAP_fibrillin domain-containing protein OS=Spinacia oleracea OX=3562 GN=SOVF_010350 PE=4 SV=1	0	17.623	17	5	5	5	314	34.6	6.8	11.43	5	1
A0A0K9RWU5	Cyanate hydratase OS=Spinacia oleracea OX=3562 GN=CYN PE=3 SV=1	0	17.623	36	5	5	5	163	18.6	6.29	8.29	5	1
A0A0K9RLN1	CAAX prenyl protease OS=Spinacia oleracea OX=3562 GN=SOVF_057760 PE=3 SV=1	0	17.617	12	5	5	5	413	47.2	6.8	9.03	5	1
A0A0K9RAJ7	Ribosomal_S13_N domain-containing protein OS=Spinacia oleracea OX=3562 GN=SOVF_088520 PE=4 SV=1	0	17.578	52	5	7	4	97	10.8	10.08	10.87	5	1
A0A0K9R3Y1	PsbP domain-containing protein OS=Spinacia oleracea OX=3562 GN=SOVF_108980 PE=4 SV=1	0	17.56	16	4	5	4	277	31	8.22	9.17	4	1
A0A0K9R3I5	Uncharacterized protein OS=Spinacia oleracea OX=3562 GN=SOVF_111020 PE=4 SV=1	0	17.524	7	6	6	6	897	96.7	5.49	7.02	6	1
A0A0K9RXP2	Pyruvate kinase OS=Spinacia oleracea OX=3562 GN=SOVF_016980 PE=3 SV=1	0	17.51	6	3	4	1	514	56.1	6.84	9.72	3	1
A0A0K9RRW6	PCI domain-containing protein OS=Spinacia oleracea OX=3562 GN=SOVF_035360 PE=4 SV=1	0	17.474	15	6	7	6	386	44.2	5.4	8.61	6	1
A0A0K9RRS0	Lipoxygenase OS=Spinacia oleracea OX=3562 GN=SOVF_035800 PE=3 SV=1	0	17.47	7	6	6	5	863	98.6	6.55	6.32	6	1
A0A0K9R8G5	Dihydrolipoyl dehydrogenase OS=Spinacia oleracea OX=3562 GN=SOVF_094530 PE=3 SV=1	0	17.432	9	4	4	4	565	60	7.27	7.46	4	1
Q6UDQ3	PIP1;2 OS=Spinacia oleracea OX=3562 GN=Pip1;2 PE=2 SV=1	0	17.425	18	4	6	4	285	30.6	9.1	10.28	4	1
A0A0K9Q8M8	Uncharacterized protein (Fragment) OS=Spinacia oleracea OX=3562 GN=SOVF_207490 PE=4 SV=1	0	17.352	22	4	5	4	177	20.4	10.42	8.52	4	1
A0A0K9RB09	Uncharacterized protein OS=Spinacia oleracea OX=3562 GN=SOVF_087030 PE=4 SV=1	0	17.339	15	5	5	5	379	40.9	6.25	6.79	5	1
Q41385	Photosystem I reaction center subunit XI, chloroplastic OS=Spinacia oleracea OX=3562 GN=PSAL PE=1 SV=1	0	17.297	17	4	7	4	216	22.9	9.67	14.37	4	1
A0A0K9RU89	Uncharacterized protein OS=Spinacia oleracea OX=3562 GN=SOVF_034360 PE=4 SV=1	0	17.276	14	5	5	5	442	47	6.21	4.33	5	1
P82137	30S ribosomal protein S17, chloroplastic OS=Spinacia oleracea OX=3562 GN=RPS17 PE=1 SV=2	0	17.259	23	5	6	5	165	18.1	9.99	8.64	5	1
A0A0K9RL54	LRRNT_2 domain-containing protein OS=Spinacia oleracea OX=3562 GN=SOVF_059770 PE=4 SV=1	0	17.226	13	4	4	4	382	41.3	8.15	9.81	4	1
A0A0K9S266	Proteasome subunit alpha type OS=Spinacia oleracea OX=3562 GN=SOVF_007100 PE=3 SV=1	0	17.221	25	6	6	2	249	27.2	6.32	7.07	6	1
A0A0K9RJA8	Uncharacterized protein OS=Spinacia oleracea OX=3562 GN=SOVF_059890 PE=4 SV=1	0	17.217	10	4	4	4	670	73.8	6.19	7.26	4	1
A0A0K9RIC5	TRANSKETOLASE_1 domain-containing protein OS=Spinacia oleracea OX=3562 GN=SOVF_063380 PE=4 SV=1	0	17.217	8	6	7	4	740	80.2	6.6	8.35	6	1
A0A0K9RNQ8	Sm domain-containing protein OS=Spinacia oleracea OX=3562 GN=SOVF_045930 PE=4 SV=1	0	17.199	10	3	6	3	292	30.9	11.03	8.74	3	1
A0A0K9RDC5	Glutamate decarboxylase OS=Spinacia oleracea OX=3562 GN=SOVF_084120 PE=3 SV=1	0	17.194	9	4	4	3	500	56.2	5.31	6.87	4	1
A0A0K9QHC9	Aminotran_1_2 domain-containing protein OS=Spinacia oleracea OX=3562 GN=SOVF_179080 PE=4 SV=1	0	17.184	11	5	5	5	397	43.8	6.55	10.51	5	1
A0A0K9RY72	Uncharacterized protein OS=Spinacia oleracea OX=3562 GN=SOVF_015350 PE=3 SV=1	0	17.183	41	4	5	4	118	13.9	8.43	10.67	4	1
A0A0K9QBF3	Uncharacterized protein OS=Spinacia oleracea OX=3562 GN=SOVF_203460 PE=4 SV=1	0	17.179	23	4	4	4	219	24.7	9.38	7.51	4	1
A0A0K9QVA0	CULLIN_2 domain-containing protein OS=Spinacia oleracea OX=3562 GN=SOVF_137680 PE=3 SV=1	0	17.176	11	8	8	8	740	85.6	6.61	3.71	8	1
A0A0K9RXK0	Uncharacterized protein OS=Spinacia oleracea OX=3562 GN=SOVF_021880 PE=4 SV=1	0	17.151	13	7	7	7	542	58.4	6.62	10.39	7	1
A0A0K9S329	Cytochrome b5 heme-binding domain-containing protein OS=Spinacia oleracea OX=3562 GN=SOVF_005160 PE=3 SV=1	0	17.142	29	3	4	3	138	15.2	5.29	9.91	3	1
A0A0K9RBX0	Uncharacterized protein OS=Spinacia oleracea OX=3562 GN=SOVF_083960 PE=3 SV=1	0	17.123	10	3	3	3	466	50.1	7.5	8.88	3	1
A0A0K9RQT5	Polyadenylate-binding protein OS=Spinacia oleracea OX=3562 GN=SOVF_045790 PE=3 SV=1	0	17.122	8	5	5	5	660	71.4	7.17	7.75	5	1
A0A0K9QTM1	Uncharacterized protein OS=Spinacia oleracea OX=3562 GN=SOVF_142770 PE=4 SV=1	0	17.086	7	4	4	4	759	83.7	5.78	6.98	4	1
A0A0K9QHU4	Uncharacterized protein OS=Spinacia oleracea OX=3562 GN=SOVF_177410 PE=4 SV=1	0	17.033	9	5	6	5	576	64.4	5.66	9.27	5	1
A0A0K9RJ19	Ribosomal protein L19 OS=Spinacia oleracea OX=3562 GN=SOVF_065380 PE=3 SV=1	0	17.009	19	2	4	2	212	24.6	11.15	8.62	2	1
A0A0K9RDU1	Uncharacterized protein OS=Spinacia oleracea OX=3562 GN=SOVF_078070 PE=3 SV=1	0	17.002	13	6	6	6	467	50.9	8.72	8.22	6	1
A0A0K9QGA9	Uncharacterized protein OS=Spinacia oleracea OX=3562 GN=SOVF_187800 PE=4 SV=1	0	16.987	23	3	3	3	161	17.3	8.29	6.08	3	1
A0A0K9QEZ5	Uncharacterized protein OS=Spinacia oleracea OX=3562 GN=SOVF_186610 PE=4 SV=1	0	16.98	19	7	7	7	385	40.1	6.55	5.38	7	1
A0A0K9RA67	TPR_REGION domain-containing protein OS=Spinacia oleracea OX=3562 GN=SOVF_094080 PE=4 SV=1	0	16.962	9	5	5	5	591	64.1	8.84	6.98	5	1
A0A0K9QLD0	Uncharacterized protein OS=Spinacia oleracea OX=3562 GN=SOVF_171320 PE=3 SV=1	0	16.931	24	6	6	6	300	33.1	6.79	7.47	6	1
A0A0K9QS11	Uncharacterized protein OS=Spinacia oleracea OX=3562 GN=SOVF_147830 PE=4 SV=1	0	16.887	37	6	7	6	172	19.6	9.39	6.76	6	1
A0A0K9QQU3	Uncharacterized protein OS=Spinacia oleracea OX=3562 GN=SOVF_156550 PE=4 SV=1	0	16.878	11	7	7	5	761	84.4	6.51	10.09	7	1
A0A0K9QSW1	Nudix hydrolase domain-containing protein OS=Spinacia oleracea OX=3562 GN=SOVF_145120 PE=4 SV=1	0	16.872	7	5	5	5	776	87.8	5.17	6.59	5	1
A0A0K9QF91	Uncharacterized protein OS=Spinacia oleracea OX=3562 GN=SOVF_185700 PE=4 SV=1	0	16.868	25	5	5	5	218	23.4	5.74	8.63	5	1
A0A0K9QTY6	Uncharacterized protein OS=Spinacia oleracea OX=3562 GN=SOVF_141800 PE=4 SV=1	0	16.862	16	4	4	4	322	35	7.09	10.46	4	1
A0A0K9S2N1	Phospho-2-dehydro-3-deoxyheptonate aldolase OS=Spinacia oleracea OX=3562 GN=SOVF_006640 PE=3 SV=1	0	16.856	10	5	5	5	512	57	8.4	7.76	5	1
A0A0K9QSA7	NAC-A/B domain-containing protein OS=Spinacia oleracea OX=3562 GN=SOVF_146910 PE=4 SV=1	0	16.851	20	3	3	3	206	22.7	4.39	7.5	3	1
A0A0K9R7I2	Uncharacterized protein OS=Spinacia oleracea OX=3562 GN=SOVF_097750 PE=4 SV=1	0	16.825	26	5	5	2	217	24	5.25	10.19	5	1
A0A0K9QUA3	Ribosomal_L18e/L15P domain-containing protein OS=Spinacia oleracea OX=3562 GN=SOVF_140570 PE=4 SV=1	0	16.795	25	4	4	1	187	20.9	10.65	10.25	4	1
A0A0K9QA85	HMA domain-containing protein OS=Spinacia oleracea OX=3562 GN=SOVF_202130 PE=4 SV=1	0	16.771	51	3	3	3	100	10.6	4.84	8.8	3	1
A0A0K9RGJ2	GST C-terminal domain-containing protein (Fragment) OS=Spinacia oleracea OX=3562 GN=SOVF_074980 PE=4 SV=1	0	16.707	35	5	11	2	113	13.1	5.31	18.31	5	1
A0A0K9RFD0	Uncharacterized protein OS=Spinacia oleracea OX=3562 GN=SOVF_073200 PE=4 SV=1	0	16.673	22	6	7	3	305	32.8	6.25	6.41	6	1
A0A0K9RND1	NAD(P)-bd_dom domain-containing protein OS=Spinacia oleracea OX=3562 GN=SOVF_052580 PE=4 SV=1	0	16.657	26	3	3	3	170	18.4	6.57	10.03	3	1
A0A0K9QG26	Uncharacterized protein OS=Spinacia oleracea OX=3562 GN=SOVF_183010 PE=3 SV=1	0	16.632	41	6	8	4	130	14.7	9.82	14.39	6	1
A0A0K9QJK5	Uncharacterized protein OS=Spinacia oleracea OX=3562 GN=SOVF_171940 PE=4 SV=1	0	16.622	26	8	8	8	244	28.4	9.94	9.24	8	1
A0A0K9QZ87	Protein kinase domain-containing protein OS=Spinacia oleracea OX=3562 GN=SOVF_131390 PE=4 SV=1	0	16.617	14	6	8	6	366	40.8	6.92	4.17	6	1
A0A0K9RR29	Magnesium transporter OS=Spinacia oleracea OX=3562 GN=SOVF_038070 PE=3 SV=1	0	16.603	11	5	6	5	460	51.5	5.4	10.49	5	1
A0A0K9R5X9	Acetyl-coenzyme A synthetase OS=Spinacia oleracea OX=3562 GN=SOVF_108190 PE=3 SV=1	0	16.581	7	5	5	5	765	84.8	6.35	9.78	5	1
A0A0K9QZV5	tRNA-binding domain-containing protein OS=Spinacia oleracea OX=3562 GN=SOVF_127940 PE=3 SV=1	0	16.579	10	6	7	6	801	89.7	6.71	8.42	6	1
A0A0K9RIN3	Aldo_ket_red domain-containing protein OS=Spinacia oleracea OX=3562 GN=SOVF_062360 PE=4 SV=1	0	16.568	15	4	4	4	309	34.7	6.68	7	4	1
P00833	ATP synthase epsilon chain, chloroplastic OS=Spinacia oleracea OX=3562 GN=atpE PE=1 SV=1	0	16.517	23	3	5	3	134	14.7	7.2	14.96	3	1
A0A0K9R907	PfkB domain-containing protein OS=Spinacia oleracea OX=3562 GN=SOVF_093350 PE=3 SV=1	0	16.514	15	6	7	5	392	42.3	5.26	4.93	6	1
A0A0K9RHW8	Uncharacterized protein OS=Spinacia oleracea OX=3562 GN=SOVF_064900 PE=4 SV=1	0	16.495	24	5	6	3	206	23	5.19	12.47	5	1
A0A0K9S4G8	Uncharacterized protein OS=Spinacia oleracea OX=3562 GN=SOVF_001010 PE=3 SV=1	0	16.488	25	4	5	1	193	21.9	6.68	4.85	4	1
A0A0K9RRV4	Uncharacterized protein OS=Spinacia oleracea OX=3562 GN=SOVF_035190 PE=4 SV=1	0	16.459	55	4	4	4	89	9.3	6.68	7.62	4	1
A0A0K9QQV4	Uncharacterized protein OS=Spinacia oleracea OX=3562 GN=SOVF_151870 PE=4 SV=1	0	16.453	16	5	5	5	352	39.2	8.7	6.34	5	1
A0A0K9R2N3	ATP synthase subunit d, mitochondrial OS=Spinacia oleracea OX=3562 GN=SOVF_113160 PE=3 SV=1	0	16.437	39	7	7	7	168	19.8	5.17	5.96	7	1
A0A0K9QQX9	Uncharacterized protein OS=Spinacia oleracea OX=3562 GN=SOVF_151080 PE=3 SV=1	0	16.421	18	4	5	4	230	25.6	6.43	6.78	4	1
A0A0K9QCU9	Uncharacterized protein OS=Spinacia oleracea OX=3562 GN=SOVF_200470 PE=4 SV=1	0	16.419	7	3	3	3	638	69.4	5.36	8.58	3	1
A0A0K9R7K4	Uncharacterized protein OS=Spinacia oleracea OX=3562 GN=SOVF_097940 PE=4 SV=1	0	16.413	6	5	5	5	713	80	6.51	6.7	5	1
A0A0K9QTC0	Protein kinase domain-containing protein OS=Spinacia oleracea OX=3562 GN=SOVF_143590 PE=4 SV=1	0	16.383	10	7	8	6	657	71	7.88	10.96	7	1
A0A0K9QCX3	PsbP domain-containing protein OS=Spinacia oleracea OX=3562 GN=SOVF_193440 PE=4 SV=1	0	16.378	21	4	4	4	262	28.4	8.63	9.56	4	1
P36494	Chlorophyll a-b binding protein CP24, chloroplastic OS=Spinacia oleracea OX=3562 PE=2 SV=1	0	16.352	13	4	5	4	261	27.8	6.6	7.86	4	1
A0A0K9RYZ7	Aldo_ket_red domain-containing protein OS=Spinacia oleracea OX=3562 GN=SOVF_018220 PE=4 SV=1	0	16.34	17	7	10	7	328	36.6	6.92	3.71	7	1
A0A0K9QCE4	Uncharacterized protein OS=Spinacia oleracea OX=3562 GN=SOVF_194960 PE=3 SV=1	0	16.328	11	4	6	4	285	32	8.62	10.97	4	1
A0A0K9RA24	Uncharacterized protein OS=Spinacia oleracea OX=3562 GN=SOVF_089630 PE=3 SV=1	0	16.312	6	6	7	4	981	110	6.35	5.73	6	1
P09594	50S ribosomal protein L22, chloroplastic OS=Spinacia oleracea OX=3562 GN=rpl22 PE=1 SV=1	0	16.296	25	5	5	5	199	23.2	10.07	8.93	5	1
A0A0K9RRR2	Uncharacterized protein OS=Spinacia oleracea OX=3562 GN=SOVF_036710 PE=4 SV=1	0	16.287	27	3	3	2	173	18.5	5.52	10.52	3	1
A0A0K9RYE0	Remorin_C domain-containing protein OS=Spinacia oleracea OX=3562 GN=SOVF_019700 PE=4 SV=1	0	16.269	20	5	7	5	254	28.1	5.15	10.77	5	1
A0A0K9RMV9	EGF_CA domain-containing protein OS=Spinacia oleracea OX=3562 GN=SOVF_048630 PE=4 SV=1	0	16.263	9	5	6	5	634	70.7	5.43	14.08	5	1
A0A0K9R973	ATP-dependent Clp protease proteolytic subunit OS=Spinacia oleracea OX=3562 GN=SOVF_097520 PE=3 SV=1	0	16.259	16	4	4	4	311	34.1	9.17	5.87	4	1
A0A0K9RNM8	ENTH domain-containing protein OS=Spinacia oleracea OX=3562 GN=SOVF_046480 PE=4 SV=1	0	16.257	10	6	6	6	567	62.4	5.36	7.28	6	1
P41348	Ferredoxin-thioredoxin reductase catalytic chain, chloroplastic OS=Spinacia oleracea OX=3562 GN=FTRC PE=1 SV=2	0	16.257	36	7	7	7	144	16.3	7.61	6.78	7	1
A0A0K9QBZ3	Uncharacterized protein OS=Spinacia oleracea OX=3562 GN=SOVF_203250 PE=4 SV=1	0	16.246	25	5	5	4	187	21	11.33	5.51	5	1
A0A0K9QS62	Uncharacterized protein OS=Spinacia oleracea OX=3562 GN=SOVF_147470 PE=4 SV=1	0	16.234	12	2	4	2	210	23.6	5.03	3.83	2	1
A0A0K9RB16	MPN domain-containing protein OS=Spinacia oleracea OX=3562 GN=SOVF_086910 PE=4 SV=1	0	16.231	3	6	7	6	1899	222.5	8.6	8.49	6	1
A0A0K9RP54	H15 domain-containing protein OS=Spinacia oleracea OX=3562 GN=SOVF_044060 PE=3 SV=1	0	16.23	13	4	7	4	306	31.7	10.73	11.1	4	1
A0A0K9R4K9	Malic enzyme OS=Spinacia oleracea OX=3562 GN=SOVF_106750 PE=3 SV=1	0	16.225	10	6	6	5	585	64.4	6.16	4.05	6	1
A0A343FNF3	NADH dehydrogenase subunit 9 OS=Spinacia oleracea OX=3562 GN=nad9 PE=3 SV=1	0	16.198	27	5	6	5	192	22.9	7.44	6.83	5	1
A0A0K9QF53	ACB domain-containing protein OS=Spinacia oleracea OX=3562 GN=SOVF_191650 PE=4 SV=1	0	16.188	7	5	5	5	671	73	5.26	10.06	5	1
A0A0K9R260	Uncharacterized protein OS=Spinacia oleracea OX=3562 GN=SOVF_115300 PE=4 SV=1	0	16.168	23	4	5	4	199	22.3	8.12	9.39	4	1
A0A0K9RJJ3	Peptidylprolyl isomerase (Fragment) OS=Spinacia oleracea OX=3562 GN=SOVF_065240 PE=4 SV=1	0	16.165	19	2	3	2	159	16.7	9.36	6.6	2	1
A0A0K9R1B5	Cellulase domain-containing protein OS=Spinacia oleracea OX=3562 GN=SOVF_115920 PE=3 SV=1	0	16.138	9	4	4	4	500	55.3	6.2	4.13	4	1
A0A0K9R3L9	Zeta-carotene desaturase OS=Spinacia oleracea OX=3562 GN=SOVF_115640 PE=3 SV=1	0	16.103	9	5	5	5	569	62.8	7.34	9.9	5	1
A0A0K9R2W2	Uncharacterized protein OS=Spinacia oleracea OX=3562 GN=SOVF_112800 PE=3 SV=1	0	16.094	18	3	3	3	284	30.3	8.63	8.84	3	1
A0A0K9RCB4	NADH-u_ox-rdase domain-containing protein OS=Spinacia oleracea OX=3562 GN=SOVF_083060 PE=4 SV=1	0	16.084	30	2	3	1	104	11.3	9.44	8.84	2	1
A0A0K9S1X6	Uncharacterized protein OS=Spinacia oleracea OX=3562 GN=SOVF_003920 PE=4 SV=1	0	16.022	24	4	4	4	303	32.6	5.95	10.44	4	1
A0A0K9R1J2	Uncharacterized protein (Fragment) OS=Spinacia oleracea OX=3562 GN=SOVF_117340 PE=4 SV=1	0	15.997	30	7	7	7	217	24.8	6.83	9.5	7	1
A0A0K9QSE1	Ribosomal_L18_c domain-containing protein OS=Spinacia oleracea OX=3562 GN=SOVF_147080 PE=3 SV=1	0	15.992	14	5	6	5	302	34.4	9.44	14.82	5	1
A0A0K9RBG8	Uncharacterized protein OS=Spinacia oleracea OX=3562 GN=SOVF_085240 PE=3 SV=1	0	15.975	28	5	5	5	219	24.8	7.47	10.67	5	1
A0A0K9QKF6	GFO_IDH_MocA domain-containing protein OS=Spinacia oleracea OX=3562 GN=SOVF_169260 PE=4 SV=1	0	15.96	13	4	4	4	374	41	6.19	7.45	4	1
A0A0K9QN38	Uncharacterized protein OS=Spinacia oleracea OX=3562 GN=SOVF_166550 PE=4 SV=1	0	15.957	12	5	5	5	438	48.4	5.92	6.56	5	1
A0A0K9QA11	Probable bifunctional methylthioribulose-1-phosphate dehydratase/enolase-phosphatase E1 OS=Spinacia oleracea OX=3562 GN=SOVF_209850 PE=3 SV=1	0	15.943	7	3	4	3	529	57.9	6.44	8.62	3	1
A0A0K9QVR2	Uncharacterized protein OS=Spinacia oleracea OX=3562 GN=SOVF_140920 PE=4 SV=1	0	15.943	7	7	8	7	920	102.1	4.82	3.89	7	1
P12333	Chlorophyll a-b binding protein, chloroplastic OS=Spinacia oleracea OX=3562 PE=1 SV=1	0	15.866	16	4	7	2	267	28.4	5.44	13.09	4	1
A0A0K9RE56	S10_plectin domain-containing protein OS=Spinacia oleracea OX=3562 GN=SOVF_076880 PE=4 SV=1	0	15.864	21	4	8	4	191	20.7	9.64	13.45	4	1
A0A0K9QRZ2	Ribosomal_S17_N domain-containing protein OS=Spinacia oleracea OX=3562 GN=SOVF_155040 PE=3 SV=1	0	15.853	35	5	5	5	159	17.7	10.58	6.29	5	1
A0A0K9S2F9	PPIase cyclophilin-type domain-containing protein OS=Spinacia oleracea OX=3562 GN=SOVF_002070 PE=4 SV=1	0	15.852	17	5	5	5	320	34.9	7.09	6.58	5	1
A0A0K9QHF2	Cytochrome b6-f complex iron-sulfur subunit OS=Spinacia oleracea OX=3562 GN=SOVF_178790 PE=3 SV=1	0	15.852	13	2	3	2	230	24.2	7.66	7.96	2	1
A0A0K9Q6K5	RanBD1 domain-containing protein OS=Spinacia oleracea OX=3562 GN=SOVF_216600 PE=4 SV=1	0	15.816	21	4	4	4	230	25.4	4.67	8.18	4	1
A0A0K9RCP8	PUA domain-containing protein OS=Spinacia oleracea OX=3562 GN=SOVF_086290 PE=4 SV=1	0	15.812	8	4	6	4	598	67	9.11	7.29	4	1
A0A0K9R9Q3	Pyruvate dehydrogenase E1 component subunit alpha OS=Spinacia oleracea OX=3562 GN=SOVF_095580 PE=4 SV=1	0	15.788	13	5	5	5	396	44	8.56	6.76	5	1
A0A0K9QGC7	PDZ domain-containing protein OS=Spinacia oleracea OX=3562 GN=SOVF_188850 PE=4 SV=1	0	15.756	12	5	7	5	484	51.5	9.06	16.24	5	1
A0A0K9RY10	Uncharacterized protein OS=Spinacia oleracea OX=3562 GN=SOVF_021530 PE=3 SV=1	0	15.756	13	5	5	5	439	48.1	5.9	6.85	5	1
A0A0K9RZG5	Uncharacterized protein OS=Spinacia oleracea OX=3562 GN=SOVF_011720 PE=4 SV=1	0	15.728	4	1	2	1	515	54.4	9.52	4.26	1	1
A0A0K9R4L9	Uncharacterized protein OS=Spinacia oleracea OX=3562 GN=SOVF_107370 PE=4 SV=1	0	15.721	5	5	5	5	1816	204.1	4.67	6.64	5	1
A0A0K9RKL1	F-box domain-containing protein OS=Spinacia oleracea OX=3562 GN=SOVF_055940 PE=4 SV=1	0	15.715	13	5	5	5	408	47.2	4.96	4.77	5	1
A0A0K9S1Y2	Uncharacterized protein OS=Spinacia oleracea OX=3562 GN=SOVF_003930 PE=4 SV=1	0	15.701	50	5	5	5	213	22	4.39	2.77	5	1
A0A0K9RNQ4	Uncharacterized protein OS=Spinacia oleracea OX=3562 GN=SOVF_045880 PE=4 SV=1	0	15.695	36	5	6	5	125	14.3	9.26	9.12	5	1
A0A0K9QRK2	Citrate synthase (Fragment) OS=Spinacia oleracea OX=3562 GN=SOVF_149620 PE=3 SV=1	0	15.688	12	4	4	4	489	54	8.54	8.62	4	1
A0A0K9R447	WPP domain-containing protein OS=Spinacia oleracea OX=3562 GN=SOVF_108830 PE=4 SV=1	0	15.681	10	5	5	5	539	58.7	4.6	7.37	5	1
A0A0K9QYB7	Cytochrome b5 heme-binding domain-containing protein OS=Spinacia oleracea OX=3562 GN=SOVF_127710 PE=3 SV=1	0	15.674	29	3	3	3	135	15.2	5.33	7.13	3	1
A0A0K9QGH7	Importin N-terminal domain-containing protein OS=Spinacia oleracea OX=3562 GN=SOVF_182050 PE=4 SV=1	0	15.666	5	6	6	6	1002	115.1	5.73	6.52	6	1
A0A0K9QK88	Uncharacterized protein OS=Spinacia oleracea OX=3562 GN=SOVF_169810 PE=4 SV=1	0	15.653	6	2	2	2	526	57.4	6.13	7.03	2	1
A0A0K9QEI5	TOG domain-containing protein OS=Spinacia oleracea OX=3562 GN=SOVF_194800 PE=4 SV=1	0	15.649	5	6	6	4	1116	123.5	4.88	3.59	6	1
A0A0K9R3G6	Thioredoxin domain-containing protein OS=Spinacia oleracea OX=3562 GN=SOVF_116500 PE=4 SV=1	0	15.642	36	5	5	5	130	14.2	5.54	8.15	5	1
A0A0K9S1T6	Uncharacterized protein OS=Spinacia oleracea OX=3562 GN=SOVF_003320 PE=4 SV=1	0	15.621	11	5	6	5	547	58.5	9.07	7.27	5	1
Q01402	Nucleoside diphosphate kinase 2, chloroplastic OS=Spinacia oleracea OX=3562 GN=NDPK2 PE=1 SV=1	0	15.619	22	5	6	5	233	26.1	8.92	4.88	5	1
A0A0K9QG89	Uncharacterized protein OS=Spinacia oleracea OX=3562 GN=SOVF_182610 PE=4 SV=1	0	15.616	11	4	4	4	393	43.1	8.1	8.13	4	1
A0A0K9RSL9	Uncharacterized protein OS=Spinacia oleracea OX=3562 GN=SOVF_033980 PE=4 SV=1	0	15.616	25	5	5	2	241	27.3	5.16	8.29	5	1
A0A0K9QLN4	NADH dehydrogenase [ubiquinone] flavoprotein 1, mitochondrial OS=Spinacia oleracea OX=3562 GN=SOVF_164400 PE=3 SV=1	0	15.574	12	5	6	5	494	54.3	7.75	6.3	5	1
A0A0K9QJW4	Uncharacterized protein OS=Spinacia oleracea OX=3562 GN=SOVF_176020 PE=4 SV=1	0	15.57	19	4	5	4	242	26.8	7.36	7.78	4	1
P09595	30S ribosomal protein S3, chloroplastic OS=Spinacia oleracea OX=3562 GN=rps3 PE=1 SV=3	0	15.532	27	6	7	6	218	24.9	9.64	9.41	6	1
A0A0K9RM91	Aldedh domain-containing protein OS=Spinacia oleracea OX=3562 GN=SOVF_055750 PE=4 SV=1	0	15.523	11	5	5	5	533	57.2	7.34	4.53	5	1
A0A0K9QZR6	SHSP domain-containing protein OS=Spinacia oleracea OX=3562 GN=SOVF_128390 PE=3 SV=1	0	15.511	29	5	5	5	181	19.9	8.65	1.84	5	1
A0A0K9R8Z8	Proteasome subunit alpha type OS=Spinacia oleracea OX=3562 GN=SOVF_093600 PE=3 SV=1	0	15.504	17	4	5	4	246	27.2	6.43	10.35	4	1
A0A0K9Q961	Knot1 domain-containing protein OS=Spinacia oleracea OX=3562 GN=SOVF_205360 PE=3 SV=1	0	15.477	52	4	17	3	71	7.8	8.34	28.49	4	1
A0A0K9QJD6	Phosphoinositide phospholipase C OS=Spinacia oleracea OX=3562 GN=SOVF_178900 PE=4 SV=1	0	15.431	9	5	7	4	582	66.7	8.12	8.09	5	1
A0A0K9RC41	Uncharacterized protein OS=Spinacia oleracea OX=3562 GN=SOVF_083650 PE=3 SV=1	0	15.419	10	5	5	5	535	59.1	5.82	7.97	5	1
A0A0K9RXN3	Uncharacterized protein OS=Spinacia oleracea OX=3562 GN=SOVF_016890 PE=3 SV=1	0	15.413	18	5	7	5	315	33	10.14	2.27	5	1
A0A0K9RDI8	Uncharacterized protein OS=Spinacia oleracea OX=3562 GN=SOVF_079130 PE=4 SV=1	0	15.403	7	6	6	6	775	88.8	9.04	5.13	6	1
A0A0K9QP07	PKS_ER domain-containing protein OS=Spinacia oleracea OX=3562 GN=SOVF_157640 PE=3 SV=1	0	15.391	12	4	5	4	359	39.3	7.25	5.53	4	1
A0A0K9QG80	Exocyst complex component SEC5 OS=Spinacia oleracea OX=3562 GN=SOVF_182640 PE=3 SV=1	0	15.375	5	6	6	6	1099	122.8	5.48	2	6	1
A0A0K9QZM6	Uncharacterized protein OS=Spinacia oleracea OX=3562 GN=SOVF_129830 PE=4 SV=1	0	15.369	8	6	6	6	842	93.8	5.24	5.21	6	1
A0A0K9RRZ0	Dolichyl-diphosphooligosaccharide--protein glycosyltransferase 48 kDa subunit OS=Spinacia oleracea OX=3562 GN=SOVF_041860 PE=3 SV=1	0	15.361	15	7	7	6	382	43.2	7.74	4.67	7	1
A0A0K9QKZ2	Uncharacterized protein OS=Spinacia oleracea OX=3562 GN=SOVF_172660 PE=4 SV=1	0	15.354	23	5	6	4	217	23.7	7.83	1.93	5	1
A0A0K9QAB6	ATP-dependent Clp protease proteolytic subunit OS=Spinacia oleracea OX=3562 GN=SOVF_207430 PE=3 SV=1	0	15.344	9	3	6	3	305	33.1	8.69	5.59	3	1
A0A0K9RK52	Dihydrolipoamide acetyltransferase component of pyruvate dehydrogenase complex OS=Spinacia oleracea OX=3562 GN=SOVF_057380 PE=3 SV=1	0	15.343	10	4	4	4	498	54.7	6.98	2.45	4	1
A0A0K9QUJ8	Uncharacterized protein OS=Spinacia oleracea OX=3562 GN=SOVF_139820 PE=4 SV=1	0	15.339	17	5	5	5	317	35	5.63	7.17	5	1
A0A0K9RLM3	Uncharacterized protein OS=Spinacia oleracea OX=3562 GN=SOVF_052410 PE=3 SV=1	0	15.332	29	5	5	3	219	24.8	6.02	6.06	5	1
A0A0K9R3M7	Protein kinase domain-containing protein OS=Spinacia oleracea OX=3562 GN=SOVF_110630 PE=3 SV=1	0	15.312	14	4	4	4	353	40.6	5.86	4.62	4	1
A0A0K9QW18	Uncharacterized protein OS=Spinacia oleracea OX=3562 GN=SOVF_134900 PE=4 SV=1	0	15.282	20	4	4	4	264	28.3	8.62	6.03	4	1
A0A0K9S2F2	Protein kinase domain-containing protein OS=Spinacia oleracea OX=3562 GN=SOVF_007170 PE=4 SV=1	0	15.255	9	4	4	3	506	56.4	5.91	6.8	4	1
A0A0K9QR76	Glycosyltransferase OS=Spinacia oleracea OX=3562 GN=SOVF_157320 PE=3 SV=1	0	15.217	10	4	5	4	490	55.2	6.09	9.89	4	1
A0A0K9R1T8	Uncharacterized protein OS=Spinacia oleracea OX=3562 GN=SOVF_116780 PE=4 SV=1	0	15.209	16	3	3	3	240	27.1	5	4.54	3	1
A0A0K9R6A7	Malic enzyme OS=Spinacia oleracea OX=3562 GN=SOVF_101880 PE=3 SV=1	0	15.191	9	6	6	6	601	66.4	7.23	4.34	6	1
A0A0K9QRW8	OMPdecase domain-containing protein OS=Spinacia oleracea OX=3562 GN=SOVF_148140 PE=3 SV=1	0	15.19	9	4	5	4	482	51.7	7.43	9.57	4	1
A0A0K9RSK2	HTH cro/C1-type domain-containing protein OS=Spinacia oleracea OX=3562 GN=SOVF_033080 PE=4 SV=1	0	15.183	30	4	5	4	142	15.5	9.95	11.9	4	1
A0A0K9QUM6	Serine/threonine-protein phosphatase 2A 55 kDa regulatory subunit B OS=Spinacia oleracea OX=3562 GN=SOVF_139410 PE=3 SV=1	0	15.146	11	4	4	4	520	57.7	6.02	6.19	4	1
A0A0K9R3R0	Nascent polypeptide-associated complex subunit beta OS=Spinacia oleracea OX=3562 GN=SOVF_116520 PE=3 SV=1	0	15.143	34	4	5	4	161	17.6	6.21	13.32	4	1
A0A0K9RZS4	Uncharacterized protein OS=Spinacia oleracea OX=3562 GN=SOVF_010860 PE=3 SV=1	0	15.142	28	3	6	3	155	17.4	10.33	9.69	3	1
A0A0K9Q9K1	Non-specific lipid-transfer protein OS=Spinacia oleracea OX=3562 GN=SOVF_204070 PE=3 SV=1	0	15.119	50	5	6	5	117	11.4	8.63	9.93	5	1
A0A0K9S2G1	Proteasome subunit beta (Fragment) OS=Spinacia oleracea OX=3562 GN=SOVF_007620 PE=3 SV=1	0	15.085	21	5	5	5	274	29.6	5.74	8.4	5	1
A0A0K9S2K1	Uncharacterized protein OS=Spinacia oleracea OX=3562 GN=SOVF_007250 PE=4 SV=1	0	15.084	5	4	5	4	879	96.3	4.77	7.21	4	1
A0A0K9RKJ6	NADH-u_ox-rdase domain-containing protein OS=Spinacia oleracea OX=3562 GN=SOVF_056130 PE=4 SV=1	0	15.08	26	2	3	1	104	11.3	9.6	7.19	2	1
A0A0K9RMR4	Uncharacterized protein OS=Spinacia oleracea OX=3562 GN=SOVF_054570 PE=4 SV=1	0	15.046	15	5	5	5	340	37.6	6.73	4.81	5	1
A0A0K9QA15	HMG box domain-containing protein OS=Spinacia oleracea OX=3562 GN=SOVF_202730 PE=4 SV=1	0	15.033	26	4	5	4	149	16.5	6.3	7.55	4	1
A0A0K9RXA3	Peroxidase OS=Spinacia oleracea OX=3562 GN=SOVF_018800 PE=3 SV=1	0	14.942	13	3	3	3	327	36.3	8.29	3.22	3	1
A0A0K9RDN6	Lipoxygenase OS=Spinacia oleracea OX=3562 GN=SOVF_078300 PE=3 SV=1	0	14.936	8	6	6	6	913	102.8	7.09	7.56	6	1
A0A0K9S0J9	Uncharacterized protein OS=Spinacia oleracea OX=3562 GN=SOVF_014010 PE=4 SV=1	0	14.933	10	6	6	6	625	68.4	6.07	6.88	6	1
A0A0K9S1A0	Jacalin-type lectin domain-containing protein OS=Spinacia oleracea OX=3562 GN=SOVF_006300 PE=4 SV=1	0	14.815	21	3	4	2	178	19.4	8.5	7.6	3	1
A0A0K9Q959	Uncharacterized protein OS=Spinacia oleracea OX=3562 GN=SOVF_205810 PE=4 SV=1	0	14.813	10	4	5	4	424	46	5.73	12.36	4	1
A0A0K9QBG3	RRM domain-containing protein OS=Spinacia oleracea OX=3562 GN=SOVF_204980 PE=4 SV=1	0	14.796	18	4	5	4	251	26.6	10.11	6.85	4	1
A0A0K9RPY2	Uncharacterized protein OS=Spinacia oleracea OX=3562 GN=SOVF_047620 PE=4 SV=1	0	14.775	9	7	7	7	699	76.2	8.29	2.21	7	1
A0A0K9RQB6	Peroxidase OS=Spinacia oleracea OX=3562 GN=SOVF_041160 PE=3 SV=1	0.001	14.766	19	5	5	5	331	36.2	5.67	10.78	5	1
A0A0K9RDA6	Usp domain-containing protein OS=Spinacia oleracea OX=3562 GN=SOVF_079810 PE=4 SV=1	0.001	14.71	15	2	3	2	162	17.6	7.33	8.06	2	1
A0A0K9R4Z8	W2 domain-containing protein OS=Spinacia oleracea OX=3562 GN=SOVF_112530 PE=4 SV=1	0.001	14.67	12	5	5	5	412	47.4	5.62	3.67	5	1
A0A0K9RN57	ADK_lid domain-containing protein OS=Spinacia oleracea OX=3562 GN=SOVF_053890 PE=3 SV=1	0.001	14.609	21	5	5	5	242	26.5	7.42	5.31	5	1
A0A0K9RBX8	FabA domain-containing protein OS=Spinacia oleracea OX=3562 GN=SOVF_084140 PE=3 SV=1	0.001	14.601	16	3	4	3	230	25	8.18	9.15	3	1
A0A0K9RQY6	Uncharacterized protein OS=Spinacia oleracea OX=3562 GN=SOVF_043900 PE=4 SV=1	0.001	14.597	62	4	4	2	77	8.3	6.47	7.87	4	1
A0A0K9R0D8	Adenylyl cyclase-associated protein OS=Spinacia oleracea OX=3562 GN=SOVF_121010 PE=3 SV=1	0.001	14.561	11	6	6	6	470	50.6	7.11	7.97	6	1
A0A0K9QEB7	UBIQUITIN_CONJUGAT_2 domain-containing protein OS=Spinacia oleracea OX=3562 GN=SOVF_195450 PE=3 SV=1	0.001	14.555	23	3	4	1	153	17.3	7.34	4	3	1
A0A0K9R0K3	Uncharacterized protein OS=Spinacia oleracea OX=3562 GN=SOVF_120460 PE=3 SV=1	0.001	14.551	6	4	4	3	902	100	5.9	6.43	4	1
A0A0K9RAX1	Uncharacterized protein OS=Spinacia oleracea OX=3562 GN=SOVF_087240 PE=4 SV=1	0.001	14.546	26	3	5	3	119	13.7	11.59	7.61	3	1
A0A0K9QP91	Uncharacterized protein OS=Spinacia oleracea OX=3562 GN=SOVF_163250 PE=3 SV=1	0.001	14.534	5	5	5	5	1078	120	5.15	7.06	5	1
A0A0K9QU09	Uncharacterized protein OS=Spinacia oleracea OX=3562 GN=SOVF_141680 PE=4 SV=1	0.001	14.509	8	5	5	5	702	78.5	5.69	8.68	5	1
A0A0K9S1C2	Uncharacterized protein OS=Spinacia oleracea OX=3562 GN=SOVF_004770 PE=4 SV=1	0.001	14.501	15	3	3	3	258	27.5	5.95	8.53	3	1
A0A0K9R5F5	MFS domain-containing protein OS=Spinacia oleracea OX=3562 GN=SOVF_104880 PE=3 SV=1	0.001	14.485	7	4	4	4	732	79	5.38	6.16	4	1
A0A0K9RHU4	Transket_pyr domain-containing protein OS=Spinacia oleracea OX=3562 GN=SOVF_064910 PE=4 SV=1	0.001	14.475	6	5	6	1	1025	116.4	7.24	12.69	5	1
A0A0K9R7F8	PALP domain-containing protein OS=Spinacia oleracea OX=3562 GN=SOVF_098230 PE=4 SV=1	0.001	14.449	15	5	6	5	381	41.6	7.53	7.3	5	1
A0A0K9RCS0	Uncharacterized protein OS=Spinacia oleracea OX=3562 GN=SOVF_081140 PE=4 SV=1	0.001	14.44	5	6	6	6	1155	133.4	5.1	5.92	6	1
A0A0K9QB12	rRNA N-glycosidase OS=Spinacia oleracea OX=3562 GN=SOVF_206640 PE=3 SV=1	0.001	14.426	11	5	5	5	529	59.4	9.06	6.02	5	1
A0A0K9RCT8	Uncharacterized protein OS=Spinacia oleracea OX=3562 GN=SOVF_080870 PE=4 SV=1	0.001	14.401	31	3	4	2	133	15.7	10.68	8.02	3	1
A0A0K9QEE3	Uncharacterized protein OS=Spinacia oleracea OX=3562 GN=SOVF_193880 PE=4 SV=1	0.001	14.389	14	6	6	6	425	48.4	6.39	3.98	6	1
A0A0K9QLM5	Uncharacterized protein OS=Spinacia oleracea OX=3562 GN=SOVF_165240 PE=4 SV=1	0.001	14.383	11	6	7	4	475	53	7.39	6.05	6	1
A0A0K9QGF7	Signal recognition particle subunit SRP68 OS=Spinacia oleracea OX=3562 GN=SOVF_188470 PE=3 SV=1	0.001	14.368	10	6	6	6	616	69.6	8.85	5.66	6	1
A0A0K9RV58	Epimerase domain-containing protein OS=Spinacia oleracea OX=3562 GN=SOVF_024990 PE=4 SV=1	0.001	14.367	13	4	5	2	339	37.1	7.4	6.91	4	1
A0A0K9QWC6	Uncharacterized protein OS=Spinacia oleracea OX=3562 GN=SOVF_133900 PE=4 SV=1	0.001	14.362	23	3	4	3	153	16.8	8.92	7.06	3	1
A0A0K9R0J0	Uncharacterized protein OS=Spinacia oleracea OX=3562 GN=SOVF_125790 PE=4 SV=1	0.001	14.334	8	5	5	5	743	81.7	6.54	6.4	5	1
A0A0K9QPG7	Uncharacterized protein OS=Spinacia oleracea OX=3562 GN=SOVF_156410 PE=4 SV=1	0.001	14.312	13	2	3	2	184	19.8	8.59	8.44	2	1
A0A0K9Q7H2	Uncharacterized protein OS=Spinacia oleracea OX=3562 GN=SOVF_216900 PE=4 SV=1	0.001	14.306	29	3	3	3	143	16.2	9.73	7.99	3	1
A0A0K9RIJ6	Uncharacterized protein OS=Spinacia oleracea OX=3562 GN=SOVF_060520 PE=4 SV=1	0.001	14.305	5	5	5	4	1095	120.9	7.03	4.82	5	1
A0A0K9QKQ5	CPSF_A domain-containing protein OS=Spinacia oleracea OX=3562 GN=SOVF_168270 PE=4 SV=1	0.001	14.293	5	4	4	4	1021	113.1	5.53	8.55	4	1
A0A0K9QZA1	Alpha-galactosidase OS=Spinacia oleracea OX=3562 GN=SOVF_124550 PE=3 SV=1	0.001	14.27	6	2	2	2	444	49.4	5.21	6.04	2	1
A0A0K9R2W1	Uncharacterized protein OS=Spinacia oleracea OX=3562 GN=SOVF_119550 PE=4 SV=1	0.001	14.262	22	5	7	5	237	25.2	5.83	9.63	5	1
A0A0K9QCX4	Glycylpeptide N-tetradecanoyltransferase OS=Spinacia oleracea OX=3562 GN=SOVF_198630 PE=3 SV=1	0.001	14.164	9	5	5	5	432	49.6	6.35	6.46	5	1
A0A0K9QHB6	USP domain-containing protein (Fragment) OS=Spinacia oleracea OX=3562 GN=SOVF_179260 PE=4 SV=1	0.001	14.158	7	5	5	4	745	87.9	6.21	2.27	5	1
A0A0K9QT32	Uncharacterized protein OS=Spinacia oleracea OX=3562 GN=SOVF_151390 PE=4 SV=1	0.001	14.156	6	6	6	1	810	89.6	5.21	6.83	6	1
A0A0K9S1U1	Uncharacterized protein OS=Spinacia oleracea OX=3562 GN=SOVF_008850 PE=4 SV=1	0.001	14.131	14	3	3	3	302	31.8	9.41	7.67	3	1
Q9LWB5	50S ribosomal protein L23, chloroplastic OS=Spinacia oleracea OX=3562 GN=RPL23 PE=1 SV=1	0.001	14.069	16	4	5	2	198	21.8	9.94	10.68	4	1
A0A0K9QZZ7	Beta-galactosidase OS=Spinacia oleracea OX=3562 GN=SOVF_121930 PE=3 SV=1	0.001	14.061	6	4	4	4	849	93.1	7.53	4.37	4	1
A0A0K9RH63	Uncharacterized protein OS=Spinacia oleracea OX=3562 GN=SOVF_073120 PE=3 SV=1	0.001	14.055	12	4	4	4	372	42.3	4.42	5.04	4	1
A0A0K9RF45	Uncharacterized protein OS=Spinacia oleracea OX=3562 GN=SOVF_078290 PE=3 SV=1	0.001	14.047	15	5	5	5	343	37.9	8.88	5.94	5	1
A0A0K9RH05	Uncharacterized protein OS=Spinacia oleracea OX=3562 GN=SOVF_067780 PE=3 SV=1	0.001	14.037	5	6	6	5	1115	130.7	5.66	8.75	6	1
A0A0K9RZG3	Reticulon-like protein OS=Spinacia oleracea OX=3562 GN=SOVF_011420 PE=4 SV=1	0.001	14.03	8	2	3	2	279	31	7.23	7.75	2	1
A0A0K9QPT7	Delta-1-pyrroline-5-carboxylate synthase OS=Spinacia oleracea OX=3562 GN=SOVF_155160 PE=3 SV=1	0.001	14.015	7	5	6	5	719	77.4	6.68	5.8	5	1
A0A0K9RG64	WD_REPEATS_REGION domain-containing protein OS=Spinacia oleracea OX=3562 GN=SOVF_070280 PE=4 SV=1	0.001	13.996	12	3	3	3	350	38	5.66	8.41	3	1
A0A0K9QQQ9	Amidase domain-containing protein OS=Spinacia oleracea OX=3562 GN=SOVF_158690 PE=4 SV=1	0.001	13.996	7	4	4	4	607	66.2	5.71	6.37	4	1
A0A0K9RX68	Chalcone_isomerase domain-containing protein OS=Spinacia oleracea OX=3562 GN=SOVF_022100 PE=4 SV=1	0.001	13.983	15	5	5	5	297	32.7	7.94	8.96	5	1
A0A0K9RSM9	UDP-glucose 6-dehydrogenase OS=Spinacia oleracea OX=3562 GN=SOVF_032940 PE=3 SV=1	0.001	13.981	8	3	3	1	485	53.5	6.96	7.52	3	1
P22179	Photosystem I reaction center subunit VI, chloroplastic OS=Spinacia oleracea OX=3562 GN=PSAH PE=1 SV=1	0.001	13.959	31	2	2	2	144	15.3	9.89	8.16	2	1
A0A0K9QVX6	Proliferating cell nuclear antigen OS=Spinacia oleracea OX=3562 GN=SOVF_135260 PE=3 SV=1	0.001	13.958	18	5	5	5	261	29	4.78	3.9	5	1
A0A0K9QDW7	Uncharacterized protein OS=Spinacia oleracea OX=3562 GN=SOVF_190160 PE=4 SV=1	0.001	13.933	3	3	4	2	1193	130.9	9.83	6.41	3	1
A0A0K9QIP6	Uncharacterized protein OS=Spinacia oleracea OX=3562 GN=SOVF_174910 PE=4 SV=1	0.001	13.924	26	4	4	3	214	23.8	6.7	7.49	4	1
A0A0K9QC88	PITH domain-containing protein OS=Spinacia oleracea OX=3562 GN=SOVF_202520 PE=4 SV=1	0.001	13.922	29	4	4	4	177	19.8	5.15	4.7	4	1
P12629	50S ribosomal protein L13, chloroplastic OS=Spinacia oleracea OX=3562 GN=RPL13 PE=1 SV=1	0.001	13.899	18	4	7	4	250	28.1	9.99	9.12	4	1
A0A0K9S038	Uncharacterized protein OS=Spinacia oleracea OX=3562 GN=SOVF_009730 PE=4 SV=1	0.001	13.893	4	4	4	4	1172	130.3	5.96	7.93	4	1
A0A0K9RSB2	60S acidic ribosomal protein P0 OS=Spinacia oleracea OX=3562 GN=SOVF_040800 PE=3 SV=1	0.001	13.892	13	4	5	1	322	34.4	5.06	13.75	4	1
A0A0K9RTX6	Uncharacterized protein OS=Spinacia oleracea OX=3562 GN=SOVF_028850 PE=4 SV=1	0.001	13.843	9	4	4	4	445	50.7	8.75	9.67	4	1
A0A0K9QR38	AAA domain-containing protein OS=Spinacia oleracea OX=3562 GN=SOVF_156090 PE=3 SV=1	0.001	13.843	12	5	5	5	427	47.7	5.1	5.42	5	1
A0A0K9QEK1	FKS1_dom1 domain-containing protein OS=Spinacia oleracea OX=3562 GN=SOVF_187870 PE=4 SV=1	0.001	13.839	3	6	6	4	1905	218.7	8.1	3.16	6	1
A0A343FNG7	Atp4 OS=Spinacia oleracea OX=3562 GN=atp4 PE=4 SV=1	0.001	13.838	19	3	4	3	198	22.1	9.8	8.04	3	1
A0A0K9RZI9	Usp domain-containing protein OS=Spinacia oleracea OX=3562 GN=SOVF_011550 PE=4 SV=1	0.001	13.792	31	5	6	5	176	19.8	5.81	7.05	5	1
A0A0K9R8Y1	Peptidase A1 domain-containing protein OS=Spinacia oleracea OX=3562 GN=SOVF_100110 PE=3 SV=1	0.001	13.759	9	4	4	4	488	51.7	7.64	5.87	4	1
A0A0K9REM2	Uncharacterized protein OS=Spinacia oleracea OX=3562 GN=SOVF_075350 PE=4 SV=1	0.001	13.752	5	4	4	4	966	109.5	5.88	6.54	4	1
A0A0K9QM14	Ribosomal_L23eN domain-containing protein OS=Spinacia oleracea OX=3562 GN=SOVF_163860 PE=3 SV=1	0.001	13.746	19	4	5	2	155	17.6	10.23	6.49	4	1
A0A0K9Q6Q3	Uncharacterized protein (Fragment) OS=Spinacia oleracea OX=3562 GN=SOVF_215960 PE=4 SV=1	0.001	13.744	14	5	6	5	309	34.1	9.36	6.15	5	1
A0A0K9RVU5	Uncharacterized protein (Fragment) OS=Spinacia oleracea OX=3562 GN=SOVF_023200 PE=4 SV=1	0.001	13.738	8	6	6	6	797	91.5	6.68	9.08	6	1
A0A0K9RTI9	HIT domain-containing protein OS=Spinacia oleracea OX=3562 GN=SOVF_031440 PE=4 SV=1	0.001	13.704	27	3	4	2	131	14.3	6.27	7.25	3	1
A0A0K9RG86	Uncharacterized protein OS=Spinacia oleracea OX=3562 GN=SOVF_076660 PE=3 SV=1	0.001	13.672	6	4	5	4	750	85.8	7.17	4.06	4	1
A0A0K9S002	Bet_v_1 domain-containing protein OS=Spinacia oleracea OX=3562 GN=SOVF_015610 PE=4 SV=1	0.001	13.641	34	5	5	5	154	17.3	4.82	8.67	5	1
Q9FVE4	Dehydroascorbate reductase OS=Spinacia oleracea OX=3562 GN=DHAR PE=2 SV=1	0.001	13.64	18	4	4	3	266	29.9	8.21	8.68	4	1
A0A0K9QFT6	Glutathione peroxidase OS=Spinacia oleracea OX=3562 GN=SOVF_184030 PE=3 SV=1	0.001	13.64	36	5	5	4	118	13.3	6.7	9.44	5	1
A0A0K9QKL0	Uncharacterized protein OS=Spinacia oleracea OX=3562 GN=SOVF_168760 PE=3 SV=1	0.001	13.607	11	6	6	6	524	56.5	6.05	9.4	6	1
A0A0K9RQ39	Uncharacterized protein OS=Spinacia oleracea OX=3562 GN=SOVF_047160 PE=4 SV=1	0.001	13.581	10	6	6	6	539	59.3	5.78	4.1	6	1
A0A0K9R803	Uncharacterized protein OS=Spinacia oleracea OX=3562 GN=SOVF_102870 PE=3 SV=1	0.001	13.568	26	4	4	1	192	21.9	6.95	4.85	4	1
A0A0K9RMX3	Carboxypeptidase OS=Spinacia oleracea OX=3562 GN=SOVF_053730 PE=3 SV=1	0.001	13.558	8	3	3	3	461	51.5	5.85	6.97	3	1
A0A0K9R7N4	Isocitrate dehydrogenase [NAD] subunit, mitochondrial OS=Spinacia oleracea OX=3562 GN=SOVF_097290 PE=3 SV=1	0.001	13.545	11	3	4	3	361	39.4	7.24	10.48	3	1
A0A0K9RUP8	DUF1338 domain-containing protein OS=Spinacia oleracea OX=3562 GN=SOVF_032620 PE=4 SV=1	0.001	13.526	10	3	3	3	325	36.3	6.18	4.49	3	1
A0A0K9QEV2	ANK_REP_REGION domain-containing protein OS=Spinacia oleracea OX=3562 GN=SOVF_192630 PE=4 SV=1	0.001	13.525	14	4	4	4	346	36.9	4.42	4.42	4	1
A0A0K9RKB0	Uncharacterized protein OS=Spinacia oleracea OX=3562 GN=SOVF_062620 PE=3 SV=1	0.001	13.519	8	4	4	4	497	54.5	7.34	8.73	4	1
A0A0K9R916	40S ribosomal protein S21 OS=Spinacia oleracea OX=3562 GN=SOVF_093210 PE=3 SV=1	0.001	13.49	19	1	2	1	81	8.9	7.28	5.01	1	1
A0A0K9R117	Ribosomal_L18e/L15P domain-containing protein OS=Spinacia oleracea OX=3562 GN=SOVF_125320 PE=3 SV=1	0.001	13.463	29	4	4	3	147	16.5	10.48	6.97	4	1
A0A0K9R0Y9	Uncharacterized protein OS=Spinacia oleracea OX=3562 GN=SOVF_119120 PE=3 SV=1	0.001	13.456	13	5	6	5	359	39.5	5.6	11.43	5	1
A0A0K9RXN4	Uncharacterized protein OS=Spinacia oleracea OX=3562 GN=SOVF_016650 PE=4 SV=1	0.001	13.44	24	4	4	4	174	19.4	5.15	6.6	4	1
A0A0K9Q7C4	Uncharacterized protein OS=Spinacia oleracea OX=3562 GN=SOVF_212350 PE=4 SV=1	0.001	13.428	11	3	4	3	282	30.8	8.5	4.74	3	1
A0A0K9QP06	Myb-like domain-containing protein OS=Spinacia oleracea OX=3562 GN=SOVF_157870 PE=4 SV=1	0.001	13.379	5	5	5	5	876	97	8.03	7.08	5	1
A0A0K9R8B2	Fructose-bisphosphate aldolase OS=Spinacia oleracea OX=3562 GN=SOVF_094960 PE=3 SV=1	0.001	13.377	12	5	6	3	395	43.2	6.93	8.47	5	1
A0A0K9QVF3	H15 domain-containing protein OS=Spinacia oleracea OX=3562 GN=SOVF_137060 PE=4 SV=1	0.001	13.369	11	2	3	2	184	20.1	6.96	9.48	2	1
A0A0K9RL25	Phosphomannomutase OS=Spinacia oleracea OX=3562 GN=SOVF_054170 PE=3 SV=1	0.001	13.348	20	4	4	4	248	28.2	5.59	7.24	4	1
A0A0K9REG2	60S ribosomal protein L18a OS=Spinacia oleracea OX=3562 GN=SOVF_075690 PE=3 SV=1	0.001	13.342	26	5	6	1	178	21.3	10.18	10.18	5	1
A0A0K9S1I0	Uncharacterized protein OS=Spinacia oleracea OX=3562 GN=SOVF_010050 PE=4 SV=1	0.001	13.337	7	5	5	4	839	92.6	7.96	5.62	5	1
A0A0K9QF51	Vacuolar protein sorting-associated protein 35 OS=Spinacia oleracea OX=3562 GN=SOVF_193020 PE=3 SV=1	0.001	13.308	6	6	6	6	790	89.2	5.36	1.81	6	1
A0A0K9QHV7	Uncharacterized protein OS=Spinacia oleracea OX=3562 GN=SOVF_177260 PE=3 SV=1	0.001	13.304	24	4	5	4	182	20.8	9.92	11.25	4	1
A0A0K9QKC8	PPIase cyclophilin-type domain-containing protein OS=Spinacia oleracea OX=3562 GN=SOVF_169480 PE=4 SV=1	0.001	13.293	11	5	6	5	440	48	7.46	11.37	5	1
A0A0K9S0Z0	Lipase_GDSL domain-containing protein OS=Spinacia oleracea OX=3562 GN=SOVF_012520 PE=3 SV=1	0.001	13.256	10	3	4	3	368	40.4	4.97	6.68	3	1
A0A0K9QXB8	Uncharacterized protein OS=Spinacia oleracea OX=3562 GN=SOVF_130770 PE=4 SV=1	0.001	13.215	51	4	6	4	79	8.8	7.96	9.12	4	1
A0A0K9Q9F1	Lipoyl-binding domain-containing protein (Fragment) OS=Spinacia oleracea OX=3562 GN=SOVF_204080 PE=4 SV=1	0.001	13.213	10	5	5	5	507	55.1	9.63	0	5	1
A0A0K9QY12	PlsC domain-containing protein OS=Spinacia oleracea OX=3562 GN=SOVF_128630 PE=4 SV=1	0.001	13.209	8	2	3	2	385	43.1	9.47	4.36	2	1
A0A0K9Q9Y6	PsbP domain-containing protein OS=Spinacia oleracea OX=3562 GN=SOVF_202870 PE=4 SV=1	0.001	13.208	17	4	4	4	255	27.7	7.02	7.41	4	1
P09597	30S ribosomal protein S8, chloroplastic OS=Spinacia oleracea OX=3562 GN=rps8 PE=1 SV=3	0.001	13.19	10	1	2	1	134	15.5	10.59	5.81	1	1
A0A0K9RXT5	MINDY_DUB domain-containing protein OS=Spinacia oleracea OX=3562 GN=SOVF_023080 PE=4 SV=1	0.001	13.19	6	4	4	4	697	76.5	4.49	4.04	4	1
A0A0K9QSM9	Proteasome subunit beta OS=Spinacia oleracea OX=3562 GN=SOVF_145550 PE=3 SV=1	0.001	13.179	23	5	5	5	209	22.9	5.9	8.29	5	1
A0A0K9R6M9	Purple acid phosphatase (Fragment) OS=Spinacia oleracea OX=3562 GN=SOVF_100710 PE=3 SV=1	0.001	13.135	8	3	3	3	424	47.4	6.52	8.27	3	1
A0A0K9RNK9	Uncharacterized protein OS=Spinacia oleracea OX=3562 GN=SOVF_046710 PE=4 SV=1	0.001	13.109	18	4	4	4	310	33.9	7.65	5.21	4	1
A0A0K9RVH9	Uncharacterized protein OS=Spinacia oleracea OX=3562 GN=SOVF_023270 PE=4 SV=1	0.001	13.098	19	5	7	5	231	25.4	9.36	12.91	5	1
A0A0K9R136	AMP-binding domain-containing protein OS=Spinacia oleracea OX=3562 GN=SOVF_118750 PE=4 SV=1	0.001	13.07	7	4	4	3	659	73.6	6.49	4.71	4	1
A0A0K9RK12	Uncharacterized protein OS=Spinacia oleracea OX=3562 GN=SOVF_063180 PE=4 SV=1	0.001	13.05	3	2	2	2	780	84	6.83	5.29	2	1
A0A0K9RLM8	Succinate dehydrogenase [ubiquinone] flavoprotein subunit, mitochondrial OS=Spinacia oleracea OX=3562 GN=SOVF_052540 PE=3 SV=1	0.001	13.043	10	5	5	5	632	69.5	6.21	6.6	5	1
A0A0K9QEK5	Uncharacterized protein OS=Spinacia oleracea OX=3562 GN=SOVF_187860 PE=4 SV=1	0.001	13.01	7	4	4	4	539	62	4.93	5.66	4	1
A0A0K9S4B1	Peptidylprolyl isomerase OS=Spinacia oleracea OX=3562 GN=SOVF_000140 PE=4 SV=1	0.001	12.99	17	4	4	4	259	29.6	8.88	7.51	4	1
A0A0K9QT72	PPM-type phosphatase domain-containing protein OS=Spinacia oleracea OX=3562 GN=SOVF_149380 PE=3 SV=1	0.001	12.983	14	4	4	4	283	31.3	6.16	8.25	4	1
A0A0K9RR58	PCI domain-containing protein OS=Spinacia oleracea OX=3562 GN=SOVF_037910 PE=4 SV=1	0.001	12.97	18	5	5	5	267	30.7	5.16	7.64	5	1
A0A0K9QBE5	Fe2OG dioxygenase domain-containing protein OS=Spinacia oleracea OX=3562 GN=SOVF_203490 PE=3 SV=1	0.001	12.968	12	4	5	3	318	36.1	5.5	0	4	1
A0A0K9QLR7	Protein kinase domain-containing protein OS=Spinacia oleracea OX=3562 GN=SOVF_170190 PE=3 SV=1	0.001	12.964	15	4	5	3	361	39.2	7.25	6.03	4	1
A0A0K9RKB1	Uncharacterized protein OS=Spinacia oleracea OX=3562 GN=SOVF_062110 PE=3 SV=1	0.001	12.954	18	4	5	4	240	26.4	9.57	5.06	4	1
A0A0K9QTZ0	Coatomer subunit epsilon OS=Spinacia oleracea OX=3562 GN=SOVF_148410 PE=3 SV=1	0.001	12.95	11	3	3	3	289	32.2	5.58	6.19	3	1
A0A0K9R5F0	Knot1 domain-containing protein OS=Spinacia oleracea OX=3562 GN=SOVF_104940 PE=3 SV=1	0.001	12.936	45	5	6	5	78	8.7	8.94	8.89	5	1
A0A0K9RVV6	Protein kinase domain-containing protein OS=Spinacia oleracea OX=3562 GN=SOVF_023100 PE=3 SV=1	0.001	12.93	12	3	3	3	380	41.4	8.21	5.66	3	1
A0A0K9QPV8	Calcium-transporting ATPase OS=Spinacia oleracea OX=3562 GN=SOVF_154910 PE=3 SV=1	0.001	12.928	6	6	6	5	1012	110.2	5.73	10.49	6	1
A0A0K9RE58	GB1/RHD3-type G domain-containing protein OS=Spinacia oleracea OX=3562 GN=SOVF_083190 PE=4 SV=1	0.001	12.924	4	6	6	6	1080	121.8	7.05	2.09	6	1
A0A0K9QZC9	Aminotran_1_2 domain-containing protein OS=Spinacia oleracea OX=3562 GN=SOVF_129050 PE=4 SV=1	0.001	12.912	11	3	3	3	394	43.7	6.14	5.3	3	1
A0A0K9RBA2	Uncharacterized protein OS=Spinacia oleracea OX=3562 GN=SOVF_086250 PE=4 SV=1	0.001	12.911	4	6	6	6	1370	150.4	6.35	5.81	6	1
A4F3R3	Chlorophyll a-b binding protein, chloroplastic OS=Spinacia oleracea OX=3562 GN=lhcb1.2 PE=3 SV=1	0.001	12.91	22	4	9	1	267	28.3	5.44	15.51	4	1
A0A0K9QXA3	3Beta_HSD domain-containing protein (Fragment) OS=Spinacia oleracea OX=3562 GN=SOVF_130850 PE=3 SV=1	0.001	12.906	15	5	6	3	331	36.7	6.64	6.62	5	1
A0A0K9QTH3	Uncharacterized protein OS=Spinacia oleracea OX=3562 GN=SOVF_143360 PE=3 SV=1	0.001	12.903	4	6	6	6	1525	173.5	8.34	4.45	6	1
A0A0K9R1X1	Uncharacterized protein OS=Spinacia oleracea OX=3562 GN=SOVF_122680 PE=4 SV=1	0.001	12.897	16	3	3	3	234	25.9	8.37	5.77	3	1
A0A0K9RRG2	Uncharacterized protein OS=Spinacia oleracea OX=3562 GN=SOVF_043520 PE=3 SV=1	0.001	12.894	8	3	4	3	382	41.3	6.14	4.55	3	1
A0A0K9S0Q1	Uncharacterized protein OS=Spinacia oleracea OX=3562 GN=SOVF_007820 PE=3 SV=1	0.001	12.891	45	4	5	4	92	10.2	10.2	7.76	4	1
A0A0K9RFQ2	Uncharacterized protein OS=Spinacia oleracea OX=3562 GN=SOVF_076240 PE=4 SV=1	0.001	12.88	10	4	4	4	385	44.5	9.31	5.79	4	1
A0A0K9QMU8	Peptidase_S9 domain-containing protein OS=Spinacia oleracea OX=3562 GN=SOVF_161600 PE=4 SV=1	0.001	12.88	7	5	5	5	771	83.7	5.68	2.59	5	1
A0A0K9Q8A0	Uncharacterized protein (Fragment) OS=Spinacia oleracea OX=3562 GN=SOVF_215740 PE=4 SV=1	0.001	12.879	17	5	5	5	279	31.5	4.86	6.13	5	1
A0A0K9RVN8	Histone H2A OS=Spinacia oleracea OX=3562 GN=SOVF_029920 PE=3 SV=1	0.001	12.877	30	4	5	1	152	15.8	10.67	10.56	4	1
A0A0K9Q845	Uncharacterized protein (Fragment) OS=Spinacia oleracea OX=3562 GN=SOVF_214410 PE=3 SV=1	0.001	12.854	37	1	2	1	82	8.3	4.32	6.4	1	1
A0A0K9RF81	Uncharacterized protein OS=Spinacia oleracea OX=3562 GN=SOVF_077780 PE=3 SV=1	0.001	12.851	19	3	3	3	269	30.4	8.7	8.22	3	1
A0A0K9RE50	Uncharacterized protein OS=Spinacia oleracea OX=3562 GN=SOVF_077480 PE=4 SV=1	0.001	12.844	3	4	4	4	1117	120.1	7.24	6.38	4	1
A0A0K9RZQ0	Transket_pyr domain-containing protein OS=Spinacia oleracea OX=3562 GN=SOVF_010700 PE=4 SV=1	0.001	12.839	6	5	6	1	1026	116.1	6.95	10.41	5	1
A0A0K9RQP9	Thioredoxin domain-containing protein OS=Spinacia oleracea OX=3562 GN=SOVF_045940 PE=4 SV=1	0.001	12.828	20	4	4	4	273	30	5.9	9.82	4	1
A0A0K9RVZ2	Amine oxidase OS=Spinacia oleracea OX=3562 GN=SOVF_022440 PE=3 SV=1	0.001	12.819	7	4	5	4	720	81.2	6.28	6.37	4	1
A0A0K9QYM5	Nop domain-containing protein OS=Spinacia oleracea OX=3562 GN=SOVF_126570 PE=4 SV=1	0.001	12.807	5	2	3	2	554	61.1	9.07	3.94	2	1
A0A0K9R0X5	Uncharacterized protein OS=Spinacia oleracea OX=3562 GN=SOVF_119310 PE=4 SV=1	0.001	12.787	7	3	3	3	550	60.4	7.34	8.02	3	1
A0A0K9QSS1	Coatomer subunit delta OS=Spinacia oleracea OX=3562 GN=SOVF_145510 PE=3 SV=1	0.001	12.786	6	3	4	3	524	57.7	5.52	4.52	3	1
A0A0K9QZ22	Abhydrolase_3 domain-containing protein OS=Spinacia oleracea OX=3562 GN=SOVF_132010 PE=4 SV=1	0.001	12.783	10	3	3	3	331	36.3	5.54	5.77	3	1
A0A0K9QK09	ATPase_AAA_core domain-containing protein OS=Spinacia oleracea OX=3562 GN=SOVF_176660 PE=4 SV=1	0.001	12.774	11	5	5	5	423	47.5	7.85	3.93	5	1
A0A0K9QGM2	Uncharacterized protein OS=Spinacia oleracea OX=3562 GN=SOVF_186620 PE=4 SV=1	0.001	12.745	11	5	5	5	536	58.3	8.91	6.1	5	1
A0A0K9RU85	Uncharacterized protein OS=Spinacia oleracea OX=3562 GN=SOVF_028400 PE=3 SV=1	0.001	12.738	21	5	6	5	206	23.6	10.54	9.38	5	1
A0A0K9RJF7	Ribosomal_L18e/L15P domain-containing protein OS=Spinacia oleracea OX=3562 GN=SOVF_060020 PE=3 SV=1	0.001	12.731	29	4	5	3	147	16.4	10.59	3.73	4	1
A0A0K9RHA1	DUF3700 domain-containing protein OS=Spinacia oleracea OX=3562 GN=SOVF_072830 PE=4 SV=1	0.001	12.725	17	4	4	4	258	28	8.4	7.07	4	1
A0A0K9RVG2	AIG1-type G domain-containing protein OS=Spinacia oleracea OX=3562 GN=SOVF_029590 PE=4 SV=1	0.001	12.709	4	6	6	6	1616	173.1	4.51	6.05	6	1
A0A0K9R979	Bet_v_1 domain-containing protein OS=Spinacia oleracea OX=3562 GN=SOVF_099260 PE=4 SV=1	0.001	12.676	24	4	5	4	156	17.6	6.8	2.69	4	1
A0A0K9RAY3	PsbP domain-containing protein OS=Spinacia oleracea OX=3562 GN=SOVF_091580 PE=4 SV=1	0.001	12.653	12	3	4	3	259	28.4	9.1	8.36	3	1
A0A0K9QV99	60S ribosomal protein L13 OS=Spinacia oleracea OX=3562 GN=SOVF_142670 PE=3 SV=1	0.001	12.648	11	2	3	1	207	23.8	10.95	7.7	2	1
A0A0K9RIY3	Uncharacterized protein (Fragment) OS=Spinacia oleracea OX=3562 GN=SOVF_066420 PE=4 SV=1	0.001	12.627	15	4	5	2	240	26.7	5.21	4.08	4	1
A0A0K9QRG1	Uncharacterized protein OS=Spinacia oleracea OX=3562 GN=SOVF_150020 PE=4 SV=1	0.001	12.582	16	5	5	5	335	36.5	6.81	2.35	5	1
A0A0K9R908	HMA domain-containing protein OS=Spinacia oleracea OX=3562 GN=SOVF_092620 PE=4 SV=1	0.001	12.574	26	4	4	4	155	17.6	8.85	4.66	4	1
A0A0K9RZ32	Uncharacterized protein OS=Spinacia oleracea OX=3562 GN=SOVF_012890 PE=4 SV=1	0.001	12.562	8	2	3	2	251	26.4	9.67	4.91	2	1
Q9M3I5	NAD(P)H-quinone oxidoreductase subunit H, chloroplastic OS=Spinacia oleracea OX=3562 GN=ndhH PE=3 SV=1	0.001	12.55	9	4	4	4	393	45.5	5.64	4.81	4	1
A0A0K9QGR6	Uncharacterized protein OS=Spinacia oleracea OX=3562 GN=SOVF_187540 PE=4 SV=1	0.001	12.546	25	4	8	4	150	15.9	10.07	19.83	4	1
A0A0K9R9Y6	Uncharacterized protein OS=Spinacia oleracea OX=3562 GN=SOVF_090490 PE=4 SV=1	0.001	12.545	21	3	3	3	168	19	7.65	6.99	3	1
A0A0K9Q9S4	SAC domain-containing protein OS=Spinacia oleracea OX=3562 GN=SOVF_203410 PE=4 SV=1	0.001	12.525	8	4	4	4	596	68	8.02	5.2	4	1
A0A0K9R9N6	Uncharacterized protein OS=Spinacia oleracea OX=3562 GN=SOVF_091080 PE=4 SV=1	0.001	12.464	20	3	3	3	169	19.8	9.41	6.65	3	1
A0A0K9RYK6	Germin-like protein OS=Spinacia oleracea OX=3562 GN=SOVF_020220 PE=3 SV=1	0.001	12.46	16	3	3	2	208	22.4	6.06	8.74	3	1
A0A0K9Q9T2	Uncharacterized protein OS=Spinacia oleracea OX=3562 GN=SOVF_203640 PE=4 SV=1	0.001	12.442	8	2	2	2	367	41.5	5.6	5.2	2	1
A0A0K9QRQ2	Uncharacterized protein OS=Spinacia oleracea OX=3562 GN=SOVF_148670 PE=4 SV=1	0.001	12.436	14	5	6	5	346	38.9	9.41	6.41	5	1
A0A0K9QL86	Thioredoxin domain-containing protein OS=Spinacia oleracea OX=3562 GN=SOVF_166590 PE=4 SV=1	0.001	12.431	19	3	4	3	187	20.2	8.25	9.1	3	1
A0A0K9S1H1	Aldo_ket_red domain-containing protein OS=Spinacia oleracea OX=3562 GN=SOVF_005330 PE=4 SV=1	0.001	12.429	15	6	6	6	371	41	8.4	1.64	6	1
A0A0K9RCR0	Uncharacterized protein OS=Spinacia oleracea OX=3562 GN=SOVF_081220 PE=4 SV=1	0.001	12.414	7	4	4	4	587	65.3	4.94	4.41	4	1
A0A0K9QTP2	Rubredoxin-like domain-containing protein OS=Spinacia oleracea OX=3562 GN=SOVF_142920 PE=4 SV=1	0.001	12.414	20	3	3	3	170	18.6	10.1	7.02	3	1
A0A0K9QBJ8	Uncharacterized protein OS=Spinacia oleracea OX=3562 GN=SOVF_197880 PE=4 SV=1	0.001	12.378	13	4	4	4	415	45.2	8.68	7.45	4	1
P52427	Proteasome subunit alpha type-4 OS=Spinacia oleracea OX=3562 GN=PAC1 PE=2 SV=1	0.001	12.375	13	3	4	2	250	27.4	6.6	6.83	3	1
A0A0K9QVU9	Uncharacterized protein OS=Spinacia oleracea OX=3562 GN=SOVF_135350 PE=4 SV=1	0.001	12.374	19	4	4	4	215	24.2	9.28	5.84	4	1
A0A0K9RYY4	LEA_2 domain-containing protein OS=Spinacia oleracea OX=3562 GN=SOVF_012600 PE=4 SV=1	0.001	12.347	11	2	2	2	246	27.5	9.91	7.22	2	1
A0A0K9RZN6	Uncharacterized protein OS=Spinacia oleracea OX=3562 GN=SOVF_016860 PE=4 SV=1	0.001	12.343	34	5	5	5	140	16	9.44	6.51	5	1
A0A0K9Q6V6	Uncharacterized protein (Fragment) OS=Spinacia oleracea OX=3562 GN=SOVF_215110 PE=3 SV=1	0.001	12.338	45	4	4	4	93	10.7	5.45	5.96	4	1
A0A0K9QGI6	Stress-response A/B barrel domain-containing protein OS=Spinacia oleracea OX=3562 GN=SOVF_188160 PE=4 SV=1	0.001	12.312	15	1	2	1	103	11.7	5.73	2.98	1	1
A0A0K9QU99	Cytochrome c domain-containing protein OS=Spinacia oleracea OX=3562 GN=SOVF_140250 PE=4 SV=1	0.001	12.312	13	3	5	3	309	33.6	6.44	9.15	3	1
A0A0K9RS65	PAP_fibrillin domain-containing protein OS=Spinacia oleracea OX=3562 GN=SOVF_034430 PE=4 SV=1	0.001	12.294	14	3	3	3	264	28.8	8.25	7.53	3	1
A0A0K9RAU1	PAP_fibrillin domain-containing protein OS=Spinacia oleracea OX=3562 GN=SOVF_092090 PE=4 SV=1	0.001	12.289	13	3	5	3	225	25.2	8.13	12.2	3	1
A0A0K9RR71	Ferritin OS=Spinacia oleracea OX=3562 GN=SOVF_044350 PE=3 SV=1	0.001	12.284	21	4	5	4	258	28.6	5.36	11.02	4	1
A0A0K9QQN0	Uncharacterized protein OS=Spinacia oleracea OX=3562 GN=SOVF_157630 PE=4 SV=1	0.001	12.255	20	2	2	1	163	17.6	5.82	7.57	2	1
A0A0K9QKA2	Uncharacterized protein OS=Spinacia oleracea OX=3562 GN=SOVF_169740 PE=4 SV=1	0.001	12.255	4	3	3	3	1014	114.8	5.77	4.9	3	1
A0A0K9RZG4	UBIQUITIN_CONJUGAT_2 domain-containing protein OS=Spinacia oleracea OX=3562 GN=SOVF_017380 PE=3 SV=1	0.001	12.238	23	3	4	1	153	17.2	7.34	2.7	3	1
A0A0K9S1M2	Pex14_N domain-containing protein OS=Spinacia oleracea OX=3562 GN=SOVF_010250 PE=4 SV=1	0.001	12.236	10	5	5	5	521	56.6	5.3	5.62	5	1
A0A0K9RRT4	Chlorophyll a-b binding protein, chloroplastic OS=Spinacia oleracea OX=3562 GN=SOVF_041770 PE=3 SV=1	0.001	12.232	9	3	4	3	243	26.1	6.39	8.11	3	1
A0A0K9RB29	Uncharacterized protein OS=Spinacia oleracea OX=3562 GN=SOVF_086630 PE=3 SV=1	0.001	12.218	3	5	5	4	1464	165.5	8.25	7.62	5	1
A0A0K9RVN3	Eukaryotic translation initiation factor 3 subunit D OS=Spinacia oleracea OX=3562 GN=SOVF_029610 PE=3 SV=1	0.001	12.204	7	4	5	4	585	66.4	6.16	5.16	4	1
A0A0K9QL40	DUF4101 domain-containing protein OS=Spinacia oleracea OX=3562 GN=SOVF_173180 PE=4 SV=1	0.001	12.174	4	3	3	3	804	88.7	4.97	7.5	3	1
A0A0K9REK6	Succinate-semialdehyde dehydrogenase OS=Spinacia oleracea OX=3562 GN=SOVF_075570 PE=3 SV=1	0.001	12.17	7	4	4	4	534	57.1	7.61	1.9	4	1
A0A0K9R992	Inosine-5'-monophosphate dehydrogenase OS=Spinacia oleracea OX=3562 GN=SOVF_092490 PE=3 SV=1	0.001	12.155	8	4	4	1	507	54.5	6.57	4.49	4	1
A0A0K9S036	Aldehyde dehydrogenase OS=Spinacia oleracea OX=3562 GN=SOVF_014990 PE=3 SV=1	0.001	12.147	9	4	4	4	494	54.4	8.72	5.15	4	1
A0A0K9RNK7	Glutathione peroxidase OS=Spinacia oleracea OX=3562 GN=SOVF_051880 PE=3 SV=1	0.001	12.145	26	4	5	4	171	19	8.79	5.06	4	1
A0A0K9RH50	ABC transporter domain-containing protein OS=Spinacia oleracea OX=3562 GN=SOVF_067510 PE=4 SV=1	0.001	12.134	5	3	4	2	709	78.5	9.07	8	3	1
A0A0K9QJZ5	Uncharacterized protein OS=Spinacia oleracea OX=3562 GN=SOVF_170660 PE=3 SV=1	0.001	12.128	7	3	3	3	502	53.7	8.76	6.85	3	1
A0A0K9QSA8	Plastocyanin OS=Spinacia oleracea OX=3562 GN=SOVF_153680 PE=3 SV=1	0.001	12.114	18	2	3	2	168	16.9	5.48	7.73	2	1
A0A0K9RM49	Bac_surface_Ag domain-containing protein OS=Spinacia oleracea OX=3562 GN=SOVF_057000 PE=4 SV=1	0.001	12.111	8	5	6	5	690	74.9	7.28	2.05	5	1
A0A0K9RY36	Importin N-terminal domain-containing protein OS=Spinacia oleracea OX=3562 GN=SOVF_015770 PE=4 SV=1	0.001	12.105	6	5	5	5	1032	118.2	4.97	4.36	5	1
A0A0K9QJG6	Superoxide dismutase OS=Spinacia oleracea OX=3562 GN=SOVF_172260 PE=3 SV=1	0.001	12.09	16	3	5	3	233	26	7.59	7.15	3	1
A0A0K9QXW0	PLAT domain-containing protein OS=Spinacia oleracea OX=3562 GN=SOVF_134090 PE=4 SV=1	0.001	12.084	18	4	8	2	200	21.8	5.54	16.61	4	1
A0A0K9RD41	Uncharacterized protein OS=Spinacia oleracea OX=3562 GN=SOVF_080100 PE=3 SV=1	0.001	12.077	8	4	4	4	527	57.3	6.05	8.15	4	1
A0A0K9REE2	PPM-type phosphatase domain-containing protein OS=Spinacia oleracea OX=3562 GN=SOVF_082280 PE=4 SV=1	0.001	12.069	16	4	4	3	280	30.5	7.23	2.78	4	1
A0A0K9R767	PRA-CH domain-containing protein OS=Spinacia oleracea OX=3562 GN=SOVF_098980 PE=3 SV=1	0.001	12.062	13	4	4	4	286	32	7.3	6.68	4	1
A0A0K9RGF0	Uncharacterized protein OS=Spinacia oleracea OX=3562 GN=SOVF_073900 PE=4 SV=1	0.001	12.06	12	3	3	3	317	34.1	7.5	6.31	3	1
A0A0K9RQW5	Uncharacterized protein OS=Spinacia oleracea OX=3562 GN=SOVF_038700 PE=3 SV=1	0.001	12.018	11	4	4	4	386	44	6.47	3.21	4	1
A0A0K9QNP6	Electron transfer flavoprotein subunit beta OS=Spinacia oleracea OX=3562 GN=SOVF_158830 PE=3 SV=1	0.001	12.007	17	4	4	4	253	27.8	7.08	4.96	4	1
A0A0K9QQ68	CoA carboxyltransferase C-terminal domain-containing protein OS=Spinacia oleracea OX=3562 GN=SOVF_159040 PE=3 SV=1	0.001	12.005	6	4	4	3	738	82.8	7.46	4.42	4	1
A0A0K9QFA8	60S ribosomal protein L27 OS=Spinacia oleracea OX=3562 GN=SOVF_185480 PE=3 SV=1	0.001	11.998	33	5	5	5	135	15.7	10.43	6.57	5	1
A0A0K9R5B1	3-isopropylmalate dehydrogenase OS=Spinacia oleracea OX=3562 GN=SOVF_111300 PE=3 SV=1	0.001	11.979	8	3	3	3	417	44.7	6.44	5.13	3	1
A0A0K9QR09	Glycosyltransferase OS=Spinacia oleracea OX=3562 GN=SOVF_150710 PE=3 SV=1	0.001	11.978	10	5	5	5	460	51.1	6.2	5.4	5	1
A0A0K9QVJ6	Uncharacterized protein OS=Spinacia oleracea OX=3562 GN=SOVF_143450 PE=3 SV=1	0.001	11.971	4	4	4	3	1088	122.9	6.21	6.63	4	1
A0A0K9RPZ9	Uncharacterized protein OS=Spinacia oleracea OX=3562 GN=SOVF_047320 PE=3 SV=1	0.001	11.966	7	5	5	5	640	72.2	5.8	6.26	5	1
A0A0K9RRK1	Uncharacterized protein OS=Spinacia oleracea OX=3562 GN=SOVF_042220 PE=4 SV=1	0.001	11.956	5	6	6	6	1267	137.3	6.13	2.11	6	1
A0A0K9QBE8	Uridine kinase OS=Spinacia oleracea OX=3562 GN=SOVF_205240 PE=3 SV=1	0.001	11.945	7	3	3	3	469	52.5	6.62	4.78	3	1
A0A0K9RUD6	Inosine-5'-monophosphate dehydrogenase OS=Spinacia oleracea OX=3562 GN=SOVF_027690 PE=3 SV=1	0.001	11.916	7	4	4	1	504	54	6.11	4.49	4	1
A0A0K9RXK8	RmlD_sub_bind domain-containing protein OS=Spinacia oleracea OX=3562 GN=SOVF_023050 PE=4 SV=1	0.001	11.902	8	2	3	1	303	34.1	5.99	6.93	2	1
A0A0K9RPF2	SGNH_hydro domain-containing protein OS=Spinacia oleracea OX=3562 GN=SOVF_049370 PE=4 SV=1	0.001	11.868	16	4	4	4	256	29.2	5.26	6.19	4	1
P82412	30S ribosomal protein 3, chloroplastic OS=Spinacia oleracea OX=3562 GN=PSRP3 PE=1 SV=1	0.001	11.835	16	3	4	3	179	20.3	9.35	4.24	3	1
A0A0K9RQD5	Uncharacterized protein OS=Spinacia oleracea OX=3562 GN=SOVF_040630 PE=4 SV=1	0.001	11.83	34	3	5	3	88	10.6	7.34	4.81	3	1
A0A0K9RSL3	Pyr_redox_2 domain-containing protein OS=Spinacia oleracea OX=3562 GN=SOVF_040070 PE=4 SV=1	0.001	11.826	9	4	4	4	479	52.2	7.66	3.91	4	1
A0A0K9S410	Aldo_ket_red domain-containing protein OS=Spinacia oleracea OX=3562 GN=SOVF_002600 PE=4 SV=1	0.001	11.821	13	4	4	4	315	34.7	6.18	4.85	4	1
A0A0K9QY31	Uncharacterized protein OS=Spinacia oleracea OX=3562 GN=SOVF_133720 PE=4 SV=1	0.001	11.821	18	3	3	3	226	23.7	7.85	5.15	3	1
A0A0K9RZF8	LRRNT_2 domain-containing protein OS=Spinacia oleracea OX=3562 GN=SOVF_017340 PE=4 SV=1	0.001	11.818	10	3	3	3	333	36.4	8.22	5.65	3	1
A0A0K9QHG6	Uncharacterized protein OS=Spinacia oleracea OX=3562 GN=SOVF_178630 PE=4 SV=1	0.001	11.813	18	3	3	3	244	26.7	8.07	5.31	3	1
A0A0K9R880	Thioredoxin reductase OS=Spinacia oleracea OX=3562 GN=SOVF_095200 PE=4 SV=1	0.001	11.807	7	4	4	4	544	59.4	6.8	6.55	4	1
A0A0K9RPG0	Uncharacterized protein OS=Spinacia oleracea OX=3562 GN=SOVF_043530 PE=3 SV=1	0.001	11.79	25	3	3	3	146	16	7.44	5.73	3	1
A0A0K9QM63	Uncharacterized protein OS=Spinacia oleracea OX=3562 GN=SOVF_163560 PE=4 SV=1	0.001	11.787	20	4	4	4	217	23.6	5.85	6.23	4	1
A0A0K9RL71	Uncharacterized protein OS=Spinacia oleracea OX=3562 GN=SOVF_053880 PE=3 SV=1	0.001	11.763	7	3	3	3	483	53.1	6.42	6.04	3	1
A0A0K9RA49	LRRNT_2 domain-containing protein OS=Spinacia oleracea OX=3562 GN=SOVF_089600 PE=4 SV=1	0.001	11.758	13	3	3	3	246	26.5	8.28	4.23	3	1
A0A0K9QSR1	Uncharacterized protein OS=Spinacia oleracea OX=3562 GN=SOVF_150980 PE=4 SV=1	0.001	11.737	12	4	6	4	328	36.5	8.21	7.71	4	1
A0A0K9R1F5	J domain-containing protein OS=Spinacia oleracea OX=3562 GN=SOVF_117650 PE=4 SV=1	0.001	11.735	15	4	4	4	346	39	6.46	6.48	4	1
A0A0K9R598	Uncharacterized protein OS=Spinacia oleracea OX=3562 GN=SOVF_104390 PE=4 SV=1	0.001	11.733	8	3	3	3	525	55	8.41	6.19	3	1
A0A0K9RDW0	Zeaxanthin epoxidase, chloroplastic OS=Spinacia oleracea OX=3562 GN=SOVF_077800 PE=1 SV=1	0.001	11.714	6	3	3	3	675	73.5	7.46	6.56	3	1
A0A0K9RTI4	Uncharacterized protein OS=Spinacia oleracea OX=3562 GN=SOVF_031520 PE=4 SV=1	0.001	11.713	2	6	6	6	2378	263.2	5.77	1.65	6	1
A0A0K9QRR7	Uncharacterized protein OS=Spinacia oleracea OX=3562 GN=SOVF_155760 PE=4 SV=1	0.001	11.709	13	4	4	4	295	33	8.21	3.67	4	1
A0A0K9QYV4	DLH domain-containing protein OS=Spinacia oleracea OX=3562 GN=SOVF_125940 PE=4 SV=1	0.001	11.683	14	3	4	3	240	25.9	5.02	3.93	3	1
A0A0K9RSC2	Peroxiredoxin OS=Spinacia oleracea OX=3562 GN=SOVF_033310 PE=3 SV=1	0.001	11.676	18	2	2	2	162	17.3	5.35	8.52	2	1
A0A0K9RFW2	Uncharacterized protein OS=Spinacia oleracea OX=3562 GN=SOVF_071270 PE=4 SV=1	0.001	11.673	14	4	4	4	358	39.3	5.01	6.88	4	1
A0A0K9RTK3	Xyloglucan endotransglucosylase/hydrolase OS=Spinacia oleracea OX=3562 GN=SOVF_036580 PE=3 SV=1	0.001	11.672	14	4	4	4	288	32.6	9.31	9.22	4	1
A0A0K9RLD4	J domain-containing protein OS=Spinacia oleracea OX=3562 GN=SOVF_052980 PE=4 SV=1	0.001	11.67	5	4	4	4	716	80.6	5.52	4.28	4	1
A0A0K9QA99	Uncharacterized protein OS=Spinacia oleracea OX=3562 GN=SOVF_201980 PE=3 SV=1	0.001	11.655	14	5	6	5	325	36.3	9.36	3.59	5	1
A0A0K9S079	Uncharacterized protein OS=Spinacia oleracea OX=3562 GN=SOVF_008770 PE=3 SV=1	0.001	11.651	5	2	3	2	490	53.1	6.47	4.78	2	1
A0A0K9QZ99	PKS_KS domain-containing protein OS=Spinacia oleracea OX=3562 GN=SOVF_131120 PE=3 SV=1	0.001	11.629	8	3	3	3	473	50.3	7.25	6.99	3	1
P82130	30S ribosomal protein S20, chloroplastic OS=Spinacia oleracea OX=3562 GN=RPS20 PE=1 SV=2	0.001	11.629	16	4	4	4	183	20.1	10.52	5.24	4	1
A0A0K9QQC7	Uncharacterized protein OS=Spinacia oleracea OX=3562 GN=SOVF_153130 PE=3 SV=1	0.001	11.628	4	5	5	5	969	111.3	5.97	3.68	5	1
A0A0K9R857	Uncharacterized protein OS=Spinacia oleracea OX=3562 GN=SOVF_102500 PE=4 SV=1	0.001	11.616	7	3	3	3	570	62.6	8.44	9.13	3	1
A0A0K9R865	Uncharacterized protein OS=Spinacia oleracea OX=3562 GN=SOVF_102400 PE=3 SV=1	0.001	11.615	8	4	4	4	539	59.9	6.14	5.56	4	1
A0A0K9R279	Aamy domain-containing protein OS=Spinacia oleracea OX=3562 GN=SOVF_115130 PE=4 SV=1	0.001	11.58	4	3	3	3	871	99.5	5.44	4.28	3	1
A0A0K9RK50	Ubiquitin carboxyl-terminal hydrolase OS=Spinacia oleracea OX=3562 GN=SOVF_063870 PE=3 SV=1	0.001	11.57	4	3	3	3	796	88	5.2	6.97	3	1
A0A0K9R214	X8 domain-containing protein OS=Spinacia oleracea OX=3562 GN=SOVF_121020 PE=3 SV=1	0.001	11.564	10	5	5	5	532	56.5	6.44	5.24	5	1
A0A0K9RHS1	NADH dehydrogenase [ubiquinone] 1 alpha subcomplex subunit 12 OS=Spinacia oleracea OX=3562 GN=SOVF_070180 PE=3 SV=1	0.001	11.555	22	4	4	4	156	18.1	9.23	5.89	4	1
A0A0K9RET3	Acyl-coenzyme A oxidase OS=Spinacia oleracea OX=3562 GN=SOVF_080620 PE=3 SV=1	0.001	11.55	6	4	4	4	667	74.6	7.23	5.38	4	1
A0A0K9QKW7	Protein kinase domain-containing protein OS=Spinacia oleracea OX=3562 GN=SOVF_167760 PE=4 SV=1	0.001	11.545	11	5	6	3	488	54.4	6.19	4.18	5	1
A0A0K9Q7U6	Acetyltransferase component of pyruvate dehydrogenase complex OS=Spinacia oleracea OX=3562 GN=SOVF_210370 PE=3 SV=1	0.001	11.542	7	3	3	3	555	60.3	8.16	5.81	3	1
A0A0K9RME4	Uncharacterized protein OS=Spinacia oleracea OX=3562 GN=SOVF_049770 PE=4 SV=1	0.001	11.537	15	2	3	2	167	18.5	6.49	6.75	2	1
A0A0K9QTX7	tRNA-binding domain-containing protein OS=Spinacia oleracea OX=3562 GN=SOVF_148490 PE=4 SV=1	0.001	11.527	9	4	4	4	398	43.2	7.64	4.44	4	1
A0A0K9QG76	NAD(P)-bd_dom domain-containing protein OS=Spinacia oleracea OX=3562 GN=SOVF_188200 PE=4 SV=1	0.001	11.524	13	3	3	3	282	29.9	9.55	7.09	3	1
A0A0K9RCY0	Cation-transporting ATPase OS=Spinacia oleracea OX=3562 GN=SOVF_080390 PE=3 SV=1	0.001	11.512	4	5	5	5	1187	132.3	8.31	3.85	5	1
A0A0K9QHX5	Lipase_GDSL domain-containing protein (Fragment) OS=Spinacia oleracea OX=3562 GN=SOVF_177040 PE=3 SV=1	0.001	11.483	12	3	3	3	279	31.1	7.64	5.66	3	1
A0A0K9RYV4	WD_REPEATS_REGION domain-containing protein OS=Spinacia oleracea OX=3562 GN=SOVF_013400 PE=4 SV=1	0.001	11.455	6	3	3	3	610	65.8	6.16	4.71	3	1
A0A0K9RBH5	LRRNT_2 domain-containing protein OS=Spinacia oleracea OX=3562 GN=SOVF_089590 PE=4 SV=1	0.001	11.454	7	3	3	3	388	42.9	9.09	3.75	3	1
A0A0K9QWS6	Uncharacterized protein OS=Spinacia oleracea OX=3562 GN=SOVF_132590 PE=3 SV=1	0.001	11.428	5	6	6	6	1076	118.8	9.35	6.15	6	1
Q6EYD8	Photosystem II subunit H (Fragment) OS=Spinacia oleracea OX=3562 GN=psbH PE=4 SV=1	0.001	11.426	89	2	3	2	36	3.8	9.99	5.44	2	1
A0A0K9RRD2	MFS domain-containing protein OS=Spinacia oleracea OX=3562 GN=SOVF_037820 PE=3 SV=1	0.001	11.405	9	6	6	6	524	57.9	8.87	3.91	6	1
A0A0K9QG04	Uncharacterized protein OS=Spinacia oleracea OX=3562 GN=SOVF_183280 PE=4 SV=1	0.001	11.393	6	4	4	4	625	68.2	6.62	6.99	4	1
A0A0K9S0S2	Uncharacterized protein (Fragment) OS=Spinacia oleracea OX=3562 GN=SOVF_007230 PE=4 SV=1	0.001	11.377	15	4	4	4	503	52.9	6.3	4.86	4	1
A0A0K9QUU7	Uncharacterized protein OS=Spinacia oleracea OX=3562 GN=SOVF_138620 PE=3 SV=1	0.001	11.376	10	5	5	5	508	57.2	8.05	2.41	5	1
A0A0K9Q6M4	Protoporphyrinogen oxidase (Fragment) OS=Spinacia oleracea OX=3562 GN=SOVF_216440 PE=3 SV=1	0.001	11.369	9	3	3	1	375	39.9	9.41	5.05	3	1
A0A0K9RBY5	Cation_ATPase_N domain-containing protein OS=Spinacia oleracea OX=3562 GN=SOVF_083930 PE=3 SV=1	0.001	11.342	4	4	4	4	978	107.3	6.48	4.7	4	1
A0A0K9Q887	MFS domain-containing protein OS=Spinacia oleracea OX=3562 GN=SOVF_208800 PE=3 SV=1	0.001	11.341	5	2	2	2	514	56.1	8.94	6.13	2	1
A0A0K9QEQ6	Glyco_18 domain-containing protein OS=Spinacia oleracea OX=3562 GN=SOVF_187520 PE=3 SV=1	0.001	11.336	10	2	2	2	366	39.6	4.74	7.2	2	1
A0A0K9S0K6	Proteasome subunit alpha type OS=Spinacia oleracea OX=3562 GN=SOVF_013850 PE=3 SV=1	0.001	11.323	14	3	3	3	247	26.8	7.43	4.33	3	1
A0A0K9QIJ4	J domain-containing protein OS=Spinacia oleracea OX=3562 GN=SOVF_175330 PE=4 SV=1	0.001	11.319	6	5	5	5	689	77.1	5.62	3.55	5	1
A0A0K9RIZ3	Uncharacterized protein OS=Spinacia oleracea OX=3562 GN=SOVF_066460 PE=4 SV=1	0.001	11.318	11	2	4	2	126	13.2	9.64	9.21	2	1
A0A0K9R1V6	Beta-galactosidase OS=Spinacia oleracea OX=3562 GN=SOVF_116510 PE=3 SV=1	0.001	11.312	3	3	5	1	835	93	8.32	2.5	3	1
P81571	Defensin D2 (Fragment) OS=Spinacia oleracea OX=3562 PE=1 SV=1	0.001	11.298	50	3	10	1	52	5.8	9.06	18.6	3	1
A0A0K9Q7M7	FAD-binding PCMH-type domain-containing protein (Fragment) OS=Spinacia oleracea OX=3562 GN=SOVF_216290 PE=3 SV=1	0.001	11.284	7	4	4	4	541	61.6	7.01	4.16	4	1
A0A0K9QWW2	Uncharacterized protein OS=Spinacia oleracea OX=3562 GN=SOVF_132100 PE=4 SV=1	0.001	11.279	10	4	4	4	508	55.9	6.1	6.8	4	1
A0A0K9RLC7	Uncharacterized protein OS=Spinacia oleracea OX=3562 GN=SOVF_059040 PE=4 SV=1	0.001	11.275	14	3	3	3	236	25.3	7.15	7.61	3	1
A0A0K9RTQ9	Uncharacterized protein OS=Spinacia oleracea OX=3562 GN=SOVF_029420 PE=4 SV=1	0.001	11.262	6	3	3	3	595	66.6	6.74	7.07	3	1
A0A0K9RHP0	Uncharacterized protein OS=Spinacia oleracea OX=3562 GN=SOVF_065720 PE=4 SV=1	0.001	11.26	6	3	3	3	566	60	9.63	5.21	3	1
A0A0K9RWD6	Glycosyltransferase OS=Spinacia oleracea OX=3562 GN=SOVF_020820 PE=3 SV=1	0.001	11.246	9	4	4	4	457	50.8	6.14	3.48	4	1
A0A0K9RB32	Uncharacterized protein OS=Spinacia oleracea OX=3562 GN=SOVF_086870 PE=4 SV=1	0.001	11.245	22	2	2	2	120	13.5	8.79	5.95	2	1
A0A0K9R7W3	Uncharacterized protein OS=Spinacia oleracea OX=3562 GN=SOVF_084000 PE=4 SV=1	0.001	11.238	18	3	4	3	164	18.5	10.54	7.27	3	1
A0A0K9RS97	Coatomer subunit zeta OS=Spinacia oleracea OX=3562 GN=SOVF_039370 PE=3 SV=1	0.001	11.231	20	3	5	3	184	20.4	4.81	9.33	3	1
A0A0K9QLJ2	V-type proton ATPase subunit OS=Spinacia oleracea OX=3562 GN=SOVF_165660 PE=3 SV=1	0.001	11.222	10	4	6	4	351	40.6	4.96	3.94	4	1
A0A0K9RC86	Arf-GAP domain-containing protein OS=Spinacia oleracea OX=3562 GN=SOVF_089130 PE=4 SV=1	0.001	11.163	10	3	3	3	402	43.5	8.65	3.42	3	1
A0A0K9RU65	Uncharacterized protein OS=Spinacia oleracea OX=3562 GN=SOVF_028760 PE=4 SV=1	0.001	11.163	9	3	3	3	328	34.9	8.72	4.18	3	1
A0A0K9R7D4	Peptidase_M1 domain-containing protein OS=Spinacia oleracea OX=3562 GN=SOVF_098250 PE=4 SV=1	0.001	11.148	6	2	4	1	385	43.5	5.53	6.4	2	1
A0A0K9QP50	Uncharacterized protein OS=Spinacia oleracea OX=3562 GN=SOVF_157460 PE=3 SV=1	0.001	11.135	22	4	4	4	219	25	9.11	6.16	4	1
Q8RXA8	Nucleoside diphosphate kinase 4, chloroplastic OS=Spinacia oleracea OX=3562 GN=NDK4 PE=1 SV=1	0.001	11.134	18	4	4	4	235	25.7	9.09	6.18	4	1
A0A0K9RDG4	Uncharacterized protein OS=Spinacia oleracea OX=3562 GN=SOVF_079560 PE=4 SV=1	0.001	11.111	11	4	4	3	368	40.4	7.2	5.06	4	1
A0A0K9RP08	Uncharacterized protein OS=Spinacia oleracea OX=3562 GN=SOVF_044950 PE=4 SV=1	0.001	11.108	8	5	5	4	629	68.4	9.11	4.2	5	1
A0A0K9QP37	Plug_translocon domain-containing protein OS=Spinacia oleracea OX=3562 GN=SOVF_157340 PE=3 SV=1	0.001	11.073	10	5	5	5	475	51.9	8.81	9.3	5	1
A0A0K9Q8X3	Uncharacterized protein OS=Spinacia oleracea OX=3562 GN=SOVF_206660 PE=4 SV=1	0.001	11.06	13	3	3	3	261	28.8	8.1	7.71	3	1
A0A0K9QZW7	Uncharacterized protein (Fragment) OS=Spinacia oleracea OX=3562 GN=SOVF_122550 PE=3 SV=1	0.001	11.016	10	4	4	4	448	48.3	6.79	6.6	4	1
A0A0K9R1C8	EF-hand domain-containing protein OS=Spinacia oleracea OX=3562 GN=SOVF_123270 PE=4 SV=1	0.001	11.008	3	5	5	5	1401	157.2	7.43	2.06	5	1
A0A0K9RSG4	Uncharacterized protein OS=Spinacia oleracea OX=3562 GN=SOVF_033830 PE=3 SV=1	0.001	10.974	13	2	3	2	173	18.6	9.95	7.34	2	1
A0A0K9QVZ9	Uncharacterized protein OS=Spinacia oleracea OX=3562 GN=SOVF_135200 PE=3 SV=1	0.001	10.972	6	3	3	3	659	71.8	5.14	2.16	3	1
A0A0K9QJM3	NADPH-protochlorophyllide oxidoreductase OS=Spinacia oleracea OX=3562 GN=SOVF_171730 PE=3 SV=1	0.001	10.946	10	5	9	1	402	43.3	9.26	9.45	5	1
A0A0K9RQF2	Uncharacterized protein OS=Spinacia oleracea OX=3562 GN=SOVF_046260 PE=4 SV=1	0.001	10.905	8	3	3	2	413	44.2	8	5.7	3	1
A0A0K9RVW3	Methyltransf_2 domain-containing protein OS=Spinacia oleracea OX=3562 GN=SOVF_022980 PE=4 SV=1	0.001	10.87	20	4	5	2	188	21	5.78	4.12	4	1
A0A0K9R6R6	Uncharacterized protein OS=Spinacia oleracea OX=3562 GN=SOVF_107020 PE=4 SV=1	0.001	10.864	20	4	4	3	192	21.2	11.37	7.72	4	1
A0A0K9QKT8	Uncharacterized protein OS=Spinacia oleracea OX=3562 GN=SOVF_167830 PE=4 SV=1	0.001	10.85	9	2	3	2	372	40.2	6.57	7.82	2	1
A0A0K9R0V8	TOG domain-containing protein OS=Spinacia oleracea OX=3562 GN=SOVF_119370 PE=4 SV=1	0.001	10.817	4	4	4	4	1273	142.2	5.82	0	4	1
A0A0K9S2V0	NAD(P)-bd_dom domain-containing protein OS=Spinacia oleracea OX=3562 GN=SOVF_000700 PE=4 SV=1	0.001	10.81	17	5	5	5	342	38.4	7.27	3.38	5	1
A0A0K9RS86	Protein kinase domain-containing protein OS=Spinacia oleracea OX=3562 GN=SOVF_034170 PE=4 SV=1	0.001	10.8	5	5	5	5	894	99.6	5.83	7.23	5	1
A0A0K9QMN3	Dolichyl-diphosphooligosaccharide--protein glycosyltransferase subunit 1 OS=Spinacia oleracea OX=3562 GN=SOVF_161870 PE=3 SV=1	0.001	10.787	8	6	6	6	616	69.3	7.06	3.63	6	1
A0A0K9Q8P5	Uncharacterized protein OS=Spinacia oleracea OX=3562 GN=SOVF_207500 PE=4 SV=1	0.001	10.782	22	5	5	5	202	22.6	7.55	2.18	5	1
A0A0K9R247	Nop domain-containing protein OS=Spinacia oleracea OX=3562 GN=SOVF_115370 PE=4 SV=1	0.001	10.765	7	4	4	4	553	62	8.62	4.11	4	1
A0A0K9QSR5	AAA domain-containing protein OS=Spinacia oleracea OX=3562 GN=SOVF_151020 PE=3 SV=1	0.001	10.746	8	5	5	5	420	47	5.71	1.8	5	1
A0A0K9RNG1	Uncharacterized protein OS=Spinacia oleracea OX=3562 GN=SOVF_047090 PE=3 SV=1	0.001	10.743	8	4	4	4	458	51.2	9.32	4.76	4	1
A0A0K9QSJ8	Dirigent protein OS=Spinacia oleracea OX=3562 GN=SOVF_146010 PE=3 SV=1	0.001	10.74	10	1	2	1	189	20.7	7.08	5.31	1	1
A0A0K9RR37	Uncharacterized protein OS=Spinacia oleracea OX=3562 GN=SOVF_044560 PE=4 SV=1	0.001	10.732	13	2	2	2	252	27	6.3	6.3	2	1
A0A0K9RBW7	Uncharacterized protein OS=Spinacia oleracea OX=3562 GN=SOVF_090320 PE=3 SV=1	0.001	10.72	7	4	5	4	503	55.4	5.27	4.39	4	1
A0A0K9Q7D0	PLAT domain-containing protein OS=Spinacia oleracea OX=3562 GN=SOVF_212380 PE=4 SV=1	0.001	10.715	16	3	4	3	179	19.6	6.99	7.16	3	1
A0A0K9R618	PPM-type phosphatase domain-containing protein OS=Spinacia oleracea OX=3562 GN=SOVF_102610 PE=4 SV=1	0.001	10.706	12	5	5	5	472	52.2	5.11	7.48	5	1
A0A0K9QV93	Uncharacterized protein OS=Spinacia oleracea OX=3562 GN=SOVF_137230 PE=3 SV=1	0.001	10.688	31	5	8	2	123	14.2	11.02	8.84	5	1
A0A0K9RYX6	Uncharacterized protein OS=Spinacia oleracea OX=3562 GN=SOVF_018330 PE=3 SV=1	0.001	10.681	18	2	3	2	137	14.7	6.13	4.52	2	1
A0A0K9Q9S5	3-ketoacyl-CoA synthase OS=Spinacia oleracea OX=3562 GN=SOVF_209160 PE=3 SV=1	0.001	10.676	8	4	4	4	549	61.8	9.19	3.49	4	1
A0A0K9R9H6	Carboxypeptidase OS=Spinacia oleracea OX=3562 GN=SOVF_098170 PE=3 SV=1	0.001	10.645	6	2	2	2	476	53.7	5.88	5.28	2	1
A0A0K9QWD9	Glycosyltransferase OS=Spinacia oleracea OX=3562 GN=SOVF_133920 PE=3 SV=1	0.001	10.641	7	3	3	3	468	52.4	6.62	5.39	3	1
A0A0K9QXN8	Pyruvate dehydrogenase E1 component subunit beta OS=Spinacia oleracea OX=3562 GN=SOVF_129410 PE=4 SV=1	0.001	10.639	7	3	3	3	396	43.1	6.79	5.62	3	1
A0A0K9QJF3	GLTP domain-containing protein OS=Spinacia oleracea OX=3562 GN=SOVF_177490 PE=4 SV=1	0.001	10.628	19	4	4	4	202	22.5	7.36	5.35	4	1
A0A0K9RMD5	NAD(P)-bd_dom domain-containing protein OS=Spinacia oleracea OX=3562 GN=SOVF_050360 PE=4 SV=1	0.001	10.62	16	4	5	4	294	31.9	8.84	7.71	4	1
A0A0K9RYI1	TRASH domain-containing protein OS=Spinacia oleracea OX=3562 GN=SOVF_019510 PE=4 SV=1	0.001	10.616	20	3	3	1	162	18.2	10.7	7.05	3	1
A0A0K9QMZ0	Uncharacterized protein OS=Spinacia oleracea OX=3562 GN=SOVF_166980 PE=4 SV=1	0.001	10.609	24	2	5	2	112	11.8	7.36	11.07	2	1
A0A0K9R176	Uncharacterized protein OS=Spinacia oleracea OX=3562 GN=SOVF_123730 PE=4 SV=1	0.001	10.593	14	3	3	3	213	24.8	5.25	2.61	3	1
A0A0K9S0G4	Peptidylprolyl isomerase OS=Spinacia oleracea OX=3562 GN=SOVF_008520 PE=4 SV=1	0.001	10.588	13	2	2	2	232	24.8	9.35	4.99	2	1
A0A0K9R0X3	Uncharacterized protein OS=Spinacia oleracea OX=3562 GN=SOVF_124460 PE=4 SV=1	0.001	10.578	14	3	3	3	225	24.9	6.93	4.96	3	1
A0A0K9RHL6	Uncharacterized protein OS=Spinacia oleracea OX=3562 GN=SOVF_065550 PE=4 SV=1	0.001	10.556	6	4	4	4	688	77.1	8.7	4.25	4	1
A0A0K9S0M1	UBA_e1_C domain-containing protein OS=Spinacia oleracea OX=3562 GN=SOVF_013320 PE=3 SV=1	0.001	10.521	4	4	4	4	1075	119.4	5.49	7.32	4	1
A0A0K9QD73	Profilin OS=Spinacia oleracea OX=3562 GN=SOVF_198000 PE=3 SV=1	0.001	10.502	24	2	4	2	133	14.1	4.87	9.96	2	1
A0A0K9RKU6	Uncharacterized protein OS=Spinacia oleracea OX=3562 GN=SOVF_055260 PE=4 SV=1	0.001	10.497	4	5	5	5	1240	135.9	8.82	4.26	5	1
A0A0K9RV49	Rieske domain-containing protein OS=Spinacia oleracea OX=3562 GN=SOVF_032090 PE=4 SV=1	0.001	10.488	7	4	5	3	535	61.3	8.1	3.91	4	1
A0A0K9RDH7	Uncharacterized protein OS=Spinacia oleracea OX=3562 GN=SOVF_083730 PE=4 SV=1	0.001	10.484	19	2	5	2	63	7.6	6.54	4.51	2	1
A0A0K9S004	Delta-aminolevulinic acid dehydratase OS=Spinacia oleracea OX=3562 GN=SOVF_015050 PE=3 SV=1	0.001	10.481	10	4	4	4	435	47.4	6.3	6.53	4	1
A0A0K9QSE5	Uncharacterized protein OS=Spinacia oleracea OX=3562 GN=SOVF_147050 PE=4 SV=1	0.001	10.451	8	4	4	4	564	60.7	4.68	3.51	4	1
A0A0K9QME8	Uncharacterized protein OS=Spinacia oleracea OX=3562 GN=SOVF_162770 PE=4 SV=1	0.001	10.434	4	3	3	3	895	102.4	9.31	5.47	3	1
A0A0K9QPW5	Transmembrane 9 superfamily member OS=Spinacia oleracea OX=3562 GN=SOVF_154990 PE=3 SV=1	0.001	10.426	5	3	3	3	591	67.8	7.85	4.57	3	1
P08242	30S ribosomal protein S2, chloroplastic OS=Spinacia oleracea OX=3562 GN=rps2 PE=1 SV=1	0.001	10.424	15	3	5	3	236	26.7	9.48	6.42	3	1
A0A0K9QMF8	AAA domain-containing protein OS=Spinacia oleracea OX=3562 GN=SOVF_167680 PE=3 SV=1	0.001	10.424	7	3	3	3	444	49.5	6.21	6.22	3	1
A0A0K9RXS0	AAI domain-containing protein OS=Spinacia oleracea OX=3562 GN=SOVF_016770 PE=4 SV=1	0.001	10.418	11	2	3	2	193	20.3	8.28	4.32	2	1
A0A0K9RS39	FAA_hydrolase domain-containing protein OS=Spinacia oleracea OX=3562 GN=SOVF_034560 PE=4 SV=1	0.001	10.384	13	3	3	3	216	23.3	5.03	2.37	3	1
A0A0K9Q7B0	Transmembrane 9 superfamily member OS=Spinacia oleracea OX=3562 GN=SOVF_212620 PE=3 SV=1	0.001	10.38	17	4	4	4	218	25.3	8.57	3.08	4	1
A0A0K9RDQ7	CobW C-terminal domain-containing protein OS=Spinacia oleracea OX=3562 GN=SOVF_077890 PE=4 SV=1	0.001	10.374	8	3	3	3	470	52.4	6.25	5.28	3	1
A0A0K9RDV2	Uncharacterized protein OS=Spinacia oleracea OX=3562 GN=SOVF_077880 PE=4 SV=1	0.001	10.364	3	4	4	3	1152	126.6	7.17	3.92	4	1
A0A0K9RCN6	Uncharacterized protein OS=Spinacia oleracea OX=3562 GN=SOVF_087810 PE=3 SV=1	0.001	10.352	31	5	7	2	123	14.3	11.02	9.49	5	1
A0A0K9QAF6	Uncharacterized protein OS=Spinacia oleracea OX=3562 GN=SOVF_207000 PE=4 SV=1	0.001	10.328	5	4	4	4	765	87.9	8.82	3.16	4	1
A0A0K9RF66	Uncharacterized protein OS=Spinacia oleracea OX=3562 GN=SOVF_073530 PE=3 SV=1	0.001	10.326	11	4	4	4	348	38	9.28	4.53	4	1
A0A0K9S1C8	Uncharacterized protein OS=Spinacia oleracea OX=3562 GN=SOVF_006010 PE=4 SV=1	0.001	10.323	8	3	3	3	491	54.2	5.14	2.55	3	1
P69383	Cytochrome b559 subunit alpha OS=Spinacia oleracea OX=3562 GN=psbE PE=1 SV=2	0.001	10.32	37	3	6	3	83	9.4	4.94	13.26	3	1
A0A0K9RPR9	Uncharacterized protein OS=Spinacia oleracea OX=3562 GN=SOVF_042370 PE=4 SV=1	0.001	10.318	6	4	4	4	739	82.8	5.36	8.1	4	1
A0A0K9RUU0	Uncharacterized protein OS=Spinacia oleracea OX=3562 GN=SOVF_026110 PE=4 SV=1	0.001	10.307	14	3	3	3	243	26.7	8.79	3.71	3	1
A0A0K9QJS9	Uncharacterized protein OS=Spinacia oleracea OX=3562 GN=SOVF_176080 PE=3 SV=1	0.001	10.284	20	3	3	3	185	21.4	4.98	2.76	3	1
A0A0K9R608	AAI domain-containing protein OS=Spinacia oleracea OX=3562 GN=SOVF_109230 PE=4 SV=1	0.001	10.276	16	3	4	3	196	19.6	5.88	7.18	3	1
A0A0K9QEE7	V-SNARE domain-containing protein OS=Spinacia oleracea OX=3562 GN=SOVF_188560 PE=4 SV=1	0.001	10.266	17	4	4	4	220	24.9	9.54	6.6	4	1
A0A0K9QF52	Dolichyl-diphosphooligosaccharide--protein glycosyltransferase subunit 1 OS=Spinacia oleracea OX=3562 GN=SOVF_186180 PE=3 SV=1	0.001	10.263	5	6	6	6	916	102.3	8.76	3.71	6	1
A0A0K9QBE1	Trigger_N domain-containing protein OS=Spinacia oleracea OX=3562 GN=SOVF_203600 PE=4 SV=1	0.001	10.26	13	3	3	3	239	26	5.27	7.95	3	1
A0A0K9RBC5	Glyco_transf_20 domain-containing protein OS=Spinacia oleracea OX=3562 GN=SOVF_092470 PE=4 SV=1	0.001	10.26	5	4	4	3	857	96.9	6.04	5.23	4	1
A0A0K9RTE0	Uncharacterized protein OS=Spinacia oleracea OX=3562 GN=SOVF_030600 PE=4 SV=1	0.001	10.257	6	4	4	4	677	76.3	5.03	2.53	4	1
A0A0K9R4X5	Probable alanine--tRNA ligase, chloroplastic OS=Spinacia oleracea OX=3562 GN=SOVF_106470 PE=3 SV=1	0.001	10.256	4	4	4	4	985	108.1	5.57	3.53	4	1
A0A0K9S1X4	Lipase_GDSL domain-containing protein OS=Spinacia oleracea OX=3562 GN=SOVF_003340 PE=3 SV=1	0.001	10.24	7	2	2	2	366	40.6	8.03	4.68	2	1
A0A0K9QN98	Peptidylprolyl isomerase (Fragment) OS=Spinacia oleracea OX=3562 GN=SOVF_160160 PE=4 SV=1	0.001	10.226	27	3	3	3	134	14.9	7.24	3.71	3	1
A0A0K9QKQ2	Bet_v_1 domain-containing protein OS=Spinacia oleracea OX=3562 GN=SOVF_168230 PE=4 SV=1	0.001	10.218	14	2	2	1	161	18.1	5.39	5.01	2	1
A0A0K9QXG7	Uncharacterized protein OS=Spinacia oleracea OX=3562 GN=SOVF_130410 PE=4 SV=1	0.001	10.213	13	3	3	3	286	31.5	6.05	2.92	3	1
A0A0K9REZ1	Uncharacterized protein OS=Spinacia oleracea OX=3562 GN=SOVF_079120 PE=4 SV=1	0.001	10.192	10	2	2	2	244	27.2	8.95	5.61	2	1
A0A0K9RQM6	Uncharacterized protein OS=Spinacia oleracea OX=3562 GN=SOVF_040350 PE=3 SV=1	0.001	10.186	8	4	4	4	531	60.3	9.32	4.09	4	1
Q9M3K7	30S ribosomal protein S18, chloroplastic OS=Spinacia oleracea OX=3562 GN=RPS18 PE=1 SV=1	0.001	10.176	24	4	11	4	101	12	11.91	21.25	4	1
A0A0K9QNW9	Uncharacterized protein OS=Spinacia oleracea OX=3562 GN=SOVF_157880 PE=4 SV=1	0.001	10.168	3	4	4	4	1904	214.5	5.76	4.22	4	1
A0A0K9QY85	Uncharacterized protein OS=Spinacia oleracea OX=3562 GN=SOVF_127340 PE=4 SV=1	0.001	10.163	1	4	4	4	4952	549.6	6.23	1.75	4	1
A0A0K9RN88	Uncharacterized protein OS=Spinacia oleracea OX=3562 GN=SOVF_047710 PE=3 SV=1	0.001	10.158	8	3	4	2	412	45.9	8.27	3.85	3	1
A0A0K9R0D0	Ubiquinol oxidase OS=Spinacia oleracea OX=3562 GN=SOVF_126320 PE=3 SV=1	0.001	10.155	11	4	4	4	340	39	8.85	2.23	4	1
A0A0K9R1Q5	DCD domain-containing protein OS=Spinacia oleracea OX=3562 GN=SOVF_123310 PE=4 SV=1	0.001	10.134	6	5	5	5	1008	114.5	7.3	3.46	5	1
A0A0K9QSE2	Epimerase domain-containing protein OS=Spinacia oleracea OX=3562 GN=SOVF_146680 PE=4 SV=1	0.001	10.129	10	3	3	3	330	36.7	5.62	3.59	3	1
A0A0K9R580	PCI domain-containing protein OS=Spinacia oleracea OX=3562 GN=SOVF_105250 PE=4 SV=1	0.001	10.128	10	3	3	3	397	45.2	5.16	4.31	3	1
A0A0K9Q6J0	Uncharacterized protein (Fragment) OS=Spinacia oleracea OX=3562 GN=SOVF_216810 PE=4 SV=1	0.001	10.125	34	1	1	1	82	8.7	9.23	5.28	1	1
P19954	Ribosome-binding factor PSRP1, chloroplastic OS=Spinacia oleracea OX=3562 GN=PSRP1 PE=1 SV=2	0.001	10.12	10	3	3	3	302	33.7	7.15	7.79	3	1
A0A0K9RIW8	Exocyst subunit Exo70 family protein OS=Spinacia oleracea OX=3562 GN=SOVF_061570 PE=3 SV=1	0.001	10.119	6	4	5	4	653	73.6	7.83	2.17	4	1
A0A0K9RCA5	Uncharacterized protein OS=Spinacia oleracea OX=3562 GN=SOVF_083090 PE=4 SV=1	0.001	10.115	8	3	3	3	363	40.5	5.21	6.63	3	1
A0A0K9QXL2	ATPase OS=Spinacia oleracea OX=3562 GN=SOVF_129940 PE=3 SV=1	0.001	10.111	11	4	4	4	362	40.8	4.77	1.99	4	1
A0A0K9RE75	Transmembrane 9 superfamily member OS=Spinacia oleracea OX=3562 GN=SOVF_077140 PE=3 SV=1	0.001	10.076	7	5	5	3	658	73.9	6.77	6.16	5	1
A0A0K9QL50	PHB domain-containing protein OS=Spinacia oleracea OX=3562 GN=SOVF_173130 PE=4 SV=1	0.001	10.074	11	4	4	4	428	46.7	8.72	5.16	4	1
A0A0K9QJC2	Thioredoxin domain-containing protein OS=Spinacia oleracea OX=3562 GN=SOVF_172740 PE=4 SV=1	0.001	10.048	22	4	4	4	181	19.9	8.13	7.65	4	1
A0A0K9R8A4	MHD domain-containing protein OS=Spinacia oleracea OX=3562 GN=SOVF_102190 PE=3 SV=1	0.001	10.045	10	4	4	4	438	49.3	9.25	4.1	4	1
A0A0K9RND7	Uncharacterized protein OS=Spinacia oleracea OX=3562 GN=SOVF_053330 PE=4 SV=1	0.001	10.045	9	3	3	3	313	35.5	9.42	6.25	3	1
A0A0K9RZG9	Secretory carrier-associated membrane protein OS=Spinacia oleracea OX=3562 GN=SOVF_011770 PE=3 SV=1	0.001	10.041	14	3	3	3	256	29	8.18	4.67	3	1
A0A0K9QXV7	Phytocyanin domain-containing protein OS=Spinacia oleracea OX=3562 GN=SOVF_129190 PE=4 SV=1	0.001	10.033	15	4	5	4	181	19.4	8.57	9.31	4	1
A0A0K9RYD9	LEA_2 domain-containing protein OS=Spinacia oleracea OX=3562 GN=SOVF_014690 PE=4 SV=1	0.001	10.033	19	3	3	3	198	22.7	9.69	4.12	3	1
A0A0K9RPU7	Eukaryotic translation initiation factor 5A OS=Spinacia oleracea OX=3562 GN=SOVF_048500 PE=3 SV=1	0.001	10.026	19	3	3	3	159	17.4	5.8	2.98	3	1
A0A0K9RFY0	ZnF_CDGSH domain-containing protein OS=Spinacia oleracea OX=3562 GN=SOVF_077520 PE=4 SV=1	0.001	10.023	46	3	3	3	71	8	8.69	7.29	3	1
A0A0K9RBL2	Folylpolyglutamate synthase OS=Spinacia oleracea OX=3562 GN=SOVF_085300 PE=3 SV=1	0.001	10.019	7	4	4	4	542	59.8	6.01	5.43	4	1
A0A0K9QUX9	ADP,ATP carrier protein OS=Spinacia oleracea OX=3562 GN=SOVF_138670 PE=3 SV=1	0.001	10.012	5	3	3	3	630	68.5	9.48	4.88	3	1
A0A0K9QBR3	Aldose 1-epimerase OS=Spinacia oleracea OX=3562 GN=SOVF_197120 PE=3 SV=1	0.001	10.008	12	4	4	4	341	37.5	7.14	4.93	4	1
A0A0K9QEP7	Uncharacterized protein OS=Spinacia oleracea OX=3562 GN=SOVF_187500 PE=4 SV=1	0.001	10.007	4	2	2	2	799	89.6	5.41	5.75	2	1
A0A0K9QS53	Uncharacterized protein OS=Spinacia oleracea OX=3562 GN=SOVF_152610 PE=4 SV=1	0.001	10.005	7	2	2	2	391	42.1	5.44	4.43	2	1
A0A0K9QUN6	Glutamine amidotransferase type-1 domain-containing protein OS=Spinacia oleracea OX=3562 GN=SOVF_139520 PE=3 SV=1	0.001	9.999	2	2	2	2	1366	148.8	5.3	3.05	2	1
A0A0K9RKK5	Uncharacterized protein OS=Spinacia oleracea OX=3562 GN=SOVF_056050 PE=4 SV=1	0.001	9.991	10	5	5	5	519	55.9	7.62	0	5	1
A0A0K9QLK4	Uncharacterized protein OS=Spinacia oleracea OX=3562 GN=SOVF_165330 PE=4 SV=1	0.001	9.981	8	3	3	2	423	46.6	5.58	4.81	3	1
A0A0K9RQ24	CS domain-containing protein OS=Spinacia oleracea OX=3562 GN=SOVF_047610 PE=4 SV=1	0.001	9.977	18	3	3	3	174	20.2	4.81	2.41	3	1
A0A0K9REY5	Uncharacterized protein OS=Spinacia oleracea OX=3562 GN=SOVF_074500 PE=3 SV=1	0.001	9.971	8	3	3	2	418	46.5	6.33	8.04	3	1
A0A0K9RP90	Rieske domain-containing protein (Fragment) OS=Spinacia oleracea OX=3562 GN=SOVF_044140 PE=4 SV=1	0.001	9.963	16	4	4	4	279	30	5.52	5.24	4	1
A0A0K9RQ92	MSP domain-containing protein OS=Spinacia oleracea OX=3562 GN=SOVF_040250 PE=4 SV=1	0.001	9.961	15	3	3	3	231	26	6.43	4.05	3	1
A0A0K9R9G3	Uncharacterized protein OS=Spinacia oleracea OX=3562 GN=SOVF_092100 PE=4 SV=1	0.001	9.956	10	3	3	3	268	29.9	9.6	4.44	3	1
A0A0K9QKI8	Uncharacterized protein OS=Spinacia oleracea OX=3562 GN=SOVF_169070 PE=4 SV=1	0.001	9.94	20	4	6	4	194	20.9	9.2	5.97	4	1
A0A0K9RJX6	GTP-binding nuclear protein OS=Spinacia oleracea OX=3562 GN=SOVF_064390 PE=3 SV=1	0.001	9.935	18	4	4	1	222	25.3	6.79	5	4	1
A0A0K9QKE9	PKS_ER domain-containing protein OS=Spinacia oleracea OX=3562 GN=SOVF_168400 PE=3 SV=1	0.001	9.931	8	3	3	3	358	39.1	6.54	4.26	3	1
A0A0K9RFY3	Uncharacterized protein OS=Spinacia oleracea OX=3562 GN=SOVF_071080 PE=3 SV=1	0.001	9.923	11	4	4	4	403	45	5.39	7.45	4	1
A0A0K9RBB6	PAP_fibrillin domain-containing protein OS=Spinacia oleracea OX=3562 GN=SOVF_085680 PE=4 SV=1	0.001	9.923	13	4	4	4	247	27.6	9.8	5.33	4	1
A0A0K9RWV4	V-type proton ATPase subunit G OS=Spinacia oleracea OX=3562 GN=SOVF_025150 PE=3 SV=1	0.001	9.909	23	2	3	1	110	12.3	7.42	5.84	2	1
A0A0K9QIK8	Uncharacterized protein OS=Spinacia oleracea OX=3562 GN=SOVF_175200 PE=4 SV=1	0.001	9.892	3	3	3	3	994	110.8	5.63	6.53	3	1
A0A0K9QTB2	Protein kinase domain-containing protein OS=Spinacia oleracea OX=3562 GN=SOVF_149010 PE=4 SV=1	0.001	9.888	3	3	3	3	884	96.7	7.68	5.44	3	1
A0A0K9QYF8	Knot1 domain-containing protein OS=Spinacia oleracea OX=3562 GN=SOVF_127180 PE=3 SV=1	0.001	9.878	43	3	15	2	60	6.6	9.26	31.33	3	1
A0A0K9S2G9	Pectinesterase OS=Spinacia oleracea OX=3562 GN=SOVF_001620 PE=3 SV=1	0.001	9.873	7	3	4	2	445	49.2	8.51	5.93	3	1
A0A0K9QRM2	Uncharacterized protein OS=Spinacia oleracea OX=3562 GN=SOVF_156170 PE=4 SV=1	0.001	9.866	7	3	4	3	491	54.1	6.21	4.08	3	1
A0A0K9QE61	Exocyst complex component OS=Spinacia oleracea OX=3562 GN=SOVF_189210 PE=3 SV=1	0.001	9.859	4	3	3	3	800	90.2	6.43	3.96	3	1
A0A0K9R1E4	Peroxiredoxin OS=Spinacia oleracea OX=3562 GN=SOVF_117800 PE=3 SV=1	0.001	9.857	16	2	2	2	212	22.9	7.21	3.93	2	1
A0A0K9RIT3	Uncharacterized protein OS=Spinacia oleracea OX=3562 GN=SOVF_062040 PE=4 SV=1	0.001	9.832	30	3	3	3	141	14.9	8.62	5.2	3	1
P11869	Triose phosphate/phosphate translocator, chloroplastic OS=Spinacia oleracea OX=3562 PE=1 SV=1	0.001	9.823	5	2	2	2	404	44.2	9.7	5.55	2	1
A0A0K9RAF5	TPR_REGION domain-containing protein OS=Spinacia oleracea OX=3562 GN=SOVF_088770 PE=4 SV=1	0.001	9.819	8	3	3	3	358	40.7	7.52	0	3	1
A0A0K9REX8	ABC transporter domain-containing protein OS=Spinacia oleracea OX=3562 GN=SOVF_074460 PE=4 SV=1	0.001	9.81	5	4	5	3	706	78.6	8.75	10.79	4	1
A0A0K9RHM6	Uncharacterized protein OS=Spinacia oleracea OX=3562 GN=SOVF_065570 PE=4 SV=1	0.001	9.81	25	3	5	3	125	14.1	9.55	7.02	3	1
A0A0K9RWV6	Uncharacterized protein OS=Spinacia oleracea OX=3562 GN=SOVF_025810 PE=4 SV=1	0.001	9.809	25	5	5	5	204	22.8	5.72	5.8	5	1
A0A0K9S0T2	Uncharacterized protein OS=Spinacia oleracea OX=3562 GN=SOVF_013110 PE=4 SV=1	0.001	9.806	16	3	3	3	209	23.5	8.12	6.78	3	1
A0A0K9RC97	Lactoylglutathione lyase OS=Spinacia oleracea OX=3562 GN=SOVF_087700 PE=3 SV=1	0.001	9.803	18	4	4	4	187	21	5.86	3.9	4	1
A0A0K9QWE6	Aminotran_1_2 domain-containing protein (Fragment) OS=Spinacia oleracea OX=3562 GN=SOVF_140270 PE=3 SV=1	0.001	9.801	8	3	3	3	472	51.2	6.55	5.73	3	1
A0A0K9S085	Uncharacterized protein OS=Spinacia oleracea OX=3562 GN=SOVF_008870 PE=4 SV=1	0.001	9.799	6	2	5	2	393	41.5	8.46	9.41	2	1
A0A0K9RKZ1	Methyltransf_11 domain-containing protein OS=Spinacia oleracea OX=3562 GN=SOVF_054770 PE=4 SV=1	0.001	9.798	13	4	4	3	267	30.5	5.39	1.8	4	1
A0A0K9RV57	TOG domain-containing protein OS=Spinacia oleracea OX=3562 GN=SOVF_032190 PE=4 SV=1	0.001	9.777	3	4	4	2	1113	122.8	4.79	3.41	4	1
A0A0K9S0R8	Uncharacterized protein OS=Spinacia oleracea OX=3562 GN=SOVF_012860 PE=4 SV=1	0.001	9.769	7	3	3	3	470	51.7	5.68	3.56	3	1
A0A0K9R7E3	Uncharacterized protein OS=Spinacia oleracea OX=3562 GN=SOVF_105260 PE=4 SV=1	0.001	9.763	34	3	3	3	83	9.5	9.58	2.79	3	1
A0A0K9RJI6	Uncharacterized protein OS=Spinacia oleracea OX=3562 GN=SOVF_059300 PE=4 SV=1	0.001	9.759	7	4	4	4	428	48.3	5.66	1.91	4	1
A0A0K9RIA3	3-phosphoshikimate 1-carboxyvinyltransferase OS=Spinacia oleracea OX=3562 GN=SOVF_063390 PE=3 SV=1	0.001	9.758	8	4	4	4	514	54.9	7.27	3.39	4	1
A0A0K9RJN0	KOW domain-containing protein OS=Spinacia oleracea OX=3562 GN=SOVF_059130 PE=3 SV=1	0.001	9.754	24	3	3	3	146	16.6	10.7	6.18	3	1
A0A0K9QNT9	ADH_zinc_N domain-containing protein OS=Spinacia oleracea OX=3562 GN=SOVF_164180 PE=4 SV=1	0.001	9.748	14	3	3	3	219	23.7	6.4	4.68	3	1
Q9LRI8	Protoporphyrinogen oxidase 1, chloroplastic OS=Spinacia oleracea OX=3562 GN=POX1 PE=1 SV=1	0.001	9.747	6	3	3	1	562	59.9	8.79	4.09	3	1
A0A0K9RYK4	PfkB domain-containing protein OS=Spinacia oleracea OX=3562 GN=SOVF_020170 PE=4 SV=1	0.001	9.736	11	4	6	3	323	34.8	4.92	4.04	4	1
A0A0K9RMG4	Glycosyltransferase OS=Spinacia oleracea OX=3562 GN=SOVF_049940 PE=3 SV=1	0.001	9.736	12	5	5	5	472	52.8	6.13	4.42	5	1
A0A0K9QKY2	Uncharacterized protein OS=Spinacia oleracea OX=3562 GN=SOVF_172700 PE=4 SV=1	0.001	9.734	13	4	4	1	304	32.7	6.06	4.26	4	1
A0A0K9RYR7	Uncharacterized protein OS=Spinacia oleracea OX=3562 GN=SOVF_019740 PE=4 SV=1	0.001	9.715	31	2	2	2	71	8.1	9.6	5.7	2	1
A0A0K9R758	Uncharacterized protein OS=Spinacia oleracea OX=3562 GN=SOVF_098490 PE=3 SV=1	0.001	9.7	7	4	4	4	569	61.9	5.19	4.28	4	1
A0A0K9RYM6	Tr-type G domain-containing protein OS=Spinacia oleracea OX=3562 GN=SOVF_014450 PE=4 SV=1	0.001	9.689	3	4	4	4	1316	144.4	5.38	0	4	1
A0A0K9RT02	LEA_2 domain-containing protein OS=Spinacia oleracea OX=3562 GN=SOVF_036890 PE=4 SV=1	0.001	9.687	15	3	3	3	234	26.5	8.81	5.07	3	1
A0A0K9RFP0	Uncharacterized protein OS=Spinacia oleracea OX=3562 GN=SOVF_072070 PE=3 SV=1	0.001	9.683	12	4	4	4	347	39.5	4.89	4.9	4	1
A0A0K9RH33	Uncharacterized protein OS=Spinacia oleracea OX=3562 GN=SOVF_073050 PE=4 SV=1	0.001	9.68	11	4	4	4	435	47.3	5.27	4.93	4	1
A0A0K9QJU0	Uncharacterized protein OS=Spinacia oleracea OX=3562 GN=SOVF_177350 PE=4 SV=1	0.001	9.676	14	4	4	4	326	34.9	7.37	7.71	4	1
A0A0K9QC42	Uncharacterized protein OS=Spinacia oleracea OX=3562 GN=SOVF_196130 PE=4 SV=1	0.001	9.674	6	3	4	3	539	59.7	9.29	6.19	3	1
A0A0K9RY52	Uncharacterized protein OS=Spinacia oleracea OX=3562 GN=SOVF_022360 PE=3 SV=1	0.001	9.671	16	3	3	3	219	24.8	5.87	3.47	3	1
A0A0K9R629	Uncharacterized protein OS=Spinacia oleracea OX=3562 GN=SOVF_102520 PE=4 SV=1	0.001	9.646	7	3	3	3	368	40.4	4.65	5.71	3	1
A0A0K9R9Q2	Uncharacterized protein OS=Spinacia oleracea OX=3562 GN=SOVF_090920 PE=4 SV=1	0.001	9.645	15	4	4	4	351	39.8	9.67	4.33	4	1
A0A0K9R7T7	Importin subunit alpha OS=Spinacia oleracea OX=3562 GN=SOVF_101790 PE=3 SV=1	0.001	9.644	8	3	3	2	536	59.4	5.67	6.27	3	1
A0A0K9QBP8	tRNA-synt_1c domain-containing protein OS=Spinacia oleracea OX=3562 GN=SOVF_204050 PE=3 SV=1	0.001	9.608	9	5	5	5	577	64.6	6.95	3.48	5	1
A0A0K9RP60	60S acidic ribosomal protein P0 OS=Spinacia oleracea OX=3562 GN=SOVF_049760 PE=3 SV=1	0.001	9.607	16	4	5	1	324	34.4	5.19	12.38	4	1
A0A0K9R0C3	Ribosomal_L14e domain-containing protein OS=Spinacia oleracea OX=3562 GN=SOVF_121590 PE=4 SV=1	0.001	9.601	24	4	4	3	133	15.3	10.15	7.07	4	1
A0A0K9RUJ0	Uncharacterized protein OS=Spinacia oleracea OX=3562 GN=SOVF_027660 PE=3 SV=1	0.001	9.595	9	3	3	3	373	41	5.44	2.38	3	1
A0A0K9RSL4	Pribosyltran_N domain-containing protein OS=Spinacia oleracea OX=3562 GN=SOVF_038960 PE=3 SV=1	0.001	9.582	6	2	2	2	395	42.7	8.06	4.42	2	1
A0A0K9QJ04	Purple acid phosphatase OS=Spinacia oleracea OX=3562 GN=SOVF_173720 PE=3 SV=1	0.001	9.57	7	4	4	4	619	69.7	6.67	5.01	4	1
A0A0K9RCV4	Uncharacterized protein OS=Spinacia oleracea OX=3562 GN=SOVF_080740 PE=3 SV=1	0.001	9.561	13	2	2	2	247	26.2	9.73	1.79	2	1
A0A0K9RX74	MI domain-containing protein OS=Spinacia oleracea OX=3562 GN=SOVF_019020 PE=4 SV=1	0.001	9.556	3	5	5	5	1793	194.4	6.86	1.78	5	1
A0A0K9QKL8	PMSR domain-containing protein OS=Spinacia oleracea OX=3562 GN=SOVF_168560 PE=3 SV=1	0.001	9.551	20	4	4	3	191	21.4	6.04	3.31	4	1
A0A0K9REH8	Small nuclear ribonucleoprotein Sm D2 OS=Spinacia oleracea OX=3562 GN=SOVF_075970 PE=3 SV=1	0.001	9.55	28	3	4	3	104	12	9.77	4.28	3	1
A0A0K9RJ86	Uncharacterized protein OS=Spinacia oleracea OX=3562 GN=SOVF_066250 PE=4 SV=1	0.001	9.543	22	5	5	5	203	22.7	5.45	2.05	5	1
A0A0K9QSB6	Uncharacterized protein OS=Spinacia oleracea OX=3562 GN=SOVF_146850 PE=3 SV=1	0.001	9.532	7	3	3	3	405	45	7.65	2.75	3	1
A0A0K9QYX1	AvrRpt-cleavage domain-containing protein OS=Spinacia oleracea OX=3562 GN=SOVF_132210 PE=4 SV=1	0.001	9.53	31	2	2	2	101	11.7	7.99	4.73	2	1
A0A0K9RRV5	FAD-binding FR-type domain-containing protein OS=Spinacia oleracea OX=3562 GN=SOVF_041510 PE=4 SV=1	0.001	9.507	11	3	3	3	299	32.8	8.34	4.6	3	1
A0A0K9RE62	Uncharacterized protein OS=Spinacia oleracea OX=3562 GN=SOVF_083080 PE=4 SV=1	0.001	9.507	9	4	4	4	366	40.8	7.36	3.66	4	1
A0A0K9QC27	Bap31 domain-containing protein OS=Spinacia oleracea OX=3562 GN=SOVF_196060 PE=4 SV=1	0.001	9.501	18	2	2	2	129	15.2	8.63	4.55	2	1
A0A0K9RM59	Ribosomal_S7 domain-containing protein OS=Spinacia oleracea OX=3562 GN=SOVF_051250 PE=3 SV=1	0.001	9.492	22	5	5	5	208	23	9.6	5.36	5	1
A0A0K9QUE9	Uncharacterized protein OS=Spinacia oleracea OX=3562 GN=SOVF_140170 PE=4 SV=1	0.001	9.488	8	2	2	2	318	37.1	8.69	5.46	2	1
A0A0K9RZY0	SRP54 domain-containing protein OS=Spinacia oleracea OX=3562 GN=SOVF_010110 PE=4 SV=1	0.001	9.47	5	3	3	3	618	68.3	6.61	4.25	3	1
A0A0K9RV23	Serine/threonine-protein phosphatase OS=Spinacia oleracea OX=3562 GN=SOVF_024870 PE=3 SV=1	0.001	9.461	4	3	4	3	1010	107.6	6.09	6.32	3	1
A0A0K9QM41	PX domain-containing protein OS=Spinacia oleracea OX=3562 GN=SOVF_169060 PE=4 SV=1	0.001	9.455	8	3	3	3	400	45.9	7.58	4.09	3	1
A0A0K9QZA3	Protein kinase domain-containing protein OS=Spinacia oleracea OX=3562 GN=SOVF_131160 PE=4 SV=1	0.001	9.454	8	2	2	2	344	38.5	6.8	4.98	2	1
A0A0K9RYW5	Uncharacterized protein OS=Spinacia oleracea OX=3562 GN=SOVF_012810 PE=4 SV=1	0.001	9.454	10	3	3	3	275	29.9	6.54	4.19	3	1
A0A0K9Q832	Uncharacterized protein OS=Spinacia oleracea OX=3562 GN=SOVF_209310 PE=4 SV=1	0.001	9.449	9	2	2	2	269	30.2	9.33	2.44	2	1
A0A0K9S078	Uncharacterized protein OS=Spinacia oleracea OX=3562 GN=SOVF_008760 PE=3 SV=1	0.001	9.434	5	5	5	5	841	95.2	5.81	1.63	5	1
A0A0K9QKY1	Xyloglucan endotransglucosylase/hydrolase OS=Spinacia oleracea OX=3562 GN=SOVF_173740 PE=3 SV=1	0.001	9.431	13	5	5	2	284	32.4	9.63	5.24	5	1
A0A0K9RP72	Signal peptidase I OS=Spinacia oleracea OX=3562 GN=SOVF_044460 PE=3 SV=1	0.001	9.409	11	2	2	2	180	20.2	8.66	5.85	2	1
A0A0K9QPC0	SynN domain-containing protein (Fragment) OS=Spinacia oleracea OX=3562 GN=SOVF_162830 PE=4 SV=1	0.001	9.407	19	3	3	3	175	19.8	8.1	3.72	3	1
A0A0K9QA59	Usp domain-containing protein (Fragment) OS=Spinacia oleracea OX=3562 GN=SOVF_209350 PE=4 SV=1	0.001	9.402	42	3	4	3	59	6.4	9.32	6.34	3	1
A0A0K9QIU2	Uncharacterized protein OS=Spinacia oleracea OX=3562 GN=SOVF_174260 PE=4 SV=1	0.001	9.394	20	2	2	2	125	13.4	10.87	1.95	2	1
A0A0K9RDF3	Purple acid phosphatase OS=Spinacia oleracea OX=3562 GN=SOVF_078830 PE=3 SV=1	0.001	9.393	8	2	2	2	478	55.3	7.75	5.25	2	1
A0A0K9R9W9	Uncharacterized protein OS=Spinacia oleracea OX=3562 GN=SOVF_090170 PE=4 SV=1	0.001	9.39	3	3	3	3	821	91.3	4.91	0	3	1
A0A0K9RTM7	U1 small nuclear ribonucleoprotein C OS=Spinacia oleracea OX=3562 GN=SOVF_029220 PE=3 SV=1	0.001	9.373	8	1	1	1	222	22.9	9.06	3.05	1	1
A0A0K9QC64	Transmembrane 9 superfamily member OS=Spinacia oleracea OX=3562 GN=SOVF_195720 PE=3 SV=1	0.001	9.364	7	5	6	5	595	68.2	6.83	3.55	5	1
A0A0K9QNS5	GST C-terminal domain-containing protein OS=Spinacia oleracea OX=3562 GN=SOVF_158410 PE=4 SV=1	0.001	9.347	19	2	3	2	96	11	5.54	4.5	2	1
A0A0K9S386	Uncharacterized protein OS=Spinacia oleracea OX=3562 GN=SOVF_005290 PE=4 SV=1	0.001	9.325	6	3	3	3	478	51.3	5.06	2.1	3	1
A0A0K9R1I2	MGS domain-containing protein OS=Spinacia oleracea OX=3562 GN=SOVF_117420 PE=3 SV=1	0.001	9.312	6	4	4	4	605	65.6	7.15	2.21	4	1
A0A0K9RK40	PfkB domain-containing protein OS=Spinacia oleracea OX=3562 GN=SOVF_063650 PE=3 SV=1	0.001	9.304	9	3	4	2	336	35.8	5.2	3.95	3	1
A0A0K9R5U6	5-formyltetrahydrofolate cyclo-ligase OS=Spinacia oleracea OX=3562 GN=SOVF_103230 PE=3 SV=1	0.001	9.303	7	3	3	3	298	33.3	7.46	5.95	3	1
A0A0K9QJR0	Uncharacterized protein OS=Spinacia oleracea OX=3562 GN=SOVF_176460 PE=4 SV=1	0.001	9.285	5	3	3	2	629	69	8.44	5.28	3	1
A0A0K9R5A9	TPR_REGION domain-containing protein OS=Spinacia oleracea OX=3562 GN=SOVF_110540 PE=4 SV=1	0.001	9.281	11	4	4	4	301	33.8	7.61	3.35	4	1
A0A0K9RHW1	SEC7 domain-containing protein OS=Spinacia oleracea OX=3562 GN=SOVF_064830 PE=4 SV=1	0.001	9.28	2	4	4	4	1754	194.5	5.52	2.15	4	1
A0A0K9Q9T9	Uncharacterized protein OS=Spinacia oleracea OX=3562 GN=SOVF_203500 PE=4 SV=1	0.001	9.28	6	4	4	4	782	86	5.17	0	4	1
A0A0K9QY87	Uncharacterized protein OS=Spinacia oleracea OX=3562 GN=SOVF_128020 PE=4 SV=1	0.001	9.279	9	2	3	2	279	30.9	9.96	4.7	2	1
A0A0K9R6M1	Uncharacterized protein (Fragment) OS=Spinacia oleracea OX=3562 GN=SOVF_100450 PE=4 SV=1	0.001	9.275	41	2	2	2	56	6.3	4.61	3.64	2	1
A0A0K9QI37	Uncharacterized protein OS=Spinacia oleracea OX=3562 GN=SOVF_176450 PE=4 SV=1	0.001	9.267	3	2	2	2	667	77.7	6.14	4.33	2	1
A0A0K9S401	RuvB-like helicase OS=Spinacia oleracea OX=3562 GN=SOVF_000880 PE=3 SV=1	0.001	9.264	10	4	4	4	467	51.6	5.72	7.49	4	1
A0A0K9QN30	Glyco_transf_28 domain-containing protein OS=Spinacia oleracea OX=3562 GN=SOVF_160750 PE=4 SV=1	0.001	9.219	4	2	3	2	629	68.8	6.27	1.94	2	1
A0A0K9RU56	Chlorophyll a-b binding protein, chloroplastic OS=Spinacia oleracea OX=3562 GN=SOVF_028160 PE=3 SV=1	0.001	9.197	4	1	3	1	271	29.2	7.37	3.69	1	1
A0A0K9RJY2	Peptidase_S26 domain-containing protein OS=Spinacia oleracea OX=3562 GN=SOVF_058090 PE=4 SV=1	0.001	9.169	9	2	2	2	310	33.7	7.78	4.06	2	1
A0A0K9QZX3	Uncharacterized protein OS=Spinacia oleracea OX=3562 GN=SOVF_122570 PE=4 SV=1	0.001	9.161	26	4	4	4	159	17.9	7.88	2.75	4	1
A0A0K9RKM3	Uncharacterized protein (Fragment) OS=Spinacia oleracea OX=3562 GN=SOVF_061270 PE=4 SV=1	0.001	9.152	22	2	2	2	100	11	4.72	5.06	2	1
A0A0K9RQG0	Uncharacterized protein OS=Spinacia oleracea OX=3562 GN=SOVF_038550 PE=4 SV=1	0.001	9.119	20	3	3	3	149	16.3	7.97	1.92	3	1
A0A0K9R306	Nudix hydrolase domain-containing protein OS=Spinacia oleracea OX=3562 GN=SOVF_112510 PE=4 SV=1	0.001	9.115	10	3	3	3	298	33.8	5.85	3.98	3	1
A0A0K9S485	Uncharacterized protein OS=Spinacia oleracea OX=3562 GN=SOVF_001580 PE=4 SV=1	0.001	9.113	26	2	2	2	102	10.8	8.56	3.15	2	1
A0A0K9RL01	Uncharacterized protein OS=Spinacia oleracea OX=3562 GN=SOVF_054870 PE=4 SV=1	0.001	9.095	10	4	4	4	399	43.9	7.83	0	4	1
A0A0K9R8I3	N-acetyltransferase domain-containing protein OS=Spinacia oleracea OX=3562 GN=SOVF_094910 PE=4 SV=1	0.001	9.087	6	1	2	1	203	22.4	7.64	1.66	1	1
A0A0K9R1K3	Non-specific serine/threonine protein kinase OS=Spinacia oleracea OX=3562 GN=SOVF_122500 PE=4 SV=1	0.001	9.074	6	4	4	4	513	58.8	7.99	2.08	4	1
A0A0K9R895	Tr-type G domain-containing protein OS=Spinacia oleracea OX=3562 GN=SOVF_095160 PE=3 SV=1	0.001	9.074	3	3	3	3	976	104.7	8.56	3.77	3	1
A0A0K9S1S5	Dolichyl-diphosphooligosaccharide--protein glycosyltransferase subunit 2 (Fragment) OS=Spinacia oleracea OX=3562 GN=SOVF_009480 PE=3 SV=1	0.001	9.072	16	3	3	3	224	24.5	6.37	4.91	3	1
A0A0K9RCH8	Uncharacterized protein OS=Spinacia oleracea OX=3562 GN=SOVF_088190 PE=4 SV=1	0.001	9.067	9	4	4	4	476	51.3	5.69	0	4	1
A0A0K9Q8K0	Protein kinase domain-containing protein OS=Spinacia oleracea OX=3562 GN=SOVF_207630 PE=4 SV=1	0.001	9.066	8	4	4	3	487	54.5	5.67	4.73	4	1
A0A0K9R0D2	WD_REPEATS_REGION domain-containing protein OS=Spinacia oleracea OX=3562 GN=SOVF_121030 PE=4 SV=1	0.001	9.045	7	2	2	2	391	42.5	7.56	6	2	1
A0A0K9RKN1	CoA carboxyltransferase C-terminal domain-containing protein (Fragment) OS=Spinacia oleracea OX=3562 GN=SOVF_061890 PE=4 SV=1	0.001	9.019	23	2	2	2	130	14.3	6.64	2.1	2	1
A0A0K9QVK6	SH3 domain-containing protein OS=Spinacia oleracea OX=3562 GN=SOVF_136400 PE=4 SV=1	0.001	9	3	3	3	3	1222	132.3	5.64	4.87	3	1
A0A0K9RQN0	HMA domain-containing protein OS=Spinacia oleracea OX=3562 GN=SOVF_039540 PE=4 SV=1	0.001	8.996	12	4	4	4	321	33.9	5.76	4.18	4	1
A0A0K9QFV6	Uncharacterized protein OS=Spinacia oleracea OX=3562 GN=SOVF_183780 PE=3 SV=1	0.001	8.992	7	2	2	2	411	44.9	7.5	4.2	2	1
A0A0K9RR30	Dihydrolipoamide acetyltransferase component of pyruvate dehydrogenase complex OS=Spinacia oleracea OX=3562 GN=SOVF_044070 PE=3 SV=1	0.001	8.985	6	3	3	3	480	50.2	8.35	2.33	3	1
A0A0K9QRY5	Amidase domain-containing protein OS=Spinacia oleracea OX=3562 GN=SOVF_153470 PE=4 SV=1	0.001	8.978	4	3	4	3	607	66.6	6.64	2.36	3	1
A0A0K9Q8W3	PsbP domain-containing protein OS=Spinacia oleracea OX=3562 GN=SOVF_212140 PE=4 SV=1	0.001	8.964	10	3	4	3	301	33.9	9.07	7.83	3	1
A0A0K9RVW6	Uncharacterized protein OS=Spinacia oleracea OX=3562 GN=SOVF_022910 PE=4 SV=1	0.001	8.949	4	3	3	3	757	85.6	5.94	4.45	3	1
A0A0K9QK57	SAP domain-containing protein OS=Spinacia oleracea OX=3562 GN=SOVF_175250 PE=4 SV=1	0.001	8.93	3	2	2	2	764	83.3	4.67	4.62	2	1
O82080	Plantacyanin OS=Spinacia oleracea OX=3562 GN=SOVF_187200 PE=1 SV=1	0.001	8.929	36	4	6	4	121	12.7	10.39	11.49	4	1
A0A0K9Q8N2	V-type proton ATPase subunit G OS=Spinacia oleracea OX=3562 GN=SOVF_207450 PE=3 SV=1	0.001	8.923	23	2	2	1	110	12.3	7.25	5.75	2	1
A0A0K9RQC7	Uncharacterized protein OS=Spinacia oleracea OX=3562 GN=SOVF_041080 PE=4 SV=1	0.001	8.917	16	3	3	3	258	29.2	5.2	7.53	3	1
A0A0K9RV77	TRASH domain-containing protein OS=Spinacia oleracea OX=3562 GN=SOVF_025420 PE=4 SV=1	0.001	8.888	20	3	3	1	162	18.3	10.7	6.02	3	1
A0A0K9RFE6	Uncharacterized protein OS=Spinacia oleracea OX=3562 GN=SOVF_078130 PE=4 SV=1	0.001	8.885	5	4	4	4	855	97.7	7.77	1.99	4	1
A0A0K9RV17	Uncharacterized protein OS=Spinacia oleracea OX=3562 GN=SOVF_025070 PE=4 SV=1	0.001	8.876	3	3	3	3	1249	135.7	8.07	4.07	3	1
A0A0K9RXS4	Serine/threonine-protein phosphatase OS=Spinacia oleracea OX=3562 GN=SOVF_016820 PE=3 SV=1	0.001	8.875	11	2	2	2	313	35.8	5.41	4.13	2	1
A0A0K9R1Z7	Uncharacterized protein OS=Spinacia oleracea OX=3562 GN=SOVF_122390 PE=4 SV=1	0.001	8.871	39	3	3	3	191	19.4	5.74	4.17	3	1
A0A0K9QGP0	Uncharacterized protein OS=Spinacia oleracea OX=3562 GN=SOVF_180730 PE=4 SV=1	0.001	8.87	19	3	3	3	159	17	4.88	3.61	3	1
A0A0K9RE65	GED domain-containing protein OS=Spinacia oleracea OX=3562 GN=SOVF_077200 PE=4 SV=1	0.001	8.865	8	3	3	3	489	54.5	6.68	3.54	3	1
A0A0K9QUT4	Uncharacterized protein OS=Spinacia oleracea OX=3562 GN=SOVF_139030 PE=4 SV=1	0.001	8.857	13	3	3	3	244	27.7	8.32	4.43	3	1
A0A0K9R796	GTP-binding nuclear protein OS=Spinacia oleracea OX=3562 GN=SOVF_098770 PE=3 SV=1	0.001	8.851	18	4	4	1	221	25.2	6.71	2.3	4	1
A0A0K9RR27	DUF3700 domain-containing protein OS=Spinacia oleracea OX=3562 GN=SOVF_044600 PE=4 SV=1	0.001	8.849	16	4	4	2	250	27.3	6.21	2.05	4	1
A0A0K9RSI2	Aspartate aminotransferase OS=Spinacia oleracea OX=3562 GN=SOVF_040580 PE=4 SV=1	0.001	8.834	8	4	5	1	451	49.5	8.54	9.31	4	1
A0A0K9RTN3	Uncharacterized protein OS=Spinacia oleracea OX=3562 GN=SOVF_035180 PE=4 SV=1	0.001	8.814	16	2	2	2	236	27	9.47	2.15	2	1
A0A0K9RV46	X8 domain-containing protein OS=Spinacia oleracea OX=3562 GN=SOVF_032040 PE=3 SV=1	0.001	8.811	6	3	3	3	493	53.4	5.39	4.39	3	1
A0A0K9QNQ6	Uncharacterized protein OS=Spinacia oleracea OX=3562 GN=SOVF_158700 PE=4 SV=1	0.001	8.773	12	2	2	2	278	31.5	6.35	4.27	2	1
A0A0K9RUJ8	Protein kinase domain-containing protein OS=Spinacia oleracea OX=3562 GN=SOVF_026830 PE=4 SV=1	0.001	8.769	8	4	4	4	483	55.3	8.72	6.09	4	1
A0A0K9QAN0	Amino_oxidase domain-containing protein OS=Spinacia oleracea OX=3562 GN=SOVF_206180 PE=4 SV=1	0.001	8.766	7	3	3	3	493	54.2	6.87	1.74	3	1
A0A0K9QF85	Uncharacterized protein OS=Spinacia oleracea OX=3562 GN=SOVF_185800 PE=4 SV=1	0.001	8.753	8	2	3	2	245	27.3	5.27	0	2	1
A0A0K9RLD5	Uncharacterized protein OS=Spinacia oleracea OX=3562 GN=SOVF_059110 PE=3 SV=1	0.001	8.745	13	4	4	4	387	42.9	6.47	2.89	4	1
A0A0K9QSB2	Rubredoxin-like domain-containing protein OS=Spinacia oleracea OX=3562 GN=SOVF_152210 PE=4 SV=1	0.001	8.727	13	2	2	2	205	22.7	7.15	4.16	2	1
Q9M3M1	NAD(P)H-quinone oxidoreductase subunit J, chloroplastic OS=Spinacia oleracea OX=3562 GN=ndhJ PE=3 SV=1	0.001	8.727	18	3	3	3	158	18.7	7.03	5.68	3	1
A0A0K9QFV2	Uncharacterized protein OS=Spinacia oleracea OX=3562 GN=SOVF_183710 PE=4 SV=1	0.001	8.724	9	3	3	3	347	37.5	5.12	7.13	3	1
A0A0K9RCK6	ERAP1_C domain-containing protein (Fragment) OS=Spinacia oleracea OX=3562 GN=SOVF_081920 PE=4 SV=1	0.001	8.714	15	3	4	3	172	19.6	8.94	4.52	3	1
A0A0K9RRK2	PPM-type phosphatase domain-containing protein OS=Spinacia oleracea OX=3562 GN=SOVF_036820 PE=4 SV=1	0.001	8.71	12	3	3	2	280	30.8	6.8	2.37	3	1
A0A0K9R7K2	DUF3700 domain-containing protein OS=Spinacia oleracea OX=3562 GN=SOVF_102570 PE=4 SV=1	0.001	8.704	16	5	5	3	254	27.9	6.23	4.19	5	1
A0A0K9RVX2	Glycosyltransferase OS=Spinacia oleracea OX=3562 GN=SOVF_028750 PE=3 SV=1	0.001	8.701	7	3	3	3	489	54.9	6	3.25	3	1
A0A0K9QRG5	Uncharacterized protein (Fragment) OS=Spinacia oleracea OX=3562 GN=SOVF_149440 PE=4 SV=1	0.001	8.693	11	4	4	4	376	43.9	7.88	5.92	4	1
A0A0K9R1F2	Uncharacterized protein OS=Spinacia oleracea OX=3562 GN=SOVF_124420 PE=4 SV=1	0.001	8.684	6	3	3	1	448	50.1	5.74	2.63	3	1
A0A0K9RUX1	Uncharacterized protein OS=Spinacia oleracea OX=3562 GN=SOVF_025750 PE=4 SV=1	0.001	8.684	4	3	3	3	716	79.5	5.91	5.02	3	1
A0A0K9RNN1	CS domain-containing protein OS=Spinacia oleracea OX=3562 GN=SOVF_051430 PE=4 SV=1	0.001	8.681	13	4	4	4	202	21.6	4.44	2.12	4	1
A0A0K9QGM9	Uncharacterized protein OS=Spinacia oleracea OX=3562 GN=SOVF_181000 PE=4 SV=1	0.001	8.672	5	2	2	2	507	56.1	6.09	2.84	2	1
P06508	30S ribosomal protein S19, chloroplastic OS=Spinacia oleracea OX=3562 GN=rps19 PE=1 SV=4	0.001	8.671	34	3	3	3	92	10.6	10.81	5.07	3	1
A0A0K9QHE1	Uncharacterized protein OS=Spinacia oleracea OX=3562 GN=SOVF_184790 PE=4 SV=1	0.001	8.67	20	3	3	3	127	14.8	9.74	2.63	3	1
A0A0K9RM47	Uncharacterized protein OS=Spinacia oleracea OX=3562 GN=SOVF_056950 PE=3 SV=1	0.001	8.658	3	3	3	3	977	110.8	6.76	2.18	3	1
A0A0K9RMJ0	Uncharacterized protein OS=Spinacia oleracea OX=3562 GN=SOVF_049270 PE=4 SV=1	0.001	8.65	5	4	5	4	618	70.4	8.92	0	4	1
A0A0K9RUC9	SWIB domain-containing protein OS=Spinacia oleracea OX=3562 GN=SOVF_027610 PE=4 SV=1	0.001	8.649	35	4	4	4	127	13.7	9.99	5.71	4	1
A0A0K9QUD4	Knot1 domain-containing protein OS=Spinacia oleracea OX=3562 GN=SOVF_140310 PE=3 SV=1	0.001	8.644	29	2	2	2	75	8.7	9.23	1.72	2	1
A0A0K9QAF9	Uncharacterized protein OS=Spinacia oleracea OX=3562 GN=SOVF_201470 PE=4 SV=1	0.001	8.629	10	3	3	3	276	31.3	8.7	3.88	3	1
A0A0K9RK33	Peptidyl-prolyl cis-trans isomerase OS=Spinacia oleracea OX=3562 GN=SOVF_057620 PE=4 SV=1	0.001	8.59	13	2	2	2	201	22.6	9.7	2.96	2	1
A0A0K9R6H6	Uncharacterized protein (Fragment) OS=Spinacia oleracea OX=3562 GN=SOVF_101290 PE=4 SV=1	0.001	8.589	15	2	2	1	161	18.8	10.52	4.82	2	1
A0A0K9R4G6	PHB domain-containing protein OS=Spinacia oleracea OX=3562 GN=SOVF_112980 PE=4 SV=1	0.001	8.571	9	2	3	1	290	31.7	5.94	4.07	2	1
A0A0K9QYK2	Alpha-carbonic anhydrase domain-containing protein OS=Spinacia oleracea OX=3562 GN=SOVF_126880 PE=4 SV=1	0.001	8.57	9	3	4	3	289	33	5.44	7.91	3	1
A0A0K9RYH8	Uncharacterized protein OS=Spinacia oleracea OX=3562 GN=SOVF_014260 PE=3 SV=1	0.001	8.566	6	3	3	3	503	55.7	7.52	3.4	3	1
A0A0K9RY61	Uncharacterized protein OS=Spinacia oleracea OX=3562 GN=SOVF_015490 PE=4 SV=1	0.001	8.553	10	3	3	3	293	33.1	6.92	4.31	3	1
A0A0K9RN31	GRAM domain-containing protein OS=Spinacia oleracea OX=3562 GN=SOVF_047960 PE=4 SV=1	0.001	8.533	12	3	3	3	268	29.4	5.66	6.45	3	1
A0A0K9S481	Pyruvate kinase OS=Spinacia oleracea OX=3562 GN=SOVF_002030 PE=3 SV=1	0.001	8.532	6	3	3	3	525	56.7	7.33	6.41	3	1
A0A0K9S1N1	Uncharacterized protein OS=Spinacia oleracea OX=3562 GN=SOVF_010120 PE=3 SV=1	0.001	8.522	4	3	3	3	579	65.2	7.52	2.83	3	1
A0A0K9QFA0	DUF2012 domain-containing protein OS=Spinacia oleracea OX=3562 GN=SOVF_191160 PE=4 SV=1	0.001	8.521	19	5	5	5	216	23.6	8.81	1.61	5	1
A0A0K9R059	Uncharacterized protein OS=Spinacia oleracea OX=3562 GN=SOVF_128240 PE=4 SV=1	0.001	8.511	4	2	2	2	642	71.6	8.24	4.58	2	1
A0A0K9R1V8	Pyrroline-5-carboxylate reductase OS=Spinacia oleracea OX=3562 GN=SOVF_122060 PE=3 SV=1	0.001	8.495	12	3	3	3	275	28.6	8.15	4.22	3	1
A0A0K9QD65	ATP-dependent Clp protease proteolytic subunit OS=Spinacia oleracea OX=3562 GN=SOVF_192410 PE=3 SV=1	0.001	8.487	9	2	2	2	277	30	8.31	4.33	2	1
A0A0K9RVM6	Uncharacterized protein OS=Spinacia oleracea OX=3562 GN=SOVF_023840 PE=4 SV=1	0.001	8.486	3	3	3	3	816	92.3	6.79	2.17	3	1
A0A0K9S402	Methionine S-methyltransferase OS=Spinacia oleracea OX=3562 GN=SOVF_002620 PE=3 SV=1	0.001	8.485	3	5	5	5	1092	121.8	5.78	5.56	5	1
A0A0K9QYR3	Glutamine amidotransferase type-1 domain-containing protein OS=Spinacia oleracea OX=3562 GN=SOVF_125840 PE=3 SV=1	0.001	8.482	10	4	4	4	485	52.2	6.01	6.41	4	1
A0A0K9R6W0	Uncharacterized protein OS=Spinacia oleracea OX=3562 GN=SOVF_099950 PE=4 SV=1	0.001	8.479	20	4	5	4	221	24.9	8.94	3.54	4	1
A0A0K9S2C4	Histone H2A OS=Spinacia oleracea OX=3562 GN=SOVF_001840 PE=3 SV=1	0.001	8.463	25	4	5	2	131	13.8	10.05	8.19	4	1
A0A0K9RZ56	Photosystem II reaction center Psb28 protein OS=Spinacia oleracea OX=3562 GN=SOVF_012060 PE=3 SV=1	0.001	8.462	16	2	2	2	184	20.4	9.48	5.4	2	1
A0A0K9QNY0	4-hydroxy-4-methyl-2-oxoglutarate aldolase OS=Spinacia oleracea OX=3562 GN=SOVF_157860 PE=3 SV=1	0.001	8.449	19	2	3	2	167	17.6	6.52	6.08	2	1
A0A0K9S185	Uncharacterized protein OS=Spinacia oleracea OX=3562 GN=SOVF_005960 PE=3 SV=1	0.001	8.448	8	2	3	2	306	32.8	9.16	8.76	2	1
A0A0K9QLC8	Uncharacterized protein OS=Spinacia oleracea OX=3562 GN=SOVF_172100 PE=4 SV=1	0.001	8.44	8	3	3	3	349	39.9	9.32	1.68	3	1
A0A0K9RHQ4	Abhydrolase_3 domain-containing protein OS=Spinacia oleracea OX=3562 GN=SOVF_070390 PE=4 SV=1	0.001	8.43	10	3	3	3	336	36.9	5.63	3.92	3	1
A0A0K9QDF1	RF_PROK_I domain-containing protein OS=Spinacia oleracea OX=3562 GN=SOVF_197200 PE=4 SV=1	0.001	8.429	11	2	2	2	228	25.5	10.13	6.6	2	1
A0A0K9RFK1	Uncharacterized protein OS=Spinacia oleracea OX=3562 GN=SOVF_075960 PE=4 SV=1	0.001	8.428	8	3	3	3	385	43.3	5.94	4.04	3	1
A0A0K9QTJ1	Protein kinase domain-containing protein OS=Spinacia oleracea OX=3562 GN=SOVF_148330 PE=3 SV=1	0.001	8.417	7	2	3	1	368	40.7	8	6.7	2	1
A0A0K9RY56	Aminotran_5 domain-containing protein OS=Spinacia oleracea OX=3562 GN=SOVF_015440 PE=3 SV=1	0.001	8.407	7	3	3	3	457	50.2	7.8	3.74	3	1
A0A0K9RDR8	Senescence domain-containing protein OS=Spinacia oleracea OX=3562 GN=SOVF_077750 PE=4 SV=1	0.001	8.393	6	2	2	2	377	41.2	5.82	4.55	2	1
A0A0K9RCU7	Uncharacterized protein OS=Spinacia oleracea OX=3562 GN=SOVF_081010 PE=4 SV=1	0.001	8.392	5	4	4	4	749	82.9	6.42	2	4	1
A0A0K9R8D1	Uncharacterized protein OS=Spinacia oleracea OX=3562 GN=SOVF_101870 PE=3 SV=1	0.001	8.368	8	2	2	2	299	32.6	5.57	4.84	2	1
A0A0K9RJW9	Aldose 1-epimerase OS=Spinacia oleracea OX=3562 GN=SOVF_057980 PE=3 SV=1	0.001	8.365	8	3	3	2	377	41.4	9.38	2.68	3	1
A0A0K9S091	Uncharacterized protein OS=Spinacia oleracea OX=3562 GN=SOVF_008920 PE=3 SV=1	0.001	8.365	4	3	3	3	623	70	6.49	4.13	3	1
A0A0K9RE03	PHB domain-containing protein OS=Spinacia oleracea OX=3562 GN=SOVF_077370 PE=4 SV=1	0.001	8.359	9	3	4	3	291	32.4	5.9	2.53	3	1
A0A0K9QFI3	Pyruvate dehydrogenase E1 component subunit alpha OS=Spinacia oleracea OX=3562 GN=SOVF_185010 PE=4 SV=1	0.001	8.352	6	3	3	3	434	47.7	7.23	1.9	3	1
A0A0K9QWG7	Uncharacterized protein OS=Spinacia oleracea OX=3562 GN=SOVF_138590 PE=4 SV=1	0.001	8.346	17	3	4	3	237	25.3	5.26	6.99	3	1
A0A0K9R5J7	Uncharacterized protein OS=Spinacia oleracea OX=3562 GN=SOVF_104110 PE=3 SV=1	0.001	8.33	7	3	3	3	448	50.1	7.74	4.39	3	1
A0A0K9S1H6	Aldo_ket_red domain-containing protein OS=Spinacia oleracea OX=3562 GN=SOVF_010000 PE=4 SV=1	0.001	8.315	11	4	4	4	323	36.2	5.83	5.92	4	1
A0A0K9QC46	DHO_dh domain-containing protein OS=Spinacia oleracea OX=3562 GN=SOVF_196070 PE=4 SV=1	0.001	8.307	10	4	4	4	422	46.3	6.95	1.66	4	1
A0A0K9R8W6	CoA carboxyltransferase C-terminal domain-containing protein OS=Spinacia oleracea OX=3562 GN=SOVF_093530 PE=3 SV=1	0.001	8.302	5	4	4	3	762	85	8.02	1.6	4	1
A0A0K9RFZ9	DUF1995 domain-containing protein OS=Spinacia oleracea OX=3562 GN=SOVF_077130 PE=3 SV=1	0.001	8.276	5	3	3	3	593	65.6	7.55	4.69	3	1
A0A0K9RL07	Ubiquitin carboxyl-terminal hydrolase OS=Spinacia oleracea OX=3562 GN=SOVF_054720 PE=3 SV=1	0.001	8.276	7	2	2	2	337	38.7	5.55	3.19	2	1
A0A0K9R6L6	Uncharacterized protein OS=Spinacia oleracea OX=3562 GN=SOVF_100850 PE=4 SV=1	0.001	8.273	2	2	2	2	1017	115.2	6.35	4.38	2	1
A0A0K9RZW6	Uncharacterized protein OS=Spinacia oleracea OX=3562 GN=SOVF_010230 PE=3 SV=1	0.001	8.25	6	2	2	2	474	51.5	6.3	4.79	2	1
A0A0K9RTB1	RRM domain-containing protein OS=Spinacia oleracea OX=3562 GN=SOVF_032050 PE=4 SV=1	0.001	8.248	11	3	3	3	259	30	11.62	4.87	3	1
A0A0K9RJ96	Uncharacterized protein OS=Spinacia oleracea OX=3562 GN=SOVF_066110 PE=4 SV=1	0.001	8.234	8	1	2	1	142	16.5	4.87	3.69	1	1
A0A0K9RHJ4	Uncharacterized protein OS=Spinacia oleracea OX=3562 GN=SOVF_064510 PE=4 SV=1	0.001	8.222	8	3	3	3	392	43.7	4.72	1.63	3	1
A0A0K9R4I0	Annexin OS=Spinacia oleracea OX=3562 GN=SOVF_107610 PE=3 SV=1	0.001	8.217	9	3	3	3	313	36.1	5.67	4.65	3	1
A0A0K9QI76	Uncharacterized protein OS=Spinacia oleracea OX=3562 GN=SOVF_181510 PE=4 SV=1	0.001	8.215	14	4	4	4	237	27.3	5.36	3.68	4	1
A0A0K9QLU1	S1-like domain-containing protein OS=Spinacia oleracea OX=3562 GN=SOVF_164670 PE=3 SV=1	0.001	8.209	19	3	4	3	145	16.6	5.15	2.62	3	1
A0A0K9R6A9	SRP54 domain-containing protein OS=Spinacia oleracea OX=3562 GN=SOVF_101950 PE=3 SV=1	0.001	8.207	7	3	3	3	367	39.2	8.25	2.24	3	1
A0A0K9QM18	diacylglycerol kinase OS=Spinacia oleracea OX=3562 GN=SOVF_163750 PE=3 SV=1	0.001	8.207	4	2	2	2	490	54.6	6.09	3.17	2	1
P12230	50S ribosomal protein L36, chloroplastic OS=Spinacia oleracea OX=3562 GN=rpl36 PE=1 SV=1	0.001	8.198	49	2	5	2	37	4.4	11.8	12.22	2	1
A0A0K9R894	Uncharacterized protein OS=Spinacia oleracea OX=3562 GN=SOVF_100570 PE=4 SV=1	0.001	8.196	24	4	4	4	152	17.4	9.19	6.11	4	1
A0A0K9QLH3	Germin-like protein OS=Spinacia oleracea OX=3562 GN=SOVF_170820 PE=3 SV=1	0.001	8.189	11	2	2	1	209	22.7	6.68	4.97	2	1
A0A0K9QL14	Uncharacterized protein OS=Spinacia oleracea OX=3562 GN=SOVF_172380 PE=4 SV=1	0.001	8.182	16	4	4	2	236	26.1	5.74	6.54	4	1
A0A0K9RF82	Rhodanese domain-containing protein OS=Spinacia oleracea OX=3562 GN=SOVF_079150 PE=4 SV=1	0.001	8.177	14	3	3	3	231	25.5	8.31	1.97	3	1
A0A0K9QDM7	Uncharacterized protein OS=Spinacia oleracea OX=3562 GN=SOVF_190900 PE=4 SV=1	0.001	8.155	5	2	2	2	633	71.8	6.28	2.43	2	1
A0A0K9RR11	Sec8_exocyst domain-containing protein OS=Spinacia oleracea OX=3562 GN=SOVF_044280 PE=4 SV=1	0.001	8.154	4	4	4	4	1050	116.4	5.41	2.32	4	1
A0A0K9RRB7	Uncharacterized protein OS=Spinacia oleracea OX=3562 GN=SOVF_043870 PE=4 SV=1	0.001	8.136	7	2	2	2	332	37.2	5.48	4.83	2	1
A0A0K9RW89	Lipase_3 domain-containing protein OS=Spinacia oleracea OX=3562 GN=SOVF_027230 PE=4 SV=1	0.001	8.134	6	3	3	3	452	51.1	5.59	2.37	3	1
A0A0K9S0S0	Uncharacterized protein OS=Spinacia oleracea OX=3562 GN=SOVF_012570 PE=4 SV=1	0.001	8.123	5	3	3	3	528	59.5	8.47	1.88	3	1
A0A0K9QJI2	Glyco_transf_20 domain-containing protein OS=Spinacia oleracea OX=3562 GN=SOVF_177210 PE=4 SV=1	0.001	8.122	5	4	4	1	863	97.4	6.61	4.36	4	1
A0A0K9QCX8	Uncharacterized protein OS=Spinacia oleracea OX=3562 GN=SOVF_193250 PE=4 SV=1	0.001	8.111	16	2	2	2	153	15.3	9.35	1.63	2	1
A0A0K9R8A6	Uncharacterized protein OS=Spinacia oleracea OX=3562 GN=SOVF_095650 PE=4 SV=1	0.001	8.107	8	3	3	3	414	44	5.14	3.2	3	1
A0A0K9RSL1	Uncharacterized protein OS=Spinacia oleracea OX=3562 GN=SOVF_038910 PE=4 SV=1	0.001	8.102	7	4	4	4	501	54.6	6.02	5.82	4	1
L7Z652	Pathogenesis-related protein OS=Spinacia oleracea OX=3562 GN=SOVF_077310 PE=2 SV=1	0.001	8.102	19	3	4	3	161	18	4.84	5.9	3	1
A0A0K9R681	Uncharacterized protein OS=Spinacia oleracea OX=3562 GN=SOVF_102000 PE=4 SV=1	0.001	8.096	4	3	3	3	726	79.4	7.27	4.09	3	1
A0A0K9R5B7	Aminotran_1_2 domain-containing protein OS=Spinacia oleracea OX=3562 GN=SOVF_104500 PE=3 SV=1	0.001	8.089	11	4	4	4	380	42.8	5.45	1.66	4	1
A0A0K9RJK9	RF_PROK_I domain-containing protein OS=Spinacia oleracea OX=3562 GN=SOVF_059290 PE=3 SV=1	0.001	8.088	4	1	1	1	418	47.2	7.11	3.26	1	1
A0A0K9RDC8	C-CAP/cofactor C-like domain-containing protein OS=Spinacia oleracea OX=3562 GN=SOVF_079140 PE=4 SV=1	0.001	8.086	4	2	2	2	572	62.4	5.24	4.13	2	1
A0A0K9RQJ2	Beta-adaptin-like protein OS=Spinacia oleracea OX=3562 GN=SOVF_040450 PE=3 SV=1	0.001	8.076	4	3	4	3	834	92.5	5.31	2.1	3	1
Q9LLE2	Hexose transporter OS=Spinacia oleracea OX=3562 PE=2 SV=1	0.001	8.074	3	3	3	3	551	57.6	9.2	3.72	3	1
A0A0K9S297	eRF1_1 domain-containing protein OS=Spinacia oleracea OX=3562 GN=SOVF_002950 PE=4 SV=1	0.001	8.072	9	4	4	4	436	48.9	5.43	2.12	4	1
A0A0K9R378	Uncharacterized protein OS=Spinacia oleracea OX=3562 GN=SOVF_118600 PE=4 SV=1	0.001	8.072	19	2	2	2	149	16.1	8.46	3.69	2	1
A0A0K9R2Z0	CN hydrolase domain-containing protein OS=Spinacia oleracea OX=3562 GN=SOVF_119350 PE=4 SV=1	0.001	8.049	6	1	1	1	339	36.5	5.22	3.95	1	1
A0A0K9QZL3	Uncharacterized protein OS=Spinacia oleracea OX=3562 GN=SOVF_123520 PE=4 SV=1	0.001	8.043	5	3	3	3	580	65.2	6.18	2.67	3	1
A0A0K9RJB6	Uncharacterized protein OS=Spinacia oleracea OX=3562 GN=SOVF_060330 PE=3 SV=1	0.001	8.041	5	3	3	3	544	60.6	6.24	4.27	3	1
A0A0K9QFU7	Transmembrane 9 superfamily member OS=Spinacia oleracea OX=3562 GN=SOVF_190210 PE=3 SV=1	0.001	8.04	6	4	4	4	637	73.5	6.96	1.83	4	1
A0A0K9S2U8	DUF4149 domain-containing protein OS=Spinacia oleracea OX=3562 GN=SOVF_001140 PE=4 SV=1	0.001	8.037	12	2	2	2	211	23.5	9.66	4.38	2	1
A0A0K9RFG9	Uncharacterized protein OS=Spinacia oleracea OX=3562 GN=SOVF_072810 PE=4 SV=1	0.001	8.035	7	3	4	3	482	52.6	9.42	5.22	3	1
A0A0K9RLQ1	Uncharacterized protein OS=Spinacia oleracea OX=3562 GN=SOVF_052510 PE=4 SV=1	0.001	8.018	3	3	3	3	1110	122.5	8.94	2.3	3	1
A0A0K9R1L1	Uncharacterized protein OS=Spinacia oleracea OX=3562 GN=SOVF_123710 PE=4 SV=1	0.001	8.01	4	3	3	3	605	67	5.81	2.03	3	1
A0A0K9R7D8	Uncharacterized protein OS=Spinacia oleracea OX=3562 GN=SOVF_098180 PE=3 SV=1	0.001	8.005	5	4	4	4	647	73.3	5.76	2.47	4	1
A0A0K9S1L1	Uncharacterized protein OS=Spinacia oleracea OX=3562 GN=SOVF_010030 PE=4 SV=1	0.001	8.002	11	4	4	4	314	34.4	4.98	0	4	1
A0A0K9QHF5	MPN domain-containing protein OS=Spinacia oleracea OX=3562 GN=SOVF_184120 PE=4 SV=1	0.001	8.002	9	3	3	2	309	34.4	6.92	3.67	3	1
A0A0K9QC91	Pectinesterase OS=Spinacia oleracea OX=3562 GN=SOVF_200910 PE=3 SV=1	0.001	7.999	6	4	4	2	573	63.3	8.97	3.56	4	1
A0A0K9R1F3	MFS domain-containing protein OS=Spinacia oleracea OX=3562 GN=SOVF_122960 PE=4 SV=1	0.001	7.987	6	3	3	3	536	58.5	8.43	3.51	3	1
A0A0K9RHQ6	Uncharacterized protein OS=Spinacia oleracea OX=3562 GN=SOVF_071210 PE=3 SV=1	0.001	7.963	7	3	3	2	419	46.6	6.6	2.1	3	1
A0A0K9RL08	MFS domain-containing protein OS=Spinacia oleracea OX=3562 GN=SOVF_054960 PE=3 SV=1	0.001	7.962	7	4	4	4	562	60.6	8.98	3.73	4	1
A0A0K9RZP6	NTP_transf_3 domain-containing protein OS=Spinacia oleracea OX=3562 GN=SOVF_016420 PE=4 SV=1	0.001	7.943	6	2	2	2	468	50.3	8.21	4.23	2	1
A0A0K9QX18	PPDK_N domain-containing protein OS=Spinacia oleracea OX=3562 GN=SOVF_138570 PE=4 SV=1	0.001	7.932	2	3	3	3	1460	162.6	5.97	3.73	3	1
A0A0K9QJ51	Uncharacterized protein (Fragment) OS=Spinacia oleracea OX=3562 GN=SOVF_173330 PE=4 SV=1	0.001	7.928	17	4	4	4	248	28.5	5.31	2.54	4	1
A0A0K9RRK9	Uncharacterized protein OS=Spinacia oleracea OX=3562 GN=SOVF_036280 PE=4 SV=1	0.001	7.923	3	1	3	1	429	47.3	7.21	2.01	1	1
A0A0K9RZV2	Uncharacterized protein OS=Spinacia oleracea OX=3562 GN=SOVF_010330 PE=4 SV=1	0.001	7.915	32	2	3	1	69	7.7	9.7	3.89	2	1
A0A0K9QQ13	Uncharacterized protein OS=Spinacia oleracea OX=3562 GN=SOVF_159630 PE=3 SV=1	0.001	7.902	6	3	3	3	435	48.7	7.5	4.26	3	1
A0A0K9QFT8	Pep3_Vps18 domain-containing protein OS=Spinacia oleracea OX=3562 GN=SOVF_184220 PE=4 SV=1	0.001	7.893	3	3	3	3	987	111.6	5.5	2.45	3	1
A0A0K9RJP8	Rhodanese domain-containing protein OS=Spinacia oleracea OX=3562 GN=SOVF_058950 PE=4 SV=1	0.001	7.864	9	2	2	2	237	26.5	8.82	4.47	2	1
A0A0K9QLH6	Peptidase_S9 domain-containing protein (Fragment) OS=Spinacia oleracea OX=3562 GN=SOVF_170730 PE=4 SV=1	0.001	7.858	5	3	3	3	651	71.4	5.87	2.13	3	1
A0A0K9QSS0	Uncharacterized protein OS=Spinacia oleracea OX=3562 GN=SOVF_145790 PE=4 SV=1	0.001	7.852	4	2	2	2	561	64	6.21	2	2	1
A0A0K9RKP7	FBPase domain-containing protein OS=Spinacia oleracea OX=3562 GN=SOVF_055820 PE=3 SV=1	0.001	7.839	7	3	3	3	391	42.6	6.25	1.7	3	1
A0A0K9QP58	Malic enzyme OS=Spinacia oleracea OX=3562 GN=SOVF_162370 PE=3 SV=1	0.001	7.811	5	3	3	3	621	69.3	6.51	1.87	3	1
A0A0K9QZ69	MLO-like protein OS=Spinacia oleracea OX=3562 GN=MLO PE=3 SV=1	0.001	7.771	4	2	2	2	462	52.3	8.62	2.55	2	1
A0A0K9QG49	Germin-like protein OS=Spinacia oleracea OX=3562 GN=SOVF_182840 PE=3 SV=1	0.001	7.768	12	2	3	2	211	22.2	7.37	4.5	2	1
A0A343FNG0	NADH dehydrogenase subunit 2 OS=Spinacia oleracea OX=3562 GN=nad2 PE=3 SV=1	0.001	7.766	4	2	4	2	483	53.3	8.75	3.75	2	1
A0A0K9RUB3	Uncharacterized protein OS=Spinacia oleracea OX=3562 GN=SOVF_034120 PE=4 SV=1	0.001	7.74	5	3	3	3	497	57.6	6.49	3.97	3	1
A0A0K9RBU0	Uncharacterized protein OS=Spinacia oleracea OX=3562 GN=SOVF_090680 PE=3 SV=1	0.001	7.738	8	2	2	2	317	34.7	4.97	3.86	2	1
A0A0K9QQV8	Sec3_C domain-containing protein OS=Spinacia oleracea OX=3562 GN=SOVF_151330 PE=4 SV=1	0	7.727	8	4	4	4	426	48	4.96	3.33	4	1
A0A0K9RG11	ALA-interacting subunit OS=Spinacia oleracea OX=3562 GN=SOVF_075580 PE=3 SV=1	0	7.712	9	3	3	3	347	38.8	9.52	3.82	3	1
A0A0K9RYS4	Uncharacterized protein OS=Spinacia oleracea OX=3562 GN=SOVF_013450 PE=4 SV=1	0	7.706	10	2	2	2	240	26.1	5.31	2.52	2	1
A0A0K9S0E8	APH domain-containing protein OS=Spinacia oleracea OX=3562 GN=SOVF_008360 PE=3 SV=1	0	7.701	7	4	5	4	419	47.8	6	0	4	1
Q9M3K5	ATP-dependent Clp protease proteolytic subunit OS=Spinacia oleracea OX=3562 GN=clpP PE=3 SV=1	0	7.699	8	1	1	1	196	22	4.79	4.4	1	1
A0A0K9R0E8	DEK_C domain-containing protein OS=Spinacia oleracea OX=3562 GN=SOVF_120880 PE=4 SV=1	0	7.689	6	3	3	3	571	63	5.35	3.76	3	1
A0A0K9QVH3	Alba domain-containing protein OS=Spinacia oleracea OX=3562 GN=SOVF_136710 PE=4 SV=1	0	7.684	16	2	2	2	154	17	5.02	4.67	2	1
A0A0K9S0S1	GGACT domain-containing protein OS=Spinacia oleracea OX=3562 GN=SOVF_007630 PE=4 SV=1	0	7.683	15	2	2	2	172	19.8	4.7	2.3	2	1
A0A0K9S0I6	Bet_v_1 domain-containing protein OS=Spinacia oleracea OX=3562 GN=SOVF_008000 PE=4 SV=1	0	7.683	14	2	2	2	157	17.9	6.6	4.43	2	1
A0A0K9RCT4	Thioredoxin domain-containing protein OS=Spinacia oleracea OX=3562 GN=SOVF_081340 PE=4 SV=1	0	7.676	3	3	3	3	1059	115.3	5.8	3.63	3	1
A0A0K9RRV3	RanBP2-type domain-containing protein OS=Spinacia oleracea OX=3562 GN=SOVF_035840 PE=4 SV=1	0	7.673	7	2	2	2	352	39.7	11.02	2.86	2	1
A0A0K9RGN4	Uncharacterized protein OS=Spinacia oleracea OX=3562 GN=SOVF_068840 PE=4 SV=1	0	7.672	8	1	1	1	169	19	9.94	3.12	1	1
A0A0K9RIV9	Uncharacterized protein OS=Spinacia oleracea OX=3562 GN=SOVF_066700 PE=4 SV=1	0	7.663	22	2	2	2	100	11.8	6.58	1.9	2	1
A0A0K9RB47	H/ACA ribonucleoprotein complex subunit OS=Spinacia oleracea OX=3562 GN=SOVF_086440 PE=3 SV=1	0	7.659	11	2	4	2	195	20.2	11.52	1.65	2	1
A0A0K9QZT4	TPM_phosphatase domain-containing protein OS=Spinacia oleracea OX=3562 GN=SOVF_122910 PE=4 SV=1	0	7.633	11	2	2	2	219	24.1	5.97	2.53	2	1
A0A0K9QYT3	Sm domain-containing protein OS=Spinacia oleracea OX=3562 GN=SOVF_126050 PE=4 SV=1	0	7.63	40	2	3	2	55	6	4.32	2.07	2	1
A0A0K9QXR9	Uncharacterized protein OS=Spinacia oleracea OX=3562 GN=SOVF_129360 PE=4 SV=1	0	7.614	9	2	2	1	225	24.9	9.22	2.58	2	1
A0A0K9QQG0	Uncharacterized protein OS=Spinacia oleracea OX=3562 GN=SOVF_159570 PE=3 SV=1	0	7.611	9	3	3	3	240	28.2	5.54	3.68	3	1
A0A0K9QNB4	Xyloglucan endotransglucosylase/hydrolase OS=Spinacia oleracea OX=3562 GN=SOVF_164960 PE=3 SV=1	0	7.609	9	3	3	1	283	32.7	8.6	3.35	3	1
A0A0K9R212	NADH-cytochrome b5 reductase OS=Spinacia oleracea OX=3562 GN=SOVF_115580 PE=3 SV=1	0	7.607	7	2	2	2	324	35.8	8.48	4.5	2	1
A0A0K9RUD2	PMSR domain-containing protein OS=Spinacia oleracea OX=3562 GN=SOVF_028110 PE=3 SV=1	0	7.605	11	3	4	2	262	29.2	8.22	4.2	3	1
A0A0K9RJ34	Reticulon-like protein OS=Spinacia oleracea OX=3562 GN=SOVF_060390 PE=4 SV=1	0	7.604	10	2	2	2	294	32.5	7.75	2.94	2	1
A0A0K9RJ64	CAAD domain-containing protein OS=Spinacia oleracea OX=3562 GN=SOVF_060860 PE=4 SV=1	0	7.594	11	3	4	3	189	19.8	6.13	5.68	3	1
A0A0K9RGM6	Uncharacterized protein OS=Spinacia oleracea OX=3562 GN=SOVF_068930 PE=4 SV=1	0	7.591	22	2	3	2	108	12.2	9.67	7.89	2	1
A0A0K9R0A7	GFO_IDH_MocA domain-containing protein (Fragment) OS=Spinacia oleracea OX=3562 GN=SOVF_127590 PE=4 SV=1	0	7.578	17	2	2	2	157	17.3	7.55	4.4	2	1
A0A0K9RAP7	Uncharacterized protein OS=Spinacia oleracea OX=3562 GN=SOVF_094490 PE=4 SV=1	0	7.574	11	3	3	3	272	29.5	8.88	2.27	3	1
A0A0K9Q9J4	GLOBIN domain-containing protein OS=Spinacia oleracea OX=3562 GN=SOVF_209930 PE=3 SV=1	0	7.57	12	3	3	3	237	26.8	9.17	2.07	3	1
A0A0K9REG1	Uncharacterized protein OS=Spinacia oleracea OX=3562 GN=SOVF_080720 PE=4 SV=1	0	7.569	8	4	4	4	365	43	5.48	1.8	4	1
A0A0K9RSV8	Citrate synthase OS=Spinacia oleracea OX=3562 GN=SOVF_031020 PE=3 SV=1	0	7.541	6	3	3	2	471	52.5	7.08	2.76	3	1
Q9XH32	6,7-dimethyl-8-ribityllumazine synthase, chloroplastic OS=Spinacia oleracea OX=3562 PE=1 SV=1	0	7.519	11	3	3	3	222	23.4	8.46	6.25	3	1
A0A0K9QGJ2	Knot1 domain-containing protein OS=Spinacia oleracea OX=3562 GN=SOVF_181290 PE=3 SV=1	0	7.514	31	3	5	3	78	8.7	9.33	8.77	3	1
A0A0K9QIM8	CBM20 domain-containing protein OS=Spinacia oleracea OX=3562 GN=SOVF_179910 PE=4 SV=1	0	7.508	3	3	3	3	1204	132.7	5.54	6.01	3	1
A0A0K9RWV7	TPR_REGION domain-containing protein OS=Spinacia oleracea OX=3562 GN=SOVF_025720 PE=4 SV=1	0	7.503	5	3	3	3	604	66.1	5.77	3.98	3	1
A0A0K9R2G2	Uncharacterized protein OS=Spinacia oleracea OX=3562 GN=SOVF_114340 PE=4 SV=1	0	7.499	13	3	3	3	235	25.9	9.72	1.75	3	1
A0A0K9QV20	DAGKc domain-containing protein OS=Spinacia oleracea OX=3562 GN=SOVF_144790 PE=4 SV=1	0	7.498	7	3	3	3	494	54.4	5.59	2.72	3	1
A0A0K9QCU5	Uncharacterized protein (Fragment) OS=Spinacia oleracea OX=3562 GN=SOVF_200490 PE=3 SV=1	0	7.489	3	2	3	2	881	99	8.28	2.31	2	1
A0A0K9RZA8	Peptidylprolyl isomerase OS=Spinacia oleracea OX=3562 GN=SOVF_017240 PE=4 SV=1	0	7.484	16	4	4	4	225	24.2	8.13	2.15	4	1
A0A0K9QYI9	D-3-phosphoglycerate dehydrogenase OS=Spinacia oleracea OX=3562 GN=SOVF_126730 PE=3 SV=1	0	7.478	5	3	3	3	541	57.4	6.49	0	3	1
A0A0K9QSC4	Uncharacterized protein OS=Spinacia oleracea OX=3562 GN=SOVF_147290 PE=3 SV=1	0	7.469	3	3	3	2	990	110.4	6.55	0	3	1
A0A0K9S292	Uncharacterized protein OS=Spinacia oleracea OX=3562 GN=SOVF_003040 PE=4 SV=1	0	7.469	4	3	3	3	669	75	6.27	2.06	3	1
A0A0K9R3Y4	Aa_trans domain-containing protein OS=Spinacia oleracea OX=3562 GN=SOVF_109360 PE=4 SV=1	0	7.467	5	2	2	2	491	53.8	9	2.95	2	1
A0A0K9RM08	Uncharacterized protein OS=Spinacia oleracea OX=3562 GN=SOVF_057490 PE=3 SV=1	0	7.462	10	3	3	3	377	40.6	8.19	3.49	3	1
A0A0K9R340	Uncharacterized protein OS=Spinacia oleracea OX=3562 GN=SOVF_112090 PE=4 SV=1	0	7.449	6	2	2	2	434	50	8.48	4.26	2	1
A0A0K9S2K8	Uncharacterized protein OS=Spinacia oleracea OX=3562 GN=SOVF_001590 PE=4 SV=1	0	7.427	28	3	3	3	105	11.2	8.76	3.74	3	1
A0A0K9S2V5	PEROXIDASE_4 domain-containing protein OS=Spinacia oleracea OX=3562 GN=SOVF_006050 PE=3 SV=1	0	7.419	11	3	3	3	255	28.2	8.87	1.88	3	1
A0A0K9QQY7	Uncharacterized protein OS=Spinacia oleracea OX=3562 GN=SOVF_151300 PE=4 SV=1	0	7.408	10	3	3	3	279	30	5.27	4.48	3	1
A0A0K9RX46	Uncharacterized protein OS=Spinacia oleracea OX=3562 GN=SOVF_018320 PE=4 SV=1	0	7.403	6	3	3	3	477	53.1	9.03	1.86	3	1
A0A0K9QLR9	Uncharacterized protein OS=Spinacia oleracea OX=3562 GN=SOVF_170930 PE=4 SV=1	0	7.388	7	3	3	1	363	40.5	5.77	4.11	3	1
O24358	Glucose-6-phosphate 1-dehydrogenase (Fragment) OS=Spinacia oleracea OX=3562 GN=G6PD PE=2 SV=1	0	7.387	9	3	4	2	317	36	6.96	3.87	3	1
A0A0K9QMG7	Uncharacterized protein OS=Spinacia oleracea OX=3562 GN=SOVF_168910 PE=4 SV=1	0	7.385	8	2	2	2	280	31.5	6.04	3.71	2	1
A0A0K9R3P0	Uncharacterized protein OS=Spinacia oleracea OX=3562 GN=SOVF_110550 PE=4 SV=1	0	7.379	17	4	6	2	202	22.4	5.72	0	4	1
A0A0K9QYV2	Uncharacterized protein OS=Spinacia oleracea OX=3562 GN=SOVF_132630 PE=4 SV=1	0	7.376	8	3	5	3	308	33.7	9.86	10.66	3	1
A0A0K9S1H3	Uncharacterized protein OS=Spinacia oleracea OX=3562 GN=SOVF_005210 PE=4 SV=1	0	7.337	34	2	3	2	74	8	8.95	5.02	2	1
A0A0K9S273	Uncharacterized protein OS=Spinacia oleracea OX=3562 GN=SOVF_003530 PE=3 SV=1	0	7.335	6	3	3	3	544	61.3	7.14	1.94	3	1
A0A0K9QPP2	Uncharacterized protein OS=Spinacia oleracea OX=3562 GN=SOVF_160670 PE=4 SV=1	0	7.327	2	3	3	3	1918	211	6.25	1.88	3	1
A0A0K9QCU8	PCI domain-containing protein OS=Spinacia oleracea OX=3562 GN=SOVF_193730 PE=4 SV=1	0	7.325	8	3	3	3	439	51.3	6.2	2.3	3	1
A0A0K9RNA1	Uncharacterized protein OS=Spinacia oleracea OX=3562 GN=SOVF_047460 PE=4 SV=1	0	7.32	37	3	3	2	78	8.4	8.16	4.39	3	1
A0A0K9RX24	Uncharacterized protein OS=Spinacia oleracea OX=3562 GN=SOVF_018390 PE=3 SV=1	0	7.315	4	2	2	2	490	55.6	8.24	3.77	2	1
A0A0K9R6U6	Uncharacterized protein OS=Spinacia oleracea OX=3562 GN=SOVF_100020 PE=4 SV=1	0	7.298	5	3	3	3	502	56.1	8.72	3.6	3	1
A0A0K9RH81	RING-type E3 ubiquitin transferase OS=Spinacia oleracea OX=3562 GN=SOVF_067100 PE=4 SV=1	0	7.272	3	3	3	3	943	103.6	6.15	0	3	1
Q9M3I7	NAD(P)H-quinone oxidoreductase subunit I, chloroplastic OS=Spinacia oleracea OX=3562 GN=ndhI PE=3 SV=1	0	7.271	14	2	2	2	170	19.8	6.73	2.84	2	1
A0A0K9R206	Phytocyanin domain-containing protein OS=Spinacia oleracea OX=3562 GN=SOVF_122300 PE=4 SV=1	0	7.268	11	2	2	2	212	22.3	5.1	2.94	2	1
A0A0K9R3P4	PCI domain-containing protein OS=Spinacia oleracea OX=3562 GN=SOVF_115340 PE=4 SV=1	0	7.259	5	2	2	2	443	50.7	6.77	1.91	2	1
A0A0K9RGF5	Gal_mutarotas_2 domain-containing protein OS=Spinacia oleracea OX=3562 GN=SOVF_073940 PE=3 SV=1	0	7.258	4	5	5	5	939	107.4	5.83	1.62	5	1
A0A0K9RUW5	Glutamine synthetase OS=Spinacia oleracea OX=3562 GN=SOVF_031810 PE=3 SV=1	0	7.245	10	4	4	4	355	39	5.49	3.91	4	1
A0A0K9R0E9	SSD domain-containing protein OS=Spinacia oleracea OX=3562 GN=SOVF_127560 PE=4 SV=1	0	7.24	2	2	2	2	1277	139.7	5.25	4.88	2	1
A0A0K9REF5	Uncharacterized protein OS=Spinacia oleracea OX=3562 GN=SOVF_082030 PE=4 SV=1	0	7.237	21	2	2	2	63	6.9	9.95	2.74	2	1
A0A0K9QNN6	Uncharacterized protein OS=Spinacia oleracea OX=3562 GN=SOVF_164880 PE=4 SV=1	0	7.225	10	3	3	3	205	21.9	8.44	6.38	3	1
A0A0K9REF4	Uncharacterized protein OS=Spinacia oleracea OX=3562 GN=SOVF_076670 PE=3 SV=1	0	7.224	3	2	2	1	740	84	7.74	2.32	2	1
A0A0K9QWF7	Biotin carboxyl carrier protein of acetyl-CoA carboxylase OS=Spinacia oleracea OX=3562 GN=SOVF_138770 PE=4 SV=1	0	7.222	11	3	3	3	275	29.1	6.92	5.5	3	1
A0A0K9QZR2	Peptidyl-prolyl cis-trans isomerase OS=Spinacia oleracea OX=3562 GN=SOVF_123040 PE=3 SV=1	0	7.21	18	3	3	3	177	19.3	8.15	0	3	1
A0A0K9QZL1	UMP-CMP kinase OS=Spinacia oleracea OX=3562 GN=SOVF_123580 PE=3 SV=1	0	7.199	13	3	3	3	200	22.2	5.11	3.61	3	1
A0A0K9QUQ2	Uncharacterized protein OS=Spinacia oleracea OX=3562 GN=SOVF_139020 PE=4 SV=1	0	7.188	5	3	3	3	637	67.9	8.43	0	3	1
A0A0K9RFJ0	DUF89 domain-containing protein OS=Spinacia oleracea OX=3562 GN=SOVF_072590 PE=4 SV=1	0	7.169	8	3	3	3	364	40.5	4.92	2.69	3	1
A0A0K9RFB4	Tr-type G domain-containing protein OS=Spinacia oleracea OX=3562 GN=SOVF_077950 PE=4 SV=1	0	7.155	3	3	3	3	992	110.6	5.22	0	3	1
A0A0K9QZA5	Uncharacterized protein OS=Spinacia oleracea OX=3562 GN=SOVF_129580 PE=3 SV=1	0	7.153	6	3	3	3	459	51.9	5.15	2.04	3	1
A0A0K9S3E2	Uncharacterized protein OS=Spinacia oleracea OX=3562 GN=SOVF_004200 PE=4 SV=1	0	7.152	13	3	3	3	296	31.4	9.17	4.26	3	1
A0A0K9QFD0	Eukaryotic translation initiation factor 6 OS=Spinacia oleracea OX=3562 GN=EIF6 PE=3 SV=1	0	7.14	9	2	4	2	245	26.5	4.74	9.34	2	1
A0A0K9QEA1	Proteasome subunit alpha type OS=Spinacia oleracea OX=3562 GN=SOVF_188980 PE=3 SV=1	0	7.133	8	2	2	1	250	27.3	5.69	4.68	2	1
A0A0K9QI70	Eukaryotic translation initiation factor 2A OS=Spinacia oleracea OX=3562 GN=SOVF_180980 PE=3 SV=1	0	7.126	5	2	2	2	517	56.7	9.13	1.97	2	1
A0A0K9QWS5	Uncharacterized protein OS=Spinacia oleracea OX=3562 GN=SOVF_139330 PE=4 SV=1	0	7.12	8	2	2	2	318	36.2	6.46	3.12	2	1
A0A0K9QVZ0	Uncharacterized protein OS=Spinacia oleracea OX=3562 GN=SOVF_140200 PE=4 SV=1	0	7.12	3	3	3	3	1133	126.5	5.27	1.96	3	1
A0A0K9RBD1	AAA domain-containing protein OS=Spinacia oleracea OX=3562 GN=SOVF_090310 PE=4 SV=1	0	7.116	7	3	3	3	391	43.8	6.23	4.38	3	1
A0A0K9QQ62	Uncharacterized protein OS=Spinacia oleracea OX=3562 GN=SOVF_153790 PE=3 SV=1	0	7.115	4	3	3	3	723	77.6	9.07	2.29	3	1
A0A0K9REL6	Uncharacterized protein OS=Spinacia oleracea OX=3562 GN=SOVF_075470 PE=4 SV=1	0	7.109	12	2	2	2	193	21.8	9.23	4.61	2	1
A0A0K9RYL4	PsbP domain-containing protein OS=Spinacia oleracea OX=3562 GN=SOVF_014510 PE=4 SV=1	0	7.104	12	3	4	3	233	26.5	9.04	8.25	3	1
A0A0K9RPM3	J domain-containing protein OS=Spinacia oleracea OX=3562 GN=SOVF_042810 PE=4 SV=1	0	7.097	5	2	2	2	538	59.3	8.81	3.99	2	1
A0A0K9RCL4	SWIB domain-containing protein OS=Spinacia oleracea OX=3562 GN=SOVF_081490 PE=4 SV=1	0	7.094	14	3	3	3	139	14.8	9.86	2.71	3	1
A0A0K9RI13	X8 domain-containing protein OS=Spinacia oleracea OX=3562 GN=SOVF_069860 PE=3 SV=1	0	7.083	6	2	2	2	455	50.2	9.51	3.73	2	1
A0A0K9QR78	Uncharacterized protein OS=Spinacia oleracea OX=3562 GN=SOVF_150370 PE=3 SV=1	0	7.081	5	2	2	2	541	58	6.47	3.9	2	1
A0A0K9RTP2	Uncharacterized protein OS=Spinacia oleracea OX=3562 GN=SOVF_029650 PE=4 SV=1	0	7.077	10	1	1	1	164	17.4	8.43	4.15	1	1
A0A0K9RQ52	Uncharacterized protein OS=Spinacia oleracea OX=3562 GN=SOVF_047380 PE=4 SV=1	0	7.075	37	2	2	2	71	8	4.84	5.73	2	1
A0A0K9QZK7	Uncharacterized protein OS=Spinacia oleracea OX=3562 GN=SOVF_123630 PE=4 SV=1	0	7.067	3	1	2	1	443	48.2	5.07	1.92	1	1
A0A0K9QPB3	OTU domain-containing protein OS=Spinacia oleracea OX=3562 GN=SOVF_156820 PE=4 SV=1	0	7.055	10	2	2	2	208	23.4	5.45	2.39	2	1
A0A0K9RWT0	WD_REPEATS_REGION domain-containing protein OS=Spinacia oleracea OX=3562 GN=SOVF_025400 PE=3 SV=1	0	7.046	8	2	2	2	302	32.5	6.05	5.29	2	1
A0A0K9QH63	Uncharacterized protein OS=Spinacia oleracea OX=3562 GN=SOVF_184920 PE=4 SV=1	0	7.04	11	2	3	2	170	18	8.44	7.73	2	1
A0A0K9RRQ6	Uncharacterized protein OS=Spinacia oleracea OX=3562 GN=SOVF_036200 PE=4 SV=1	0	7.04	13	2	3	2	123	13.4	9.31	1.9	2	1
A0A0K9QNN7	Uncharacterized protein OS=Spinacia oleracea OX=3562 GN=SOVF_158940 PE=4 SV=1	0	7.035	6	2	2	1	423	46.7	5.49	2.94	2	1
A0A0K9RNV1	Uncharacterized protein OS=Spinacia oleracea OX=3562 GN=SOVF_046030 PE=4 SV=1	0	7.028	3	2	2	2	608	69.2	6.42	2.18	2	1
A0A0K9R0Z5	eIF2B_5 domain-containing protein OS=Spinacia oleracea OX=3562 GN=SOVF_125360 PE=4 SV=1	0	7.018	10	3	4	3	273	30.8	6.21	5.04	3	1
A0A0K9RFU6	Uncharacterized protein OS=Spinacia oleracea OX=3562 GN=SOVF_077600 PE=3 SV=1	0	6.996	5	3	3	3	519	58.9	7.58	4.12	3	1
A0A0K9REW5	Uncharacterized protein (Fragment) OS=Spinacia oleracea OX=3562 GN=SOVF_080150 PE=3 SV=1	0	6.986	18	2	2	2	124	13.8	6.52	2.33	2	1
A0A0K9QWC7	Protein kinase domain-containing protein OS=Spinacia oleracea OX=3562 GN=SOVF_139130 PE=4 SV=1	0	6.985	5	3	3	3	710	74.7	7.62	1.69	3	1
A0A0K9RB36	Cytochrome b561 and DOMON domain-containing protein OS=Spinacia oleracea OX=3562 GN=SOVF_086560 PE=4 SV=1	0	6.975	8	3	3	3	380	41.2	9.63	4.21	3	1
A0A0K9Q9A7	Nodulin-like domain-containing protein OS=Spinacia oleracea OX=3562 GN=SOVF_205060 PE=4 SV=1	0	6.974	5	3	3	3	588	64.2	8.25	3.09	3	1
A0A0K9R7Z7	Uncharacterized protein OS=Spinacia oleracea OX=3562 GN=SOVF_101250 PE=4 SV=1	0	6.972	3	2	2	1	842	93.2	4.56	2.48	2	1
A0A0K9RUR9	Uncharacterized protein OS=Spinacia oleracea OX=3562 GN=SOVF_031370 PE=3 SV=1	0	6.97	3	3	3	2	895	100.5	9.32	1.99	3	1
A0A0K9R397	Alpha-mannosidase OS=Spinacia oleracea OX=3562 GN=SOVF_118340 PE=3 SV=1	0	6.958	3	3	3	3	1171	134.2	7.01	2.03	3	1
A0A0K9R832	Protein kinase domain-containing protein OS=Spinacia oleracea OX=3562 GN=SOVF_096350 PE=4 SV=1	0	6.954	3	2	2	1	666	70.7	6.84	5.01	2	1
A0A0K9QVP8	Uncharacterized protein OS=Spinacia oleracea OX=3562 GN=SOVF_141140 PE=4 SV=1	0	6.949	6	2	2	2	466	51.7	5.74	3.18	2	1
A0A0K9R3P9	rRNA N-glycosidase OS=Spinacia oleracea OX=3562 GN=SOVF_110500 PE=3 SV=1	0	6.937	11	3	4	3	291	32.6	9.54	6.05	3	1
A0A0K9QBY1	Uncharacterized protein OS=Spinacia oleracea OX=3562 GN=SOVF_196560 PE=4 SV=1	0	6.931	3	2	2	2	830	92.1	5.3	3.56	2	1
A0A0K9QPG4	Uncharacterized protein OS=Spinacia oleracea OX=3562 GN=SOVF_156460 PE=4 SV=1	0	6.928	13	3	3	3	277	30.5	7.5	6.49	3	1
A0A0K9RF91	Small nuclear ribonucleoprotein Sm D3 OS=Spinacia oleracea OX=3562 GN=SOVF_073520 PE=3 SV=1	0	6.916	15	2	3	2	131	14.4	10.7	5.87	2	1
A0A0K9QUK8	Carboxypeptidase OS=Spinacia oleracea OX=3562 GN=SOVF_146880 PE=3 SV=1	0	6.916	5	3	3	3	497	55.8	5.94	2.57	3	1
P82403	30S ribosomal protein S6 alpha, chloroplastic OS=Spinacia oleracea OX=3562 GN=RPS6 PE=1 SV=3	0	6.905	8	1	3	1	211	23.5	7.49	0	1	1
A0A0K9R0S9	PAP_fibrillin domain-containing protein OS=Spinacia oleracea OX=3562 GN=SOVF_119700 PE=4 SV=1	0	6.9	11	3	3	3	258	28.8	7.33	3.72	3	1
A0A0K9RSR1	Histone H2A OS=Spinacia oleracea OX=3562 GN=SOVF_033630 PE=3 SV=1	0	6.899	17	2	2	1	145	15.4	10.52	5.1	2	1
A0A0K9QJ84	Glyco_hyd_65N_2 domain-containing protein OS=Spinacia oleracea OX=3562 GN=SOVF_178120 PE=4 SV=1	0	6.897	3	2	2	2	836	93.2	5.71	2.2	2	1
A0A0K9RVG0	Uncharacterized protein OS=Spinacia oleracea OX=3562 GN=SOVF_024730 PE=3 SV=1	0	6.892	4	2	2	2	599	65.2	5.17	1.88	2	1
A0A0K9QJE0	Uncharacterized protein OS=Spinacia oleracea OX=3562 GN=SOVF_178860 PE=4 SV=1	0	6.888	8	2	2	2	401	40.5	6.83	0	2	1
A0A0K9RUP9	RING-type domain-containing protein OS=Spinacia oleracea OX=3562 GN=SOVF_026190 PE=4 SV=1	0	6.866	6	2	2	2	363	39.8	6.64	0	2	1
A0A0K9R1H7	RRM domain-containing protein OS=Spinacia oleracea OX=3562 GN=SOVF_117380 PE=4 SV=1	0	6.862	8	2	3	2	222	25.3	11.37	2.17	2	1
A0A0K9QHS6	Uncharacterized protein OS=Spinacia oleracea OX=3562 GN=SOVF_177630 PE=4 SV=1	0	6.86	11	3	3	3	256	27.2	8.87	2.35	3	1
A0A0K9QJY1	Uncharacterized protein OS=Spinacia oleracea OX=3562 GN=SOVF_170620 PE=4 SV=1	0	6.845	9	2	2	2	276	30.7	7.8	2.15	2	1
A0A0K9S2S9	PPM-type phosphatase domain-containing protein OS=Spinacia oleracea OX=3562 GN=SOVF_006440 PE=3 SV=1	0	6.844	7	2	3	2	395	43.5	6.58	1.72	2	1
A0A0K9R7Q5	Uncharacterized protein OS=Spinacia oleracea OX=3562 GN=SOVF_097220 PE=4 SV=1	0	6.842	7	3	3	3	394	41.4	7.52	3.72	3	1
A0A0K9Q869	ThiF domain-containing protein (Fragment) OS=Spinacia oleracea OX=3562 GN=SOVF_209130 PE=4 SV=1	0	6.838	8	2	2	2	379	42.3	5.36	3.76	2	1
A0A0K9RLH3	Uncharacterized protein OS=Spinacia oleracea OX=3562 GN=SOVF_059540 PE=4 SV=1	0	6.829	12	3	3	2	263	29	7.56	5.22	3	1
A0A0K9RMJ4	Adenylosuccinate lyase OS=Spinacia oleracea OX=3562 GN=SOVF_049920 PE=3 SV=1	0	6.826	4	2	2	2	552	61.5	6.49	2.09	2	1
A0A0K9RRB0	Uncharacterized protein OS=Spinacia oleracea OX=3562 GN=SOVF_037630 PE=4 SV=1	0	6.817	3	4	4	4	1336	146	8.28	5.78	4	1
A0A0K9RS70	Peptidyl-prolyl cis-trans isomerase OS=Spinacia oleracea OX=3562 GN=SOVF_034860 PE=3 SV=1	0	6.816	10	2	2	2	200	21.6	8.18	1.63	2	1
A0A0K9RED5	Uncharacterized protein OS=Spinacia oleracea OX=3562 GN=SOVF_075980 PE=4 SV=1	0	6.815	23	3	3	3	147	16.4	7.2	5.68	3	1
P27684	50S ribosomal protein 5 alpha, chloroplastic OS=Spinacia oleracea OX=3562 GN=PSRP5 PE=1 SV=2	0	6.789	11	1	2	1	142	15.6	11.12	7.57	1	1
A0A0K9RU90	Uncharacterized protein (Fragment) OS=Spinacia oleracea OX=3562 GN=SOVF_033760 PE=4 SV=1	0	6.789	5	2	2	2	464	50.9	4.7	2.29	2	1
A0A0K9RA94	GLOBIN domain-containing protein OS=Spinacia oleracea OX=3562 GN=SOVF_093930 PE=3 SV=1	0	6.781	14	2	2	2	157	17.8	5.6	4.15	2	1
A0A0K9RMR8	Uncharacterized protein OS=Spinacia oleracea OX=3562 GN=SOVF_049250 PE=4 SV=1	0	6.749	3	2	2	2	703	77.6	9.01	1.75	2	1
A0A0K9QQ35	Uncharacterized protein OS=Spinacia oleracea OX=3562 GN=SOVF_154070 PE=4 SV=1	0	6.743	18	1	1	1	96	10.5	4.81	2.66	1	1
A0A0K9R0G9	Uncharacterized protein OS=Spinacia oleracea OX=3562 GN=SOVF_120720 PE=4 SV=1	0	6.741	4	3	3	3	557	61.7	5.9	3.96	3	1
A0A0K9QWA0	Uncharacterized protein OS=Spinacia oleracea OX=3562 GN=SOVF_140870 PE=4 SV=1	0	6.739	5	2	2	1	414	43.6	7.69	3.08	2	1
A0A0K9R0C6	Pribosyltran domain-containing protein (Fragment) OS=Spinacia oleracea OX=3562 GN=SOVF_120570 PE=4 SV=1	0	6.736	9	1	1	1	117	12.4	5.24	3.21	1	1
A0A0K9QWD3	Uncharacterized protein OS=Spinacia oleracea OX=3562 GN=SOVF_140820 PE=4 SV=1	0	6.722	5	3	3	3	566	62.9	4.82	1.99	3	1
A0A0K9RF63	Uncharacterized protein OS=Spinacia oleracea OX=3562 GN=SOVF_073680 PE=4 SV=1	0	6.719	3	3	3	3	751	85.7	4.89	2.14	3	1
A0A0K9QSV2	DLH domain-containing protein OS=Spinacia oleracea OX=3562 GN=SOVF_145360 PE=4 SV=1	0	6.718	8	2	2	2	280	30.5	6.7	5.02	2	1
A0A0K9RW00	Diphosphomevalonate decarboxylase OS=Spinacia oleracea OX=3562 GN=SOVF_022480 PE=3 SV=1	0	6.715	8	3	3	3	424	46.8	5.94	3.45	3	1
A0A0K9QY79	Uncharacterized protein OS=Spinacia oleracea OX=3562 GN=SOVF_134730 PE=4 SV=1	0	6.711	15	2	2	2	143	16.2	8.13	2.18	2	1
A0A0K9S2R5	Fn3_like domain-containing protein OS=Spinacia oleracea OX=3562 GN=SOVF_001040 PE=4 SV=1	0	6.709	4	3	3	3	768	82.9	7.44	4.42	3	1
A0A0K9R4D9	Aldedh domain-containing protein OS=Spinacia oleracea OX=3562 GN=SOVF_114700 PE=3 SV=1	0	6.705	6	2	2	1	503	54.8	5.36	4.29	2	1
A0A0K9RAZ4	Uncharacterized protein OS=Spinacia oleracea OX=3562 GN=SOVF_087210 PE=4 SV=1	0	6.696	11	2	2	2	228	26.2	5.35	2.11	2	1
A0A0K9RXL4	Uncharacterized protein OS=Spinacia oleracea OX=3562 GN=SOVF_023510 PE=4 SV=1	0	6.695	3	3	3	3	918	100.3	7.15	4	3	1
A0A0K9QG79	TPT domain-containing protein OS=Spinacia oleracea OX=3562 GN=SOVF_189200 PE=4 SV=1	0	6.677	6	2	2	2	394	43.2	9.52	2.77	2	1
A0A0K9RPB9	Uncharacterized protein OS=Spinacia oleracea OX=3562 GN=SOVF_044400 PE=4 SV=1	0	6.676	3	3	3	3	949	107.7	6.2	1.77	3	1
A0A0K9S1Q1	Rab-GAP TBC domain-containing protein OS=Spinacia oleracea OX=3562 GN=SOVF_004390 PE=4 SV=1	0	6.657	2	2	2	2	828	93.6	5.1	0	2	1
P23326	50S ribosomal protein L35, chloroplastic OS=Spinacia oleracea OX=3562 GN=RPL35 PE=1 SV=1	0	6.657	9	1	1	1	159	17.3	11.52	3.56	1	1
A0A343FNF4	NADH dehydrogenase subunit 7 OS=Spinacia oleracea OX=3562 GN=nad7 PE=3 SV=1	0	6.655	8	3	3	3	392	44.4	7.62	2.27	3	1
A0A0K9S3A8	Proteasome subunit beta OS=Spinacia oleracea OX=3562 GN=SOVF_003170 PE=3 SV=1	0	6.644	7	2	4	2	274	29.4	7.23	4.23	2	1
A0A0K9S1B3	Uncharacterized protein OS=Spinacia oleracea OX=3562 GN=SOVF_003620 PE=4 SV=1	0	6.641	7	3	3	3	438	47.1	5.63	2.51	3	1
A0A0K9QF84	Uncharacterized protein OS=Spinacia oleracea OX=3562 GN=SOVF_191370 PE=3 SV=1	0	6.641	7	2	2	2	366	39.9	9.95	2.41	2	1
A0A0K9RBQ9	Uncharacterized protein OS=Spinacia oleracea OX=3562 GN=SOVF_088580 PE=4 SV=1	0	6.634	6	3	3	3	524	59	6.61	5.19	3	1
A0A0K9RRB1	Uncharacterized protein OS=Spinacia oleracea OX=3562 GN=SOVF_043220 PE=4 SV=1	0	6.631	23	1	1	1	91	9.9	5.36	4.11	1	1
A0A0K9RNB8	Peptidyl-prolyl cis-trans isomerase OS=Spinacia oleracea OX=3562 GN=SOVF_052990 PE=4 SV=1	0	6.629	19	3	3	3	147	15.5	9.47	1.68	3	1
A0A0K9R768	Uncharacterized protein OS=Spinacia oleracea OX=3562 GN=SOVF_098790 PE=4 SV=1	0	6.624	9	4	4	4	373	41	4.63	2.18	4	1
A0A0K9R4N4	SHSP domain-containing protein OS=Spinacia oleracea OX=3562 GN=SOVF_107430 PE=3 SV=1	0	6.624	15	2	2	2	164	18.4	7.18	2.2	2	1
A0A0K9QPL3	Uncharacterized protein OS=Spinacia oleracea OX=3562 GN=SOVF_160920 PE=4 SV=1	0	6.617	3	3	3	3	805	89.1	5.11	1.79	3	1
A0A0K9RBV5	ABC transporter domain-containing protein OS=Spinacia oleracea OX=3562 GN=SOVF_090700 PE=4 SV=1	0	6.613	3	2	2	2	798	88.6	9	4.95	2	1
A0A0K9QPQ6	BRO1 domain-containing protein OS=Spinacia oleracea OX=3562 GN=SOVF_160520 PE=4 SV=1	0	6.611	5	2	2	2	415	45.8	7.78	2.45	2	1
A0A0K9QAH7	Thioredoxin domain-containing protein (Fragment) OS=Spinacia oleracea OX=3562 GN=SOVF_201300 PE=4 SV=1	0	6.599	7	1	1	1	191	21	8.94	1.7	1	1
A0A0K9QKE5	Uncharacterized protein OS=Spinacia oleracea OX=3562 GN=SOVF_174270 PE=3 SV=1	0	6.596	10	2	2	2	200	22.5	5.94	3.38	2	1
A0A0K9S0J8	Uncharacterized protein OS=Spinacia oleracea OX=3562 GN=SOVF_007940 PE=4 SV=1	0	6.593	9	3	3	3	310	36	9.64	1.7	3	1
A0A0K9RW24	3-hydroxy-3-methylglutaryl coenzyme A synthase OS=Spinacia oleracea OX=3562 GN=SOVF_023040 PE=3 SV=1	0	6.578	5	2	2	2	471	52.2	6.25	4.64	2	1
A0A0K9Q9C2	Uncharacterized protein OS=Spinacia oleracea OX=3562 GN=SOVF_204920 PE=4 SV=1	0	6.573	31	2	2	2	100	10.4	8.63	5.32	2	1
A0A0K9RRW3	Uncharacterized protein OS=Spinacia oleracea OX=3562 GN=SOVF_034180 PE=4 SV=1	0	6.569	8	2	2	2	226	25.2	5.14	4.64	2	1
A0A0K9RR52	Protein TIC 20 OS=Spinacia oleracea OX=3562 GN=SOVF_043780 PE=3 SV=1	0	6.563	12	2	2	2	156	17.4	9.74	2.66	2	1
A0A0K9RB08	Ribosomal_S13_N domain-containing protein OS=Spinacia oleracea OX=3562 GN=SOVF_093310 PE=3 SV=1	0	6.562	17	3	3	2	151	17	10.35	4.46	3	1
A0A0K9RMF7	Inhibitor I9 domain-containing protein OS=Spinacia oleracea OX=3562 GN=SOVF_056020 PE=4 SV=1	0	6.561	29	3	3	3	103	10.8	5.03	3.73	3	1
A0A0K9RHM3	Uncharacterized protein OS=Spinacia oleracea OX=3562 GN=SOVF_070480 PE=4 SV=1	0	6.561	8	3	4	3	321	34.5	8.73	1.75	3	1
A0A0K9RG45	4-alpha-glucanotransferase OS=Spinacia oleracea OX=3562 GN=SOVF_070490 PE=3 SV=1	0	6.557	3	1	1	1	583	65.1	5.57	2.8	1	1
A0A0K9RSF1	Uncharacterized protein OS=Spinacia oleracea OX=3562 GN=SOVF_040720 PE=4 SV=1	0	6.551	14	2	2	2	181	19.4	5.34	4.09	2	1
A0A0K9RR48	Uncharacterized protein OS=Spinacia oleracea OX=3562 GN=SOVF_043930 PE=4 SV=1	0	6.55	42	3	3	1	77	8.3	6.47	4.39	3	1
A0A0K9QIW8	ArsA_ATPase domain-containing protein OS=Spinacia oleracea OX=3562 GN=SOVF_174110 PE=4 SV=1	0	6.548	4	1	2	1	407	44.5	8.38	1.89	1	1
A0A0K9RA98	AAI domain-containing protein OS=Spinacia oleracea OX=3562 GN=SOVF_089310 PE=4 SV=1	0	6.54	5	1	2	1	196	19.9	8.34	1.81	1	1
A0A0K9QUB3	Uncharacterized protein OS=Spinacia oleracea OX=3562 GN=SOVF_140260 PE=4 SV=1	0	6.53	7	3	3	3	531	57.6	9.44	1.92	3	1
A0A0K9RML6	Phospholipase D OS=Spinacia oleracea OX=3562 GN=SOVF_049470 PE=3 SV=1	0	6.523	3	3	3	3	837	95.1	6.84	2.63	3	1
A0A0K9QJQ3	Protein kinase domain-containing protein OS=Spinacia oleracea OX=3562 GN=SOVF_171400 PE=4 SV=1	0	6.519	6	2	2	2	411	45.9	7.05	1.9	2	1
A0A0K9R2H3	40S ribosomal protein S26 OS=Spinacia oleracea OX=3562 GN=SOVF_119630 PE=3 SV=1	0	6.511	18	2	3	2	135	14.8	10.65	4.8	2	1
A0A0K9QQ75	MIF4G domain-containing protein OS=Spinacia oleracea OX=3562 GN=SOVF_153760 PE=4 SV=1	0	6.51	3	2	2	2	865	98.3	5.12	1.94	2	1
A0A0K9QWY3	Uncharacterized protein OS=Spinacia oleracea OX=3562 GN=SOVF_137360 PE=4 SV=1	0	6.508	2	1	1	1	682	76	7.14	1.79	1	1
A0A0K9RDN4	Uncharacterized protein OS=Spinacia oleracea OX=3562 GN=SOVF_078890 PE=3 SV=1	0	6.506	3	3	3	3	785	88.1	6.99	0	3	1
A0A0K9QQ38	Germin-like protein OS=Spinacia oleracea OX=3562 GN=SOVF_159240 PE=3 SV=1	0	6.484	12	2	2	2	208	22.7	5.8	3.32	2	1
A0A0K9REB7	Uncharacterized protein OS=Spinacia oleracea OX=3562 GN=SOVF_076690 PE=3 SV=1	0	6.478	3	2	2	1	696	79.2	7.97	5	2	1
A0A0K9RBR5	Uncharacterized protein OS=Spinacia oleracea OX=3562 GN=SOVF_084230 PE=4 SV=1	0	6.476	14	3	3	1	217	24.1	5	4.39	3	1
Q9M3J4	NAD(P)H-quinone oxidoreductase subunit 5, chloroplastic OS=Spinacia oleracea OX=3562 GN=ndhF PE=3 SV=1	0	6.475	3	2	2	2	742	84.5	8.9	4.39	2	1
A0A0K9RUK9	Histone H2A OS=Spinacia oleracea OX=3562 GN=SOVF_026790 PE=3 SV=1	0	6.475	17	3	3	1	158	16.9	10.58	6.93	3	1
A0A0K9RBJ3	Uncharacterized protein OS=Spinacia oleracea OX=3562 GN=SOVF_013530 PE=3 SV=1	0	6.464	18	1	1	1	65	7.5	10.78	3.24	1	1
A0A0K9R3W9	Semialdhyde_dh domain-containing protein OS=Spinacia oleracea OX=3562 GN=SOVF_109710 PE=3 SV=1	0	6.462	5	2	3	2	390	42.1	5.49	2.66	2	1
A0A0K9R688	Uncharacterized protein OS=Spinacia oleracea OX=3562 GN=SOVF_102100 PE=4 SV=1	0	6.456	9	2	2	2	263	29.2	8.92	2.3	2	1
A0A0K9QRY3	SUN domain-containing protein OS=Spinacia oleracea OX=3562 GN=SOVF_155170 PE=4 SV=1	0	6.452	6	2	2	2	461	50.6	7.9	4.19	2	1
A0A0K9QMB4	Uncharacterized protein OS=Spinacia oleracea OX=3562 GN=SOVF_169400 PE=4 SV=1	0	6.452	2	2	2	2	1062	123.3	6.38	2.08	2	1
A0A0K9QHH0	ATP-dependent Clp protease proteolytic subunit OS=Spinacia oleracea OX=3562 GN=SOVF_178530 PE=3 SV=1	0	6.444	6	2	2	2	397	44.1	8.28	0	2	1
A0A0K9QL01	Uncharacterized protein OS=Spinacia oleracea OX=3562 GN=SOVF_167350 PE=4 SV=1	0	6.438	8	1	1	1	194	21.5	5.45	3.17	1	1
A0A0K9RHR8	Uncharacterized protein OS=Spinacia oleracea OX=3562 GN=SOVF_071180 PE=4 SV=1	0	6.421	32	2	2	2	71	8.3	9.32	2.12	2	1
Q9SQ55	Nuclear RNA binding protein A OS=Spinacia oleracea OX=3562 GN=RggA PE=2 SV=1	0	6.404	7	2	2	1	356	38.2	5.87	2.5	2	1
Q94IG7	Protoporphyrinogen oxidase 2 OS=Spinacia oleracea OX=3562 GN=POX2 PE=1 SV=1	0	6.396	4	2	2	2	531	58.3	7.18	4.07	2	1
A0A0K9R945	Uncharacterized protein OS=Spinacia oleracea OX=3562 GN=SOVF_092970 PE=4 SV=1	0	6.392	4	3	3	3	721	79.2	9.32	2.35	3	1
A0A0K9R210	Uncharacterized protein OS=Spinacia oleracea OX=3562 GN=SOVF_121940 PE=3 SV=1	0	6.39	15	3	3	3	260	28.2	5.48	0	3	1
A0A0K9R1I4	Mitogen-activated protein kinase OS=Spinacia oleracea OX=3562 GN=SOVF_117550 PE=3 SV=1	0	6.386	4	1	1	1	376	43.3	6.16	2.12	1	1
A0A0K9R4V7	Carboxypeptidase OS=Spinacia oleracea OX=3562 GN=SOVF_112940 PE=3 SV=1	0	6.377	8	4	4	4	453	51.5	8.22	0	4	1
A0A0K9QF36	Uncharacterized protein (Fragment) OS=Spinacia oleracea OX=3562 GN=SOVF_186130 PE=4 SV=1	0	6.366	19	2	2	2	117	13.4	9.55	1.89	2	1
A0A0K9RBQ7	Glycosyltransferase OS=Spinacia oleracea OX=3562 GN=SOVF_084800 PE=3 SV=1	0	6.365	5	3	3	3	500	55.9	6.48	1.82	3	1
A0A0K9RBT1	Uncharacterized protein OS=Spinacia oleracea OX=3562 GN=SOVF_084300 PE=4 SV=1	0	6.359	13	1	2	1	98	10.3	4.87	4.6	1	1
A0A0K9QHT3	Uncharacterized protein OS=Spinacia oleracea OX=3562 GN=SOVF_183980 PE=4 SV=1	0	6.356	7	2	2	2	285	31.6	9.5	0	2	1
A0A0K9QIN8	Uncharacterized protein OS=Spinacia oleracea OX=3562 GN=SOVF_180820 PE=4 SV=1	0	6.353	7	3	3	3	445	50.6	5.48	2.27	3	1
A0A0K9QY08	Chalcone-flavonone isomerase family protein OS=Spinacia oleracea OX=3562 GN=SOVF_128510 PE=3 SV=1	0	6.351	14	4	4	4	250	26.9	5.12	2.16	4	1
P60150	Photosystem II reaction center protein L OS=Spinacia oleracea OX=3562 GN=psbL PE=1 SV=2	0	6.35	39	1	1	1	38	4.5	4.5	2.47	1	1
A0A0K9QV10	Uncharacterized protein OS=Spinacia oleracea OX=3562 GN=SOVF_142820 PE=4 SV=1	0	6.343	15	4	4	4	246	27.5	6.57	0	4	1
A0A0K9RWF9	Uncharacterized protein OS=Spinacia oleracea OX=3562 GN=SOVF_021070 PE=3 SV=1	0	6.322	4	3	3	2	481	51.6	5.92	0	3	1
A0A0K9R7A1	AB hydrolase-1 domain-containing protein OS=Spinacia oleracea OX=3562 GN=SOVF_103520 PE=4 SV=1	0	6.317	4	2	3	2	372	41.3	6.81	3.97	2	1
A0A0K9Q9X1	H15 domain-containing protein OS=Spinacia oleracea OX=3562 GN=SOVF_210390 PE=4 SV=1	0	6.313	7	3	3	3	517	55	10.37	4.1	3	1
A0A0K9QQS1	Uncharacterized protein OS=Spinacia oleracea OX=3562 GN=SOVF_152050 PE=4 SV=1	0	6.313	5	1	1	1	311	34.2	7.21	3.38	1	1
A0A0K9QI80	Uncharacterized protein OS=Spinacia oleracea OX=3562 GN=SOVF_062920 PE=3 SV=1	0	6.31	15	2	2	2	142	15.7	10.52	5.05	2	1
A0A0K9QXJ7	MHD domain-containing protein OS=Spinacia oleracea OX=3562 GN=SOVF_129850 PE=3 SV=1	0	6.295	7	3	3	3	428	49	6.58	1.83	3	1
A0A0K9Q9Z7	Uroporphyrinogen decarboxylase OS=Spinacia oleracea OX=3562 GN=SOVF_208410 PE=3 SV=1	0	6.284	6	3	3	3	407	45.3	7.72	1.66	3	1
A0A0K9RB60	Histone H2A OS=Spinacia oleracea OX=3562 GN=SOVF_090840 PE=3 SV=1	0	6.279	17	3	3	1	132	13.9	10.11	6.75	3	1
Q9M3I4	30S ribosomal protein S15, chloroplastic OS=Spinacia oleracea OX=3562 GN=rps15 PE=1 SV=1	0	6.277	20	2	2	2	90	10.7	10.36	4.31	2	1
A0A0K9RFT1	Uncharacterized protein OS=Spinacia oleracea OX=3562 GN=SOVF_071640 PE=4 SV=1	0	6.273	6	2	2	2	393	43.5	8.21	2.31	2	1
A0A0K9R2F6	Protein-ribulosamine 3-kinase, chloroplastic OS=Spinacia oleracea OX=3562 GN=SOVF_114300 PE=3 SV=1	0	6.272	8	2	2	2	335	37.4	7.97	3.76	2	1
A0A0K9RU49	WD_REPEATS_REGION domain-containing protein (Fragment) OS=Spinacia oleracea OX=3562 GN=SOVF_028230 PE=4 SV=1	0	6.271	2	3	3	3	1667	180.8	8.15	4.74	3	1
A0A0K9R905	Usp domain-containing protein OS=Spinacia oleracea OX=3562 GN=SOVF_098100 PE=4 SV=1	0	6.256	17	2	2	2	179	19.7	6.33	3.53	2	1
A0A0K9RGE6	Uncharacterized protein (Fragment) OS=Spinacia oleracea OX=3562 GN=SOVF_069520 PE=4 SV=1	0	6.251	6	1	1	1	306	33.8	8.16	3.32	1	1
A0A0K9RWE4	Uncharacterized protein OS=Spinacia oleracea OX=3562 GN=SOVF_022370 PE=4 SV=1	0	6.242	38	2	2	2	60	6.4	9.91	5.13	2	1
A0A0K9QGA4	FKS1_dom1 domain-containing protein OS=Spinacia oleracea OX=3562 GN=SOVF_187900 PE=4 SV=1	0	6.237	1	3	3	1	1948	224.9	9.16	0	3	1
A0A0K9Q6K8	Uncharacterized protein (Fragment) OS=Spinacia oleracea OX=3562 GN=SOVF_216560 PE=4 SV=1	0	6.236	24	2	3	2	66	7.3	9.25	0	2	1
A0A0K9RNQ1	Oxidored_q6 domain-containing protein OS=Spinacia oleracea OX=3562 GN=SOVF_045850 PE=3 SV=1	0	6.236	9	2	2	2	209	23.2	9.45	3.62	2	1
A0A0K9QHT9	CULLIN_2 domain-containing protein OS=Spinacia oleracea OX=3562 GN=SOVF_177440 PE=3 SV=1	0	6.236	2	2	2	2	828	94.2	7.78	1.75	2	1
A0A0K9QH34	Uncharacterized protein OS=Spinacia oleracea OX=3562 GN=SOVF_179890 PE=4 SV=1	0	6.228	4	3	3	2	656	71.1	6.13	2.37	3	1
A0A0K9S081	FAS1 domain-containing protein OS=Spinacia oleracea OX=3562 GN=SOVF_014740 PE=4 SV=1	0	6.222	7	1	1	1	263	27.7	5.69	4.33	1	1
A0A0K9RDE4	Uncharacterized protein OS=Spinacia oleracea OX=3562 GN=SOVF_085350 PE=3 SV=1	0	6.204	5	2	2	2	462	52.7	8.82	2.37	2	1
A0A0K9RLU2	Uncharacterized protein OS=Spinacia oleracea OX=3562 GN=SOVF_057160 PE=4 SV=1	0	6.201	12	2	2	2	176	19.5	5.43	2.46	2	1
A0A0K9RXA4	PH domain-containing protein OS=Spinacia oleracea OX=3562 GN=SOVF_018540 PE=4 SV=1	0	6.195	10	1	1	1	143	16.4	5.67	3.39	1	1
A0A0K9RTS3	Uncharacterized protein OS=Spinacia oleracea OX=3562 GN=SOVF_029350 PE=4 SV=1	0	6.19	4	3	3	3	562	59.6	9.58	0	3	1
A0A0K9R2W8	Ribosomal_S10 domain-containing protein OS=Spinacia oleracea OX=3562 GN=SOVF_112580 PE=3 SV=1	0	6.181	28	3	3	3	121	13.5	9.44	1.92	3	1
A0A0K9QX33	MlaD domain-containing protein OS=Spinacia oleracea OX=3562 GN=SOVF_131640 PE=4 SV=1	0	6.167	3	1	1	1	377	41.4	8.78	2.41	1	1
A0A0K9S3P1	Pantothenate kinase 2 OS=Spinacia oleracea OX=3562 GN=SOVF_004050 PE=3 SV=1	0	6.162	3	3	3	3	909	100.5	5.73	1.91	3	1
A0A0K9RBK8	Uncharacterized protein OS=Spinacia oleracea OX=3562 GN=SOVF_085070 PE=4 SV=1	0	6.15	8	3	3	3	378	42.4	6.84	0	3	1
A0A343FNF9	NADH-ubiquinone oxidoreductase chain 3 OS=Spinacia oleracea OX=3562 GN=nad3 PE=3 SV=1	0	6.141	13	1	1	1	118	13.5	4.72	2.32	1	1
A0A0K9RW53	Uncharacterized protein OS=Spinacia oleracea OX=3562 GN=SOVF_022640 PE=3 SV=1	0	6.136	9	3	3	3	293	32.6	7.36	0	3	1
A0A0K9RX32	Uncharacterized protein OS=Spinacia oleracea OX=3562 GN=SOVF_024360 PE=4 SV=1	0	6.12	13	3	3	1	199	22	6.57	0	3	1
A0A0K9QCB2	Reticulon-like protein OS=Spinacia oleracea OX=3562 GN=SOVF_195200 PE=4 SV=1	0	6.107	8	2	2	2	250	28.2	8.13	4.1	2	1
A0A0K9S360	Glycosyltransferase OS=Spinacia oleracea OX=3562 GN=SOVF_004830 PE=3 SV=1	0	6.103	5	2	2	2	472	53.5	6.1	4.38	2	1
A0A0K9S0C4	4HBT domain-containing protein OS=Spinacia oleracea OX=3562 GN=SOVF_008570 PE=4 SV=1	0	6.095	14	2	2	2	158	17.1	8.13	1.9	2	1
A0A0K9QC05	FAD-binding PCMH-type domain-containing protein (Fragment) OS=Spinacia oleracea OX=3562 GN=SOVF_201800 PE=3 SV=1	0	6.095	5	3	3	3	549	61.9	9.19	1.77	3	1
A0A0K9R5X2	Uncharacterized protein OS=Spinacia oleracea OX=3562 GN=SOVF_108240 PE=4 SV=1	0	6.089	3	2	2	2	533	61.2	6.57	0	2	1
A0A0K9QW81	Glutamyl-tRNA(Gln) amidotransferase subunit A, chloroplastic/mitochondrial OS=Spinacia oleracea OX=3562 GN=GATA PE=3 SV=1	0	6.087	4	2	2	2	553	58.9	6.68	3.06	2	1
A0A0K9QQJ8	Uncharacterized protein OS=Spinacia oleracea OX=3562 GN=SOVF_152460 PE=4 SV=1	0	6.086	11	3	3	3	450	43.4	8.9	6.26	3	1
A0A0K9QC62	Usp domain-containing protein OS=Spinacia oleracea OX=3562 GN=SOVF_202790 PE=4 SV=1	0	6.063	10	2	2	2	175	19.3	7.84	4	2	1
A0A0K9RQN9	DUF1279 domain-containing protein OS=Spinacia oleracea OX=3562 GN=SOVF_045480 PE=4 SV=1	0	6.045	10	2	2	2	208	22.3	9.35	4.26	2	1
A0A0K9R290	Uncharacterized protein OS=Spinacia oleracea OX=3562 GN=SOVF_120150 PE=3 SV=1	0	6.03	6	1	1	1	248	25.5	5.11	2.68	1	1
A0A0K9RG24	Signal recognition particle 54 kDa protein OS=Spinacia oleracea OX=3562 GN=SOVF_070950 PE=3 SV=1	0	6.009	8	3	3	3	435	48.4	8.56	0	3	1
A0A0K9R8K5	Dolichyl-diphosphooligosaccharide--protein glycosyltransferase 48 kDa subunit OS=Spinacia oleracea OX=3562 GN=SOVF_094730 PE=3 SV=1	0	6.005	5	3	3	2	419	47.6	7.21	2.57	3	1
A0A0K9QYM9	Uncharacterized protein OS=Spinacia oleracea OX=3562 GN=SOVF_133510 PE=4 SV=1	0	5.999	19	3	3	3	151	17.7	5.6	2.24	3	1
A0A0K9RT83	Lipase_GDSL domain-containing protein OS=Spinacia oleracea OX=3562 GN=SOVF_031360 PE=3 SV=1	0	5.998	7	3	3	3	368	41	9.23	1.87	3	1
A0A0K9QX72	Expansin OS=Spinacia oleracea OX=3562 GN=SOVF_130970 PE=3 SV=1	0	5.995	8	1	1	1	257	28	8.9	2.82	1	1
A0A0K9QHH3	Uncharacterized protein OS=Spinacia oleracea OX=3562 GN=SOVF_184280 PE=4 SV=1	0	5.974	3	3	3	1	772	85	6.38	1.99	3	1
Q8GT36	Thylakoid soluble phosphoprotein OS=Spinacia oleracea OX=3562 GN=tsp9 PE=1 SV=1	0	5.971	17	3	4	3	103	10.6	9.89	3.89	3	1
A0A0K9S2G0	Uncharacterized protein OS=Spinacia oleracea OX=3562 GN=SOVF_002020 PE=3 SV=1	0	5.962	7	2	2	2	458	49.2	6.39	3.85	2	1
A0A0K9QDL2	Bet_v_1 domain-containing protein OS=Spinacia oleracea OX=3562 GN=SOVF_191170 PE=4 SV=1	0	5.961	7	1	1	1	156	17.6	5.87	2.91	1	1
A0A0K9QJR6	YTH domain-containing protein OS=Spinacia oleracea OX=3562 GN=SOVF_171430 PE=4 SV=1	0	5.955	4	2	2	2	583	64.1	6.16	4.11	2	1
A0A0K9RS89	Starch synthase, chloroplastic/amyloplastic OS=Spinacia oleracea OX=3562 GN=SOVF_034930 PE=3 SV=1	0	5.954	3	1	1	1	683	75.2	5.97	3.45	1	1
A0A0K9RIQ3	Glycosyltransferase OS=Spinacia oleracea OX=3562 GN=SOVF_068100 PE=3 SV=1	0	5.949	5	3	3	3	467	52.5	4.92	1.61	3	1
A0A0K9QBH7	Uncharacterized protein OS=Spinacia oleracea OX=3562 GN=SOVF_198130 PE=4 SV=1	0	5.948	8	3	3	3	285	31.3	9.47	2.02	3	1
A0A0K9Q9A5	Uncharacterized protein OS=Spinacia oleracea OX=3562 GN=SOVF_212410 PE=4 SV=1	0	5.946	11	2	3	2	200	21.4	4.91	6.83	2	1
A0A0K9RZY2	Uncharacterized protein OS=Spinacia oleracea OX=3562 GN=SOVF_015840 PE=4 SV=1	0	5.939	4	2	2	2	568	61.5	5.07	2.01	2	1
A0A0K9R1H3	PKS_ER domain-containing protein OS=Spinacia oleracea OX=3562 GN=SOVF_122830 PE=4 SV=1	0	5.935	5	2	2	2	325	34.5	7.77	1.77	2	1
A0A0K9QUH3	Uncharacterized protein OS=Spinacia oleracea OX=3562 GN=SOVF_139700 PE=3 SV=1	0	5.93	13	3	3	1	227	26.1	6.18	0	3	1
A0A0K9RZS0	Fe2OG dioxygenase domain-containing protein OS=Spinacia oleracea OX=3562 GN=SOVF_010500 PE=3 SV=1	0	5.928	7	2	2	2	369	41.1	5.58	2.28	2	1
P93552	Peroxidase (Fragment) OS=Spinacia oleracea OX=3562 GN=prxr8 PE=2 SV=1	0	5.928	8	3	3	3	329	35.7	8.63	2.81	3	1
A0A0K9RX38	Uncharacterized protein OS=Spinacia oleracea OX=3562 GN=SOVF_025010 PE=4 SV=1	0	5.925	5	2	2	2	397	42.8	7.59	2.43	2	1
A0A0K9QU74	Uncharacterized protein OS=Spinacia oleracea OX=3562 GN=SOVF_140650 PE=4 SV=1	0	5.924	5	2	2	2	523	56.6	6.48	3.23	2	1
A0A0K9RPB5	Uncharacterized protein OS=Spinacia oleracea OX=3562 GN=SOVF_049860 PE=4 SV=1	0	5.912	4	2	2	2	545	62.1	7.25	2.51	2	1
A0A0K9QL22	Uncharacterized protein OS=Spinacia oleracea OX=3562 GN=SOVF_167160 PE=3 SV=1	0	5.909	4	2	2	2	550	62.6	8.29	1.85	2	1
A0A0K9QR08	OBG-type G domain-containing protein OS=Spinacia oleracea OX=3562 GN=SOVF_157450 PE=4 SV=1	0	5.903	8	2	2	2	368	41.2	8.56	2.87	2	1
P82245	50S ribosomal protein L28, chloroplastic OS=Spinacia oleracea OX=3562 GN=RPL28 PE=1 SV=2	0	5.902	11	2	2	2	148	16.4	10.83	3.55	2	1
A0A0K9QV41	Proline iminopeptidase OS=Spinacia oleracea OX=3562 GN=SOVF_137630 PE=3 SV=1	0	5.899	4	3	3	3	709	79.5	6.99	3.4	3	1
A0A0K9QKF0	Flap endonuclease 1 OS=Spinacia oleracea OX=3562 GN=FEN1 PE=3 SV=1	0	5.886	10	3	3	3	381	42.7	8.46	0	3	1
A0A0K9R8F5	PKS_ER domain-containing protein OS=Spinacia oleracea OX=3562 GN=SOVF_101690 PE=4 SV=1	0	5.88	5	2	2	2	345	38.4	6.55	1.71	2	1
A0A0K9R4R0	Uncharacterized protein OS=Spinacia oleracea OX=3562 GN=SOVF_107000 PE=4 SV=1	0	5.879	1	2	2	1	1632	180.8	6.33	0	2	1
A0A0K9S1J7	Uncharacterized protein OS=Spinacia oleracea OX=3562 GN=SOVF_005170 PE=4 SV=1	0	5.867	13	2	2	2	273	29.8	9.7	4.23	2	1
A0A0K9RH94	CYTH domain-containing protein OS=Spinacia oleracea OX=3562 GN=SOVF_066970 PE=4 SV=1	0	5.865	11	2	2	2	206	23.4	5.11	2.48	2	1
A0A0K9QLI1	Uncharacterized protein OS=Spinacia oleracea OX=3562 GN=SOVF_170650 PE=4 SV=1	0	5.865	10	1	1	1	131	14.1	9.44	3.07	1	1
A0A0K9R3F1	Uncharacterized protein OS=Spinacia oleracea OX=3562 GN=SOVF_116490 PE=4 SV=1	0	5.86	6	3	3	3	514	56.2	4.74	0	3	1
A0A0K9RGU9	PMR5N domain-containing protein OS=Spinacia oleracea OX=3562 GN=SOVF_068240 PE=4 SV=1	0	5.859	5	2	2	2	367	42.6	9.06	1.87	2	1
A0A0K9QFU5	DUF4005 domain-containing protein OS=Spinacia oleracea OX=3562 GN=SOVF_183940 PE=4 SV=1	0	5.843	5	3	3	3	584	64.1	8.76	1.85	3	1
A0A0K9RUC2	Uncharacterized protein OS=Spinacia oleracea OX=3562 GN=SOVF_027750 PE=4 SV=1	0	5.841	5	2	3	2	359	41.5	9.41	2.32	2	1
A0A0K9RXA6	Uncharacterized protein OS=Spinacia oleracea OX=3562 GN=SOVF_018970 PE=4 SV=1	0	5.839	3	3	3	3	855	99.4	4.64	1.89	3	1
A0A0K9R4H7	CULLIN_2 domain-containing protein OS=Spinacia oleracea OX=3562 GN=SOVF_107790 PE=3 SV=1	0	5.838	4	3	3	3	733	85.3	7.72	1.93	3	1
A0A0K9RMX5	Uncharacterized protein OS=Spinacia oleracea OX=3562 GN=SOVF_048370 PE=4 SV=1	0	5.838	8	1	1	1	195	21.3	9.29	3.18	1	1
A0A0K9QMI3	AAA domain-containing protein OS=Spinacia oleracea OX=3562 GN=SOVF_167600 PE=4 SV=1	0	5.838	3	2	2	2	826	91.8	5.96	1.66	2	1
A0A0K9RCP6	Ribosomal protein L37 OS=Spinacia oleracea OX=3562 GN=SOVF_082100 PE=3 SV=1	0	5.837	17	2	2	2	95	10.7	11.96	3.9	2	1
A0A0K9R2U4	Uncharacterized protein OS=Spinacia oleracea OX=3562 GN=SOVF_113030 PE=3 SV=1	0	5.837	2	1	1	1	627	69.1	8.82	2.02	1	1
A0A0K9RBP6	Uncharacterized protein OS=Spinacia oleracea OX=3562 GN=SOVF_089050 PE=4 SV=1	0	5.834	9	1	1	1	225	24.6	6.37	3.07	1	1
A0A0K9QH09	Uncharacterized protein OS=Spinacia oleracea OX=3562 GN=SOVF_180230 PE=4 SV=1	0	5.834	5	1	1	1	306	32.2	5.1	2.79	1	1
A0A0K9R682	Uncharacterized protein OS=Spinacia oleracea OX=3562 GN=SOVF_102050 PE=4 SV=1	0	5.834	10	3	3	3	182	19.9	8.22	3.51	3	1
A0A0K9RKT4	Uncharacterized protein OS=Spinacia oleracea OX=3562 GN=SOVF_061250 PE=4 SV=1	0	5.833	2	2	2	2	737	84.7	5.11	1.83	2	1
A0A0K9RTT6	Uncharacterized protein OS=Spinacia oleracea OX=3562 GN=SOVF_029770 PE=3 SV=1	0	5.831	10	2	2	2	231	25.9	8.94	4.14	2	1
A0A0K9RUH3	Uncharacterized protein OS=Spinacia oleracea OX=3562 GN=SOVF_032910 PE=4 SV=1	0	5.808	6	1	1	1	234	25.9	8.15	3.19	1	1
A0A0K9RB99	Uncharacterized protein OS=Spinacia oleracea OX=3562 GN=SOVF_092660 PE=4 SV=1	0	5.786	2	4	4	4	1875	212	5.55	0	4	1
A0A0K9QPJ1	Proline dehydrogenase OS=Spinacia oleracea OX=3562 GN=SOVF_155990 PE=3 SV=1	0	5.785	5	3	3	3	500	55.9	7.11	2.11	3	1
A0A0K9R7N0	Uncharacterized protein OS=Spinacia oleracea OX=3562 GN=SOVF_097130 PE=4 SV=1	0	5.781	9	3	4	2	381	43.7	10.26	1.94	3	1
A0A0K9RTC7	Photolyase/cryptochrome alpha/beta domain-containing protein OS=Spinacia oleracea OX=3562 GN=SOVF_036810 PE=4 SV=1	0	5.78	4	3	3	3	679	76.8	5.5	2.16	3	1
A0A0K9RI82	GDT1 family protein OS=Spinacia oleracea OX=3562 GN=SOVF_063890 PE=3 SV=1	0	5.779	4	1	1	1	356	38.1	9.33	2.85	1	1
A0A0K9RXA8	Ammonium transporter OS=Spinacia oleracea OX=3562 GN=SOVF_018590 PE=3 SV=1	0	5.768	5	2	2	2	462	49.8	5.99	2.8	2	1
Q9M3I6	NAD(P)H-quinone oxidoreductase subunit 1, chloroplastic OS=Spinacia oleracea OX=3562 GN=ndhA PE=3 SV=1	0	5.761	5	2	2	2	365	40.6	5.03	2.48	2	1
A0A0K9QSH9	Uncharacterized protein OS=Spinacia oleracea OX=3562 GN=SOVF_146470 PE=3 SV=1	0	5.754	5	1	1	1	239	27.3	7.01	1.8	1	1
A0A0K9RNT4	SAM domain-containing protein OS=Spinacia oleracea OX=3562 GN=SOVF_045690 PE=4 SV=1	0	5.753	12	2	2	2	203	22.6	10.02	4.94	2	1
Q9SM43	Violaxanthin de-epoxidase, chloroplastic OS=Spinacia oleracea OX=3562 GN=VDE1 PE=1 SV=2	0	5.752	6	2	2	2	472	53.6	5.88	3.51	2	1
A0A0K9QWH3	CAAD domain-containing protein OS=Spinacia oleracea OX=3562 GN=SOVF_140120 PE=4 SV=1	0	5.743	9	2	3	2	194	21.4	5.02	4.36	2	1
A0A0K9QB03	Very-long-chain (3R)-3-hydroxyacyl-CoA dehydratase (Fragment) OS=Spinacia oleracea OX=3562 GN=SOVF_206720 PE=3 SV=1	0	5.741	9	2	3	2	234	26.9	9.2	3.85	2	1
A0A0K9RU06	Uncharacterized protein OS=Spinacia oleracea OX=3562 GN=SOVF_034240 PE=4 SV=1	0	5.74	10	1	1	1	115	12.1	8.1	3.04	1	1
A0A0K9Q753	GST C-terminal domain-containing protein (Fragment) OS=Spinacia oleracea OX=3562 GN=SOVF_213510 PE=4 SV=1	0	5.729	6	2	2	2	361	41.5	7.84	2.07	2	1
A0A0K9R8Z7	Beta-glucosidase OS=Spinacia oleracea OX=3562 GN=SOVF_093430 PE=3 SV=1	0	5.725	3	2	2	1	489	55.8	5.3	2.15	2	1
A0A0K9S114	U-box domain-containing protein OS=Spinacia oleracea OX=3562 GN=SOVF_006670 PE=4 SV=1	0	5.715	4	4	4	4	1045	117.8	5.41	2.08	4	1
A0A0K9RFM2	Glyco_transf_20 domain-containing protein OS=Spinacia oleracea OX=3562 GN=SOVF_072340 PE=4 SV=1	0	5.714	4	3	3	1	857	96.8	6.34	3.74	3	1
A0A0K9QY30	TPR_REGION domain-containing protein OS=Spinacia oleracea OX=3562 GN=SOVF_127800 PE=4 SV=1	0	5.714	7	2	2	2	271	30.6	5.68	1.9	2	1
A0A0K9R7E7	Uncharacterized protein OS=Spinacia oleracea OX=3562 GN=SOVF_098120 PE=4 SV=1	0	5.699	9	2	2	2	246	27.6	9.51	2.85	2	1
A0A0K9QLG9	Uncharacterized protein OS=Spinacia oleracea OX=3562 GN=SOVF_170850 PE=4 SV=1	0	5.696	32	2	2	1	69	7.8	9.7	2.18	2	1
A0A0K9RL99	Pectate lyase OS=Spinacia oleracea OX=3562 GN=SOVF_053720 PE=3 SV=1	0	5.69	4	2	2	2	445	49.1	7.74	3.79	2	1
A0A0K9RJF8	Uncharacterized protein OS=Spinacia oleracea OX=3562 GN=SOVF_060050 PE=3 SV=1	0	5.687	10	2	2	2	198	22	9.54	3.02	2	1
P30806	Calreticulin (Fragment) OS=Spinacia oleracea OX=3562 PE=1 SV=1	0	5.684	75	3	3	1	20	2.6	5.11	3.95	3	1
A0A0K9RD83	Glycosyltransferase OS=Spinacia oleracea OX=3562 GN=SOVF_084310 PE=3 SV=1	0	5.683	3	2	2	2	479	54.3	5.97	3.47	2	1
A0A0K9QE19	PKS_KS domain-containing protein OS=Spinacia oleracea OX=3562 GN=SOVF_196450 PE=3 SV=1	0	5.681	4	2	2	2	542	58	7.8	1.8	2	1
A0A0K9QN53	Uncharacterized protein (Fragment) OS=Spinacia oleracea OX=3562 GN=SOVF_166330 PE=4 SV=1	0	5.676	7	2	2	2	227	24.5	9.57	2.05	2	1
A0A0K9QHW9	Uncharacterized protein OS=Spinacia oleracea OX=3562 GN=SOVF_177390 PE=4 SV=1	0	5.674	11	2	2	2	157	17.4	9.95	4.65	2	1
A0A0K9RHU2	diacylglycerol kinase OS=Spinacia oleracea OX=3562 GN=SOVF_064780 PE=3 SV=1	0	5.666	6	3	3	3	503	55.4	7.47	2.02	3	1
A0A0K9QR70	Uncharacterized protein OS=Spinacia oleracea OX=3562 GN=SOVF_150260 PE=4 SV=1	0	5.661	23	2	2	2	120	12.1	4.63	2.24	2	1
A0A0K9QBX1	Glyco_hydro_20 domain-containing protein OS=Spinacia oleracea OX=3562 GN=SOVF_202190 PE=4 SV=1	0	5.66	11	2	2	2	183	20.7	6.76	2.13	2	1
A0A0K9R1E1	Uncharacterized protein OS=Spinacia oleracea OX=3562 GN=SOVF_123050 PE=4 SV=1	0	5.649	4	2	2	2	467	51.3	5.29	2.75	2	1
A0A0K9S046	Amidohydro-rel domain-containing protein OS=Spinacia oleracea OX=3562 GN=SOVF_009150 PE=4 SV=1	0	5.633	5	3	3	3	543	58.8	5.81	0	3	1
A0A0K9RTY1	alpha-1,2-Mannosidase OS=Spinacia oleracea OX=3562 GN=SOVF_034640 PE=3 SV=1	0	5.631	3	1	1	1	543	61.8	7.02	3.13	1	1
A0A0K9R676	GUN4 domain-containing protein OS=Spinacia oleracea OX=3562 GN=SOVF_102230 PE=4 SV=1	0	5.628	4	1	2	1	293	33	6.7	3.17	1	1
A0A0K9QX82	Malic enzyme OS=Spinacia oleracea OX=3562 GN=SOVF_130930 PE=3 SV=1	0	5.627	1	2	2	1	1603	179	7.36	2.96	2	1
A0A0K9RC93	Uncharacterized protein OS=Spinacia oleracea OX=3562 GN=SOVF_087650 PE=3 SV=1	0	5.624	2	2	2	2	1064	119.8	7.14	1.73	2	1
A0A0K9R073	Uncharacterized protein OS=Spinacia oleracea OX=3562 GN=SOVF_121650 PE=4 SV=1	0	5.618	7	2	2	2	214	24.2	6.54	1.76	2	1
A0A0K9RBC1	Uncharacterized protein OS=Spinacia oleracea OX=3562 GN=SOVF_085990 PE=4 SV=1	0	5.611	2	2	2	2	1250	140	6.13	1.88	2	1
A0A0K9QCZ5	Uncharacterized protein OS=Spinacia oleracea OX=3562 GN=SOVF_199970 PE=4 SV=1	0	5.601	4	2	2	2	599	69	6.99	2.06	2	1
A0A0K9QSJ2	Uncharacterized protein OS=Spinacia oleracea OX=3562 GN=SOVF_146500 PE=4 SV=1	0	5.597	2	3	3	3	829	92	7.85	0	3	1
A0A0K9QWK4	Uncharacterized protein OS=Spinacia oleracea OX=3562 GN=SOVF_133320 PE=4 SV=1	0	5.594	10	2	2	1	243	26.7	8.54	1.73	2	1
A0A0K9RPW9	Uncharacterized protein OS=Spinacia oleracea OX=3562 GN=SOVF_047510 PE=4 SV=1	0	5.587	5	1	1	1	319	35.5	5.96	3.77	1	1
A0A0K9RCW7	Uncharacterized protein OS=Spinacia oleracea OX=3562 GN=SOVF_080930 PE=4 SV=1	0	5.585	5	3	3	3	424	46.4	7.83	1.95	3	1
[truncated: 1,109 more rows]
