# Supplementary material for: A plant-derived natural photosynthetic system for improving cell anabolism
Source: Nature. 2022 Dec 7;612(7940):546–54. doi: 10.1038/s41586-022-05499-y (PMC9750875; doi:10.1038/s41586-022-05499-y)
Supplement: Supplementary file 5 — NTU-specific peptides corresponding to photosynthetic activity-related proteins. [file 41586_2022_5499_MOESM5_ESM.xlsx]

## Sheet: 工作表1
Predicted protein (accession no.)	Unique peptide sequence
PsbA(P69560)	LIFQYASFNNSR FGQEEETYNIVAAHGYFGR ETTENESANEGYR ANLGMEVMHER
PsbB(P04160)	VHTVVLNDPGR VSAGLAENQSFSEAWSK YQWDQGYFQQEIYR TGKPSLDLPK AGSMDNGDGIAVGWLGHPIFR AQLGEIFELDR RAQLGEIFELDR IGDPTTR
PsbC(P06003)	KDIQPWQER LGANVGSAQGPTGLGK SPTGEVIFGGETMR SAEYMTHAPLGSLNSVGGVATEINAVNYVSPR DFEPVLSMTPLN GPNGLDLSR DIQPWQER APWLEPLR
PsbD(P06005)	AFNPTQAEETYSMVTANR AYDFVSQEIR AWMAAQDQPHENLIFPEEVLPR DLFDSMDDWLR AAEDPEFETFYTK QFELAR
PsbE(P69383)	SFADIITSIR QGIPLITGR FDSLEQLDEFSR
PsbH(Q6EYD8)	SRPKPTTVGALLKPLNSEYGK MATQTVESSSR
PsbL(P60150)	MTQSNPNEQNVELNR
PsbP(P12302)	NTEFMPYNGDGFK HQVIAATVK KNTEFMPYNGDGFK YEDNFDATSNLSVLVQPTDK QYYSITVLTR TDSEGGFDSGVVASANVLESSTPVVDGK EKEFPGQVLR EFPGQVLR
PsbQ(P12301)	KAWPSLQNDLR VSASEILNVK YYGQTVSNINEVLAK AWPSLQNDLR FYLQPLPPTEAAQR SLQELTSK DGTLPYTK
PsbS(Q02060)	VEDGLFGTSGGIGFTK FVDEPTTGLEK ENELFVGR SNELFVGR LKVEDGLFGTSGGIGFTK GPLFGFTK
Lhcb1.1(A4F3R4)	LNPSTSDMIGEGR
PetA(P16013)	MGNLSFQSYRPNK KGGLNVGAVLILPEGFELAPPDR YSEITFPILAPDPATK SNNTVYNSTATGIVK QNILVIGPVPGQK GGYEINIADASDGR GGLNVGAVLILPEGFELAPPDR GPELLVSEGESIK IPYDMQLK EVVDIIPR EKGGYEINIADASDGR GQIYPDGSK YPIYVGGNR
PetB(P00165)	LEIQAIADDITSK VYDWFEER GSASVGQSTLTR VYLTGGFK
PetD(P00166)	KPDLNDPVLR
PsaA(P06511)	ILVDRDPVK TNWGIGHGLK YADFLTFR YNDLLDR ALSIVQGR SPEPEVK VAPATQPR DYDPTTR
PsaB(P06512)	IWFGIATAHDFESHDDITEER TSYGFDVLLSSTSGPAFNAGR FSQGLAQDPTTR DYNPEQNEDNVLAR DFGYSFPCDGPGR DLLEAHIPPGGR TPLANLIR WKPSVSWFK
PsaC(P10098)	IYDTCIGCTQCVR VYLWHETTR TEDCVGCK CESACPTDFLSVR ACPTDVLEMIPWDGCK
PsaG(P12357)	QVPEQNGMSHFEAGDTR FVFFNFQR AKEYVSLLK EYVSLLK
PsaH(P22179)	SVYFDLEDIANTTGQWDVYGSDAPSPYNSLQSK FFETFAAPFTK
PsaL(Q41385)	KQPDQLQSADGWAK QPDQLQSADGWAK EGEPSIAPALTLTGR TAVNPLLR
ATPase alpha(P06450)	LELAQFAELEAFAQFASDLDK TNKPEFQEIISSTK ATQNQLAR EAIQEQMER VGSAAQIK KYLVELR YLVELR
ATPase beta(P00825)	IVGEEHYEIAQR INPTTSDPGVSTLEK LSIFETGIK MPNIYNALIVK MPSAVGYQPTLSTEMGSLQER IAQIIGPVLDVAFPPGK IFNVLGEPVDNLGPVDTR VALVYGQMNEPPGAR VGLTALTMAEYFR VVDLLAPYR ELQDIIAILGLDELSEEDR ESGVINEQNIAESK AHGGVSVFGGVGER EGNDLYMEMK EGSITSIQAVYVPADDLTDPAPATTFAHLDATTVLSR AMNLEMESK AVAMSATDGLTR DTAGQPMNVTCEVQQLLGNNR GIYPAVDPLDSTSTMLQPR GMEVIDTGAPLSVPVGGATLGR FVQAGSEVSALLGR TTSPIHR
ATPase gamma(A0A0K9RK67)	MSAMDSSSR KLNDDPESETK KDIELCMTELQK LNDDPESETK DIELCMTELQK NAGEVLDR LTLTYNR FVILGEK SVQFDALR KNVVIAISSDK
ATPase delta(P11402)	ITGTEVAVVTSVVK LENDHLAQIAK YASALADVADVTGTLEATNSDVEK EILNEFEDVFNK
ATPase epsilon(P00833)	IGNNEITILVNDAER IEANLALR SIWNSEVK
ATPase b(P06453)	KVEMDADQFR GVLSDLLDNR VNGYSEIER VEMDADQFR TLEQFENYK GVLSDLLDNRK TINANIGMFGAMNEITD
Ferredoxin--NADP reductase, chloroplastic(A0A0K9QGT7)	ITGDDAPGETWHMVFSHEGEIPYR LYSIASSALGDFGDAK MAQYAVELWEMLK KMEEGITVNK LIYTNDAGETIK EGQSVGVIPDGEDK DPNATIIMLGTGTGIAPFR DNTYVYMCGLK GVCSNFLCDLKPGAEVK MYIQTR LDFAVSR SVSLCVK
Ferredoxin--NADP reductase, chloroplastic(A0A0K9QK96)	GPYTGTIVSVER VAVSPLELEDAK
Plastocyanin(A0A0K9QSA8)	ISMSEEDLLNAPGETYK FYCSPHQGAGMVGK
