# Supplementary material for: A plant-derived natural photosynthetic system for improving cell anabolism
Source: Nature. 2022 Dec 7;612(7940):546–54. doi: 10.1038/s41586-022-05499-y (PMC9750875; doi:10.1038/s41586-022-05499-y)
Supplement: Supplementary file 6 — Proteomics results of CM. [file 41586_2022_5499_MOESM6_ESM.xls]

## Sheet: proteinGroups
Protein IDs	Protein names	Gene names	Number of proteins	Peptides	Unique peptides	Sequence coverage [%]	Mol. weight [kDa]	LFQ intensity sample1	LFQ intensity sample2	LFQ intensity sample3	LFQ intensity sample4	LFQ intensity sample5	LFQ intensity sample6
Q922Q1;Q9CW42	Mitochondrial amidoxime reducing component 2 (mARC2) (EC 1.7.-.-) (Molybdenum cofactor sulfurase C-terminal domain-containing protein 2) (MOSC domain-containing protein 2) (Moco sulfurase C-terminal domain-containing protein 2)	Mtarc2	2	5	5	15.1	38.194	0	0	0	138400000	155330000	194140000
Q3KNM2	E3 ubiquitin-protein ligase MARCHF5 (EC 2.3.2.27) (Membrane-associated RING finger protein 5) (Membrane-associated RING-CH protein V) (MARCH-V) (RING-type E3 ubiquitin transferase MARCHF5)	Marchf5	1	2	2	8.6	31.231	0	0	0	35249000	0	0
Q6ZQ89	E3 ubiquitin-protein ligase MARCHF6 (EC 2.3.2.27) (Membrane-associated RING finger protein 6) (Membrane-associated RING-CH protein VI) (MARCH-VI) (RING-type E3 ubiquitin transferase MARCHF6)	Marchf6	1	1	1	1.1	102.27	0	0	0	0	0	0
P42208	Septin-2 (Neural precursor cell expressed developmentally down-regulated protein 5) (NEDD-5)	Septin2	1	16	16	56	41.525	2950800000	2731600000	2448200000	1817900000	1280500000	967470000
Q9Z2Q6	Septin-5 (Cell division control-related protein 1) (CDCrel-1) (Peanut-like protein 1)	Septin5	1	8	8	28.5	42.747	201620000	173710000	0	148890000	169290000	172030000
Q9R1T4	Septin-6	Septin6	1	10	3	27.4	49.619	0	0	0	34821000	50013000	41598000
O55131;Q9DA97;P28661	Septin-7 (CDC10 protein homolog)	Septin7	3	23	22	50.5	50.549	3480800000	3536700000	3647200000	3476400000	3412400000	3438100000
Q8CHH9	Septin-8	Septin8	1	7	4	19.1	49.812	0	0	0	131820000	138950000	147970000
Q80UG5	Septin-9 (SL3-3 integration site 1 protein)	Septin9	1	24	24	44.8	65.574	1328200000	1386700000	1459800000	2193600000	2363400000	2485900000
Q8C650	Septin-10	Septin10	1	2	1	4.6	52.422	0	0	31170000	0	0	0
Q8C1B7	Septin-11	Septin11	1	20	12	56.8	49.694	4228300000	3862400000	3188100000	4249400000	4520700000	5106300000
Q9ERR7	Selenoprotein F (15 kDa selenoprotein)	Selenof	1	2	2	11.7	17.806	12767000	51337000	0	139410000	210610000	245930000
Q61838	Pregnancy zone protein (Alpha-2-macroglobulin) (Alpha-2-M) [Cleaved into: Alpha-2-macroglobulin 165 kDa subunit; Alpha-2-macroglobulin 35 kDa subunit]	Pzp	1	3	2	1.7	165.85	0	0	0	149500000	0	0
P58742	Aladin (Adracalin)	Aaas	1	4	4	8.6	59.43	0	0	0	49063000	58330000	58718000
Q3UHJ0	AP2-associated protein kinase 1 (EC 2.7.11.1) (Adaptor-associated kinase 1)	Aak1	1	2	2	3.1	103.35	0	0	0	37460000	55819000	62862000
Q8BGQ7	Alanine--tRNA ligase, cytoplasmic (EC 6.1.1.7) (Alanyl-tRNA synthetase) (AlaRS) (Protein sticky) (Sti)	Aars1	1	11	11	13.2	106.91	218940000	0	114500000	286700000	365280000	415580000
Q14CH7	Alanine--tRNA ligase, mitochondrial (EC 6.1.1.7) (Alanyl-tRNA synthetase) (AlaRS)	Aars2	1	3	3	3.8	106.78	0	0	0	18822000	20626000	29414000
Q9JI39	ATP-binding cassette sub-family B member 10, mitochondrial (ABC-mitochondrial erythroid protein) (ABC-me protein) (ATP-binding cassette transporter 10) (ABC transporter 10 protein)	Abcb10	1	3	3	5.3	77.187	0	0	0	0	70123000	52801000
P06795;P21447;Q9JJ59	ATP-dependent translocase ABCB1 (ATP-binding cassette sub-family B member 1B) (Multidrug resistance protein 1B) (EC 7.6.2.2) (P-glycoprotein 1) (Phospholipid transporter ABCB1) (EC 7.6.2.1) (CD antigen CD243)	Abcb1b	3	7	4	7	140.99	0	0	0	34834000	91636000	110590000
Q9DC29	ATP-binding cassette sub-family B member 6 (ABC-type heme transporter ABCB6) (EC 7.6.2.5)	Abcb6	1	2	2	3.1	93.769	0	0	0	0	38349000	42424000
Q61102	Iron-sulfur clusters transporter ABCB7, mitochondrial (ATP-binding cassette sub-family B member 7, mitochondrial) (ATP-binding cassette transporter 7) (ABC transporter 7 protein)	Abcb7	1	2	2	3.1	82.58	0	0	2765100	0	0	0
O35379	Multidrug resistance-associated protein 1 (EC 7.6.2.2) (ATP-binding cassette sub-family C member 1) (Glutathione-S-conjugate-translocating ATPase ABCC1) (EC 7.6.2.3) (Leukotriene C(4) transporter) (LTC4 transporter)	Abcc1	1	14	14	11	171.18	0	0	0	188550000	198740000	216450000
E9Q236	ATP-binding cassette sub-family C member 4 (EC 7.6.2.-) (EC 7.6.2.2) (EC 7.6.2.3) (Multidrug resistance-associated protein 4)	Abcc4	1	2	2	2.2	148.89	0	0	2301400	0	0	0
P48410	ATP-binding cassette sub-family D member 1 (EC 3.1.2.-) (EC 7.6.2.-) (Adrenoleukodystrophy protein) (ALDP)	Abcd1	1	3	3	5.7	81.858	0	0	0	44100000	0	71614000
P55096	ATP-binding cassette sub-family D member 3 (EC 3.1.2.-) (EC 7.6.2.-) (68 kDa peroxisomal membrane protein) (PMP68) (70 kDa peroxisomal membrane protein) (PMP70)	Abcd3	1	12	12	24.7	75.474	204790000	266080000	242450000	210930000	302820000	307690000
P61222	ATP-binding cassette sub-family E member 1 (RNase L inhibitor) (Ribonuclease 4 inhibitor) (RNS4I)	Abce1	1	9	9	17.9	67.314	0	0	0	303380000	343500000	328870000
Q6P542	ATP-binding cassette sub-family F member 1	Abcf1	1	7	7	11.6	94.944	58185000	62265000	53432000	164500000	185790000	270580000
Q99LE6	ATP-binding cassette sub-family F member 2	Abcf2	1	11	11	18.9	71.781	328980000	232920000	466240000	422110000	418520000	339980000
Q8K268	ATP-binding cassette sub-family F member 3	Abcf3	1	3	3	5.2	79.864	0	0	0	15905000	0	0
Q7TMS5	Broad substrate specificity ATP-binding cassette transporter ABCG2 (EC 7.6.2.2) (ATP-binding cassette sub-family G member 2) (Breast cancer resistance protein 1 homolog) (Urate exporter) (CD antigen CD338)	Abcg2	1	4	4	6.4	72.977	0	0	0	74410000	100260000	97661000
Q99LR1	Lysophosphatidylserine lipase ABHD12 (EC 3.1.1.-) (2-arachidonoylglycerol hydrolase ABHD12) (Abhydrolase domain-containing protein 12) (Monoacylglycerol lipase ABHD12) (EC 3.1.1.23) (Oxidized phosphatidylserine lipase ABHD12) (EC 3.1.-.-)	Abhd12	1	5	5	12.8	45.269	0	0	0	78412000	96403000	112920000
Q7M759	Alpha/beta hydrolase domain-containing protein 17B (Abhydrolase domain-containing protein 17B) (EC 3.1.2.22)	Abhd17b	1	1	1	4.9	32.2	0	0	0	4553300	0	0
Q8CBW3	Abl interactor 1 (Abelson interactor 1) (Abi-1) (Ablphilin-1) (Eps8 SH3 domain-binding protein) (Eps8-binding protein) (Spectrin SH3 domain-binding protein 1) (e3B1)	Abi1	1	3	3	8.7	52.287	0	0	0	0	0	34685000
Q5SSL4	Active breakpoint cluster region-related protein	Abr	1	1	1	1.5	97.666	0	0	0	0	0	0
Q4KML4	Costars family protein ABRACL (ABRA C-terminal-like protein)	Abracl	1	3	3	60.5	9.0303	0	0	0	0	0	5152700
Q921H8;Q8VCH0	3-ketoacyl-CoA thiolase A, peroxisomal (EC 2.3.1.16) (Acetyl-CoA C-myristoyltransferase) (EC 2.3.1.155) (Acetyl-CoA acyltransferase A) (EC 2.3.1.9) (Beta-ketothiolase A) (Peroxisomal 3-oxoacyl-CoA thiolase A)	Acaa1a	2	14	14	43.6	43.953	348250000	366110000	438510000	282840000	587700000	566720000
Q8BWT1	3-ketoacyl-CoA thiolase, mitochondrial (EC 2.3.1.16) (Acetyl-CoA acetyltransferase) (EC 2.3.1.9) (Acetyl-CoA acyltransferase) (Acyl-CoA hydrolase, mitochondrial) (EC 3.1.2.-) (EC 3.1.2.1) (EC 3.1.2.2) (Beta-ketothiolase) (Mitochondrial 3-oxoacyl-CoA thiolase)	Acaa2	1	12	12	51.1	41.829	249030000	252600000	327430000	299280000	373900000	363030000
Q5SWU9	Acetyl-CoA carboxylase 1 (ACC1) (EC 6.4.1.2) (ACC-alpha) (Acetyl-CoA carboxylase 265)	Acaca	1	2	2	1.2	265.25	0	0	0	0	0	23252000
Q80XL6	Acyl-CoA dehydrogenase family member 11 (ACAD-11) (EC 1.3.8.-)	Acad11	1	3	3	5.6	87.365	0	0	0	0	0	2474600
Q9D7B6	Isobutyryl-CoA dehydrogenase, mitochondrial (EC 1.3.8.-) (Acyl-CoA dehydrogenase family member 8) (ACAD-8)	Acad8	1	3	3	7.3	45.019	0	0	0	0	26435000	19220000
Q8JZN5	Complex I assembly factor ACAD9, mitochondrial (Acyl-CoA dehydrogenase family member 9) (ACAD-9) (EC 1.3.8.-)	Acad9	1	6	6	11.5	68.721	171680000	132750000	163920000	145610000	103010000	73644000
P51174	Long-chain specific acyl-CoA dehydrogenase, mitochondrial (LCAD) (EC 1.3.8.8)	Acadl	1	12	12	36.3	47.907	567250000	725320000	932040000	499520000	1237400000	1198400000
P45952	Medium-chain specific acyl-CoA dehydrogenase, mitochondrial (MCAD) (EC 1.3.8.7)	Acadm	1	5	5	10.9	46.481	132310000	118800000	157830000	136160000	114410000	114700000
Q07417	Short-chain specific acyl-CoA dehydrogenase, mitochondrial (SCAD) (EC 1.3.8.1) (Butyryl-CoA dehydrogenase)	Acads	1	8	8	23.1	44.889	228230000	200510000	87841000	122790000	103760000	83360000
Q9DBL1	Short/branched chain specific acyl-CoA dehydrogenase, mitochondrial (SBCAD) (EC 1.3.8.5) (2-methyl branched chain acyl-CoA dehydrogenase) (2-MEBCAD) (2-methylbutyryl-coenzyme A dehydrogenase) (2-methylbutyryl-CoA dehydrogenase)	Acadsb	1	5	5	14.4	47.874	93854000	200720000	90709000	0	40147000	42533000
P50544	Very long-chain specific acyl-CoA dehydrogenase, mitochondrial (EC 1.3.8.9) (MVLCAD) (VLCAD)	Acadvl	1	10	10	21.3	70.875	231390000	318370000	261800000	367600000	254990000	207570000
Q6ZQK5	Arf-GAP with coiled-coil, ANK repeat and PH domain-containing protein 2 (Centaurin-beta-2) (Cnt-b2)	Acap2	1	3	3	5.1	87.21	0	0	0	17652000	27960000	34176000
Q8QZT1	Acetyl-CoA acetyltransferase, mitochondrial (EC 2.3.1.9) (Acetoacetyl-CoA thiolase)	Acat1	1	15	15	48.3	44.816	550690000	581560000	558750000	1564100000	1547400000	1551400000
Q8BMP6	Golgi resident protein GCP60 (Acyl-CoA-binding domain-containing protein 3) (Golgi complex-associated protein 1) (GOCAP1) (Golgi phosphoprotein 1) (GOLPH1) (PBR- and PKA-associated protein 7) (Peripheral benzodiazepine receptor-associated protein PAP7)	Acbd3	1	3	3	9	60.18	94083000	148390000	110670000	0	19940000	20594000
Q5XG73	Acyl-CoA-binding domain-containing protein 5	Acbd5	1	1	1	2.2	56.613	0	0	0	0	0	15676000
P56485	Atypical chemokine receptor 3 (C-X-C chemokine receptor type 7) (CXC-R7) (CXCR-7) (Chemokine orphan receptor 1) (G-protein coupled receptor RDC1 homolog) (RDC-1)	Ackr3	1	2	2	7.5	41.635	0	0	0	44159000	51386000	52328000
Q91V92	ATP-citrate synthase (EC 2.3.3.8) (ATP-citrate (pro-S-)-lyase) (Citrate cleavage enzyme)	Acly	1	15	15	14.9	119.73	271950000	234090000	269760000	556910000	664270000	790140000
Q99KI0	Aconitate hydratase, mitochondrial (Aconitase) (EC 4.2.1.3) (Citrate hydro-lyase)	Aco2	1	22	22	34	85.462	927840000	1148500000	1342700000	2039700000	1682600000	1836100000
Q9CQR4	Acyl-coenzyme A thioesterase 13 (Acyl-CoA thioesterase 13) (EC 3.1.2.-) (Hotdog-fold thioesterase superfamily member 2) (Palmitoyl-CoA hydrolase) (EC 3.1.2.2) (Thioesterase superfamily member 2) (THEM2)	Acot13	1	2	2	20	15.183	0	0	0	0	0	91620000
Q9QYR9;O55137;Q32Q92;Q8BWN8;Q6Q2Z6;Q9QYR7	Acyl-coenzyme A thioesterase 2, mitochondrial (Acyl-CoA thioesterase 2) (EC 3.1.2.2) (Acyl coenzyme A thioester hydrolase) (MTE-I) (Very-long-chain acyl-CoA thioesterase)	Acot2	6	5	5	13.5	49.656	117240000	111520000	159310000	238450000	202480000	218640000
Q91V12	Cytosolic acyl coenzyme A thioester hydrolase (EC 3.1.2.2) (Acyl-CoA thioesterase 7) (Brain acyl-CoA hydrolase) (BACH) (CTE-IIa) (CTE-II) (Long chain acyl-CoA thioester hydrolase)	Acot7	1	5	5	13.9	42.536	0	0	0	37015000	89759000	66917000
P58137	Acyl-coenzyme A thioesterase 8 (Acyl-CoA thioesterase 8) (EC 3.1.2.1) (EC 3.1.2.11) (EC 3.1.2.2) (EC 3.1.2.3) (EC 3.1.2.5) (Choloyl-coenzyme A thioesterase) (EC 3.1.2.27) (Peroxisomal acyl-CoA thioesterase 2) (PTE-2) (Peroxisomal acyl-coenzyme A thioester hydrolase 1) (PTE-1) (Peroxisomal long-chain acyl-CoA thioesterase 1)	Acot8	1	2	2	9.7	35.827	0	0	0	0	0	11012000
Q9R0X4;Q32MW3	Acyl-coenzyme A thioesterase 9, mitochondrial (Acyl-CoA thioesterase 9) (EC 3.1.2.-) (Acyl coenzyme A thioester hydrolase 2) (MTE-2) (Acyl-CoA thioester hydrolase 9) (Mitochondrial 48 kDa acyl-CoA thioester hydrolase 1) (Mt-ACT48.1) (Protein U8) (p48)	Acot9	2	12	12	30.3	50.56	161810000	116610000	203660000	346640000	165190000	154110000
Q9R0H0	Peroxisomal acyl-coenzyme A oxidase 1 (AOX) (EC 1.3.3.6) (Palmitoyl-CoA oxidase) [Cleaved into: Peroxisomal acyl-CoA oxidase 1, A chain; Peroxisomal acyl-CoA oxidase 1, B chain; Peroxisomal acyl-CoA oxidase 1, C chain]	Acox1	1	2	2	5.6	74.648	0	0	0	0	0	8936800
P24638	Lysosomal acid phosphatase (LAP) (EC 3.1.3.2)	Acp2	1	2	2	3.5	48.508	44469000	40182000	0	0	0	0
Q8VCW8	Medium-chain acyl-CoA ligase ACSF2, mitochondrial (EC 6.2.1.2)	Acsf2	1	4	4	8	67.95	0	0	0	0	85988000	88567000
Q3URE1	Malonate--CoA ligase ACSF3, mitochondrial (EC 6.2.1.n3) (Acyl-CoA synthetase family member 3)	Acsf3	1	2	2	3.9	65.076	0	0	0	0	22514000	22832000
P41216	Long-chain-fatty-acid--CoA ligase 1 (EC 6.2.1.3) (Arachidonate--CoA ligase) (EC 6.2.1.15) (Long-chain acyl-CoA synthetase 1) (LACS 1) (Phytanate--CoA ligase) (EC 6.2.1.24)	Acsl1	1	4	3	5.9	77.951	0	0	4852700	0	0	0
Q9CZW4	Fatty acid CoA ligase Acsl3 (Arachidonate--CoA ligase) (EC 6.2.1.15) (Long-chain acyl-CoA synthetase 3) (LACS 3) (Long-chain-fatty-acid--CoA ligase 3) (EC 6.2.1.3) (Medium-chain acyl-CoA ligase Acsl3) (EC 6.2.1.2)	Acsl3	1	13	12	26.2	80.491	1309900000	403010000	625060000	305140000	354400000	402180000
Q9QUJ7	Long-chain-fatty-acid--CoA ligase 4 (EC 6.2.1.3) (Arachidonate--CoA ligase) (EC 6.2.1.15) (Long-chain acyl-CoA synthetase 4) (LACS 4) (mACS4)	Acsl4	1	8	7	13.6	79.076	185280000	193800000	139360000	276880000	318890000	333020000
Q8JZR0	Long-chain-fatty-acid--CoA ligase 5 (EC 6.2.1.3) (Arachidonate--CoA ligase) (EC 6.2.1.15) (Long-chain acyl-CoA synthetase 5) (LACS 5)	Acsl5	1	5	4	7.5	76.205	0	0	0	236210000	229550000	0
P68134	Actin, alpha skeletal muscle (Alpha-actin-1) [Cleaved into: Actin, alpha skeletal muscle, intermediate form]	Acta1	1	22	1	76.4	42.051	0	0	107290000	0	0	0
P62737;P63268	Actin, aortic smooth muscle (Alpha-actin-2) [Cleaved into: Actin, aortic smooth muscle, intermediate form]	Acta2	2	29	3	88.1	42.009	33939000000	28408000000	37957000000	5991800000	3565800000	3324300000
P60710	Actin, cytoplasmic 1 (Beta-actin) [Cleaved into: Actin, cytoplasmic 1, N-terminally processed]	Actb	1	29	1	85.6	41.736	0	0	0	0	0	44071000
Q8BFZ3	Beta-actin-like protein 2 (Kappa-actin)	Actbl2	1	11	2	35.4	42.004	0	0	0	37628000	0	0
P63260	Actin, cytoplasmic 2 (Gamma-actin) [Cleaved into: Actin, cytoplasmic 2, N-terminally processed]	Actg1	1	30	2	85.9	41.792	115510000000	135010000000	128750000000	22357000000	21047000000	17730000000
Q9Z2N8;Q99MR0	Actin-like protein 6A (53 kDa BRG1-associated factor A) (Actin-related protein Baf53a) (BRG1-associated factor 53A) (BAF53A)	Actl6a	2	3	3	7	47.447	0	0	0	95574000	126350000	117380000
Q7TPR4	Alpha-actinin-1 (Alpha-actinin cytoskeletal isoform) (F-actin cross-linking protein) (Non-muscle alpha-actinin-1)	Actn1	1	41	24	55.9	103.07	3298600000	3030300000	3535100000	1073200000	985720000	998840000
Q9JI91	Alpha-actinin-2 (Alpha-actinin skeletal muscle isoform 2) (F-actin cross-linking protein)	Actn2	1	14	5	18.9	103.83	0	0	0	0	79759000	45460000
P57780	Alpha-actinin-4 (Non-muscle alpha-actinin 4)	Actn4	1	40	25	52.4	104.98	783510000	971270000	983800000	1328400000	1457200000	1463600000
P61164	Alpha-centractin (Centractin) (ARP1) (Actin-RPV) (Centrosome-associated actin homolog)	Actr1a	1	7	5	26.6	42.613	54385000	49689000	39748000	0	0	0
Q8R5C5	Beta-centractin (Actin-related protein 1B) (ARP1B)	Actr1b	1	4	2	14.1	42.281	0	0	0	16001000	0	0
P61161	Actin-related protein 2 (Actin-like protein 2)	Actr2	1	7	7	26.1	44.76	443750000	419410000	455180000	543480000	399670000	522440000
Q99JY9;Q641P0	Actin-related protein 3 (Actin-like protein 3)	Actr3	2	15	15	55.3	47.357	1007200000	1060700000	859720000	1352800000	1077800000	1175800000
P37172	Activin receptor type-1 (EC 2.7.11.30) (Activin receptor type I) (ACTR-I) (Serine/threonine-protein kinase receptor R1) (SKR1) (TGF-B superfamily receptor type I) (TSR-I) (TSK-7L)	Acvr1	1	1	1	2.2	57.225	0	0	0	0	0	0
P27038	Activin receptor type-2A (EC 2.7.11.30) (Activin receptor type IIA) (ACTR-IIA)	Acvr2a	1	1	1	2.3	57.889	0	0	0	0	0	5586500
Q61288	Serine/threonine-protein kinase receptor R3 (SKR3) (EC 2.7.11.30) (Activin receptor-like kinase 1) (ALK-1) (TGF-B superfamily receptor type I) (TSR-I)	Acvrl1	1	1	1	2.8	56.518	0	0	0	0	0	18179000
O35598	Disintegrin and metalloproteinase domain-containing protein 10 (ADAM 10) (EC 3.4.24.81) (Kuzbanian protein homolog) (Mammalian disintegrin-metalloprotease) (CD antigen CD156c)	Adam10	1	6	6	10.3	83.967	0	0	0	92680000	101840000	125260000
Q61824	Disintegrin and metalloproteinase domain-containing protein 12 (ADAM 12) (EC 3.4.24.-) (Meltrin-alpha)	Adam12	1	2	2	2.5	98.503	0	0	14891000	0	0	0
Q9Z0F8	Disintegrin and metalloproteinase domain-containing protein 17 (ADAM 17) (EC 3.4.24.86) (TNF-alpha convertase) (TNF-alpha-converting enzyme) (CD antigen CD156b)	Adam17	1	2	2	1.9	93.055	0	0	0	0	39661000	0
O35674	Disintegrin and metalloproteinase domain-containing protein 19 (ADAM 19) (EC 3.4.24.-) (Meltrin-beta)	Adam19	1	4	4	5.2	100.86	0	0	0	31902000	42028000	38565000
Q9R160	Disintegrin and metalloproteinase domain-containing protein 24 (ADAM 24) (EC 3.4.24.-) (Testase-1)	Adam24	1	1	1	1.7	85.053	0	0	0	0	0	120440000
Q61072	Disintegrin and metalloproteinase domain-containing protein 9 (ADAM 9) (EC 3.4.24.-) (Meltrin-gamma) (Metalloprotease/disintegrin/cysteine-rich protein 9) (Myeloma cell metalloproteinase)	Adam9	1	11	11	15.3	92.079	98521000	246990000	284950000	167540000	273170000	243120000
P97857	A disintegrin and metalloproteinase with thrombospondin motifs 1 (ADAM-TS 1) (ADAM-TS1) (ADAMTS-1) (EC 3.4.24.-)	Adamts1	1	5	5	6.9	105.8	0	0	0	49215000	48598000	0
Q9D0L4	AarF domain-containing protein kinase 1 (EC 2.7.-.-)	Adck1	1	1	1	3.2	59.735	0	0	0	0	0	17144000
Q566J8	Atypical kinase COQ8B, mitochondrial (EC 2.7.-.-) (AarF domain-containing protein kinase 4) (Coenzyme Q protein 8B)	Coq8b	1	2	2	3.9	59.231	0	0	0	21217000	0	24351000
Q9QYC0	Alpha-adducin (Erythrocyte adducin subunit alpha)	Add1	1	2	2	4.1	80.646	0	0	0	0	22148000	0
P28474	Alcohol dehydrogenase class-3 (EC 1.1.1.1) (Alcohol dehydrogenase 2) (Alcohol dehydrogenase 5) (Alcohol dehydrogenase B2) (ADH-B2) (Alcohol dehydrogenase class-III) (Glutathione-dependent formaldehyde dehydrogenase) (FALDH) (FDH) (GSH-FDH) (EC 1.1.1.-) (S-(hydroxymethyl)glutathione dehydrogenase) (EC 1.1.1.284)	Adh5	1	2	2	4.5	39.547	0	0	0	0	0	16701000
P55264	Adenosine kinase (AK) (EC 2.7.1.20) (Adenosine 5'-phosphotransferase)	Adk	1	1	1	2.5	40.148	0	0	3101600	0	0	0
Q9Z103	Activity-dependent neuroprotector homeobox protein (Activity-dependent neuroprotective protein)	Adnp	1	3	3	2.8	124.31	0	0	0	14700000	0	62058000
Q6PDY2	2-aminoethanethiol dioxygenase (EC 1.13.11.19) (Cysteamine dioxygenase)	Ado	1	1	1	4.3	28.372	0	0	0	0	0	21836000
Q8VDL4	ADP-dependent glucokinase (ADP-GK) (ADPGK) (EC 2.7.1.147)	Adpgk	1	7	7	18.5	53.902	339920000	282300000	520460000	229550000	382080000	421520000
Q9JKV1	Proteasomal ubiquitin receptor ADRM1 (110 kDa cell membrane glycoprotein) (Gp110) (Adhesion-regulating molecule 1) (ARM-1) (Rpn13 homolog)	Adrm1	1	1	1	3.9	42.06	0	0	0	0	0	48838000
P54822	Adenylosuccinate lyase (ASL) (EC 4.3.2.2) (Adenylosuccinase) (ASase)	Adsl	1	2	2	5	54.866	0	0	0	0	0	54243000
P46664	Adenylosuccinate synthetase isozyme 2 (AMPSase 2) (AdSS 2) (EC 6.3.4.4) (Adenylosuccinate synthetase, acidic isozyme) (Adenylosuccinate synthetase, liver isozyme) (L-type adenylosuccinate synthetase) (IMP--aspartate ligase 2)	Adss2	1	1	1	2.9	50.02	0	0	0	6131300	0	0
Q640N1;Q9D2L5	Adipocyte enhancer-binding protein 1 (AE-binding protein 1) (Aortic carboxypeptidase-like protein)	Aebp1	2	8	8	8	128.36	0	82589000	46738000	141090000	229290000	210550000
Q80YS6	Actin filament-associated protein 1 (110 kDa actin filament-associated protein) (AFAP-110)	Afap1	1	6	6	9.3	80.614	0	0	0	81437000	115330000	114770000
Q920A7	AFG3-like protein 1 (EC 3.4.24.-)	Afg3l1	1	4	2	4.4	87.046	0	0	0	33612000	40402000	0
Q8JZQ2	AFG3-like protein 2 (EC 3.4.24.-)	Afg3l2	1	12	10	16.6	89.518	0	0	0	138030000	188360000	150030000
Q64191	N(4)-(beta-N-acetylglucosaminyl)-L-asparaginase (EC 3.5.1.26) (Aspartylglucosaminidase) (AGA) (Glycosylasparaginase) (N4-(N-acetyl-beta-glucosaminyl)-L-asparagine amidase) [Cleaved into: Glycosylasparaginase alpha chain; Glycosylasparaginase beta chain]	Aga	1	4	4	18.8	37.022	0	0	0	75626000	82537000	79080000
Q8BXK8;Q8VHH5	Arf-GAP with GTPase, ANK repeat and PH domain-containing protein 1 (AGAP-1) (Centaurin-gamma-2) (Cnt-g2)	Agap1	2	2	2	3.3	94.41	0	0	0	0	16286000	0
Q8K2K6	Arf-GAP domain and FG repeat-containing protein 1 (HIV-1 Rev-binding protein homolog) (Nucleoporin-like protein RIP)	Agfg1	1	4	4	10.9	58.042	0	0	0	96894000	129710000	126250000
Q9ESW4	Acylglycerol kinase, mitochondrial (EC 2.7.1.107) (EC 2.7.1.138) (EC 2.7.1.94) (Multiple substrate lipid kinase) (MuLK) (Multi-substrate lipid kinase)	Agk	1	5	5	11.2	46.975	19223000	15437000	0	0	0	0
Q8CJG0;Q8CJG1;Q8CJF9;Q8CJF8	Protein argonaute-2 (Argonaute2) (mAgo2) (EC 3.1.26.n2) (Argonaute RISC catalytic component 2) (Eukaryotic translation initiation factor 2C 2) (eIF-2C 2) (eIF2C 2) (Piwi/argonaute family protein meIF2C2) (Protein slicer)	Ago2	4	5	5	7.6	97.303	0	0	0	54616000	73140000	79971000
O35083	1-acyl-sn-glycerol-3-phosphate acyltransferase alpha (EC 2.3.1.51) (1-acylglycerol-3-phosphate O-acyltransferase 1) (1-AGP acyltransferase 1) (1-AGPAT 1) (Lysophosphatidic acid acyltransferase alpha) (LPAAT-alpha)	Agpat1	1	2	2	13	31.709	0	0	0	0	55786000	64152000
Q9D517	1-acyl-sn-glycerol-3-phosphate acyltransferase gamma (EC 2.3.1.51) (1-acylglycerol-3-phosphate O-acyltransferase 3) (1-AGP acyltransferase 3) (1-AGPAT 3) (Lysophosphatidic acid acyltransferase gamma) (LPAAT-gamma)	Agpat3	1	3	3	7.2	43.295	0	0	0	46941000	39674000	38981000
Q8K4X7	1-acyl-sn-glycerol-3-phosphate acyltransferase delta (EC 2.3.1.51) (1-acylglycerol-3-phosphate O-acyltransferase 4) (1-AGP acyltransferase 4) (1-AGPAT 4) (Lysophosphatidic acid acyltransferase delta) (LPAAT-delta)	Agpat4	1	1	1	2.4	43.81	0	0	0	0	0	0
Q8K2C8	Glycerol-3-phosphate acyltransferase 4 (GPAT4) (EC 2.3.1.15) (1-acylglycerol-3-phosphate O-acyltransferase 6) (1-AGP acyltransferase 6) (1-AGPAT 6) (Acyl-CoA:glycerol-3-phosphate acyltransferase 4) (Lysophosphatidic acid acyltransferase zeta) (LPAAT-zeta) (Testis spermatogenesis apoptosis-related protein 7)	Gpat4	1	1	1	2.2	52.181	0	0	0	0	0	0
Q8C0I1	Alkyldihydroxyacetonephosphate synthase, peroxisomal (Alkyl-DHAP synthase) (EC 2.5.1.26) (Alkylglycerone-phosphate synthase)	Agps	1	12	12	23.9	71.683	241700000	191390000	171010000	591550000	638850000	671870000
Q8CJF7	Protein ELYS (Embryonic large molecule derived from yolk sac) (Protein MEL-28) (Putative AT-hook-containing transcription factor 1)	Ahctf1	1	1	1	0.6	247.64	0	0	0	0	0	6935800
P50247	Adenosylhomocysteinase (AdoHcyase) (EC 3.3.1.1) (CUBP) (Liver copper-binding protein) (S-adenosyl-L-homocysteine hydrolase)	Ahcy	1	3	3	7.2	47.688	0	0	0	0	53641000	0
Q80SW1	S-adenosylhomocysteine hydrolase-like protein 1 (IP3R-binding protein released with inositol 1,4,5-trisphosphate) (Putative adenosylhomocysteinase 2) (S-adenosyl-L-homocysteine hydrolase 2) (AdoHcyase 2)	Ahcyl1	1	8	4	15.3	58.951	54035000	66556000	65062000	168420000	207950000	192410000
Q68FL4	Putative adenosylhomocysteinase 3 (AdoHcyase 3) (EC 3.3.1.1) (Long-IRBIT) (S-adenosyl-L-homocysteine hydrolase 3) (S-adenosylhomocysteine hydrolase-like protein 2)	Ahcyl2	1	5	1	8.5	66.899	0	0	0	0	0	12354000
Q8BK64	Activator of 90 kDa heat shock protein ATPase homolog 1 (AHA1)	Ahsa1	1	6	6	22.5	38.117	0	0	0	79194000	78213000	67116000
Q9EQX4	Allograft inflammatory factor 1-like (Ionized calcium-binding adapter molecule 2)	Aif1l	1	1	1	4.7	17.024	0	0	2099100	0	0	0
Q9Z0X1	Apoptosis-inducing factor 1, mitochondrial (EC 1.6.99.-) (Programmed cell death protein 8)	Aifm1	1	13	13	26.5	66.765	244010000	385510000	460680000	933700000	857990000	714860000
P31230	Aminoacyl tRNA synthase complex-interacting multifunctional protein 1 (Multisynthase complex auxiliary component p43) [Cleaved into: Endothelial monocyte-activating polypeptide 2 (EMAP-2) (Endothelial monocyte-activating polypeptide II) (EMAP-II) (Small inducible cytokine subfamily E member 1)]	Aimp1	1	3	3	11.3	33.997	0	0	0	61762000	77491000	87405000
Q9R0Y5	Adenylate kinase isoenzyme 1 (AK 1) (EC 2.7.4.3) (EC 2.7.4.6) (ATP-AMP transphosphorylase 1) (ATP:AMP phosphotransferase) (Adenylate monophosphate kinase) (Myokinase)	Ak1	1	4	4	13.9	21.539	0	0	0	62957000	64933000	63599000
Q9WTP6	Adenylate kinase 2, mitochondrial (AK 2) (EC 2.7.4.3) (ATP-AMP transphosphorylase 2) (ATP:AMP phosphotransferase) (Adenylate monophosphate kinase)	Ak2	1	7	7	35.1	26.468	260730000	255610000	268410000	283840000	385450000	346460000
Q9WTP7	GTP:AMP phosphotransferase AK3, mitochondrial (EC 2.7.4.10) (Adenylate kinase 3) (AK 3) (Adenylate kinase 3 alpha-like 1)	Ak3	1	6	6	30.8	25.426	0	0	0	87234000	91985000	81958000
Q9WUR9	Adenylate kinase 4, mitochondrial (AK 4) (EC 2.7.4.10) (EC 2.7.4.6) (Adenylate kinase 3-like) (Adenylate kinase isoenzyme 4) (GTP:AMP phosphotransferase AK4)	Ak4	1	2	2	9.4	25.061	0	0	0	68987000	79112000	87486000
O08715	A-kinase anchor protein 1, mitochondrial (Dual specificity A-kinase-anchoring protein 1) (D-AKAP-1) (Protein kinase A-anchoring protein 1) (PRKA1) (Spermatid A-kinase anchor protein) (S-AKAP)	Akap1	1	2	2	3	92.194	0	0	0	0	10809000	0
Q9WTQ5	A-kinase anchor protein 12 (AKAP-12) (Germ cell lineage protein gercelin) (Src-suppressed C kinase substrate) (SSeCKS)	Akap12	1	22	22	20.2	180.69	119200000	183060000	169150000	607320000	637200000	623950000
E9Q394	A-kinase anchor protein 13 (AKAP-13) (AKAP-Lbc)	Akap13	1	2	2	1.1	303.97	0	0	0	0	0	12863000
O54931	A-kinase anchor protein 2 (AKAP-2) (AKAP expressed in kidney and lung) (AKAP-KL) (Protein kinase A-anchoring protein 2) (PRKA2)	Akap2	1	8	8	9.9	98.577	62796000	50185000	94052000	214380000	268490000	266320000
Q9JII6	Aldo-keto reductase family 1 member A1 (EC 1.1.1.2) (EC 1.1.1.33) (EC 1.1.1.372) (EC 1.1.1.54) (Alcohol dehydrogenase [NADP(+)]) (Aldehyde reductase) (Glucuronate reductase) (EC 1.1.1.19) (Glucuronolactone reductase) (EC 1.1.1.20)	Akr1a1	1	1	1	3.7	36.586	0	0	0	0	0	75774000
P45376	Aldo-keto reductase family 1 member B1 (EC 1.1.1.300) (EC 1.1.1.372) (EC 1.1.1.54) (Aldehyde reductase) (Aldo-keto reductase family 1 member B3) (Aldose reductase) (AR) (EC 1.1.1.21)	Akr1b1	1	2	2	5.7	35.732	0	0	0	0	0	27473000
P45377;P21300	Aldose reductase-related protein 2 (AR) (EC 1.1.1.21) (Aldehyde reductase) (Fibroblast growth factor-regulated protein) (Protein FR-1)	Akr1b8	2	1	1	2.8	36.12	0	0	0	0	0	9665000
Q60823	RAC-beta serine/threonine-protein kinase (EC 2.7.11.1) (Protein kinase Akt-2) (Protein kinase B beta) (PKB beta) (RAC-PK-beta)	Akt2	1	1	1	2.3	55.741	0	0	0	0	4530000	0
Q61490	CD166 antigen (Activated leukocyte cell adhesion molecule) (BEN) (Protein DM-GRASP) (CD antigen CD166)	Alcam	1	8	8	17	65.091	0	0	0	92275000	123270000	136870000
Q9Z110	Delta-1-pyrroline-5-carboxylate synthase (P5CS) (Aldehyde dehydrogenase family 18 member A1) [Includes: Glutamate 5-kinase (GK) (EC 2.7.2.11) (Gamma-glutamyl kinase); Gamma-glutamyl phosphate reductase (GPR) (EC 1.2.1.41) (Glutamate-5-semialdehyde dehydrogenase) (Glutamyl-gamma-semialdehyde dehydrogenase)]	Aldh18a1	1	30	30	48.7	87.265	1125800000	925400000	1007000000	1674700000	1832800000	2011000000
Q9CZS1	Aldehyde dehydrogenase X, mitochondrial (EC 1.2.1.3) (Aldehyde dehydrogenase family 1 member B1)	Aldh1b1	1	2	1	3.9	57.552	0	0	0	0	4239200	0
Q8K009	Mitochondrial 10-formyltetrahydrofolate dehydrogenase (Mitochondrial 10-FTHFDH) (mtFDH) (EC 1.5.1.6) (Aldehyde dehydrogenase family 1 member L2)	Aldh1l2	1	28	25	38.5	101.59	1013400000	1172600000	731300000	1247000000	1555800000	1452600000
P47738;Q62148;P24549;O35945;Q9JHW9	Aldehyde dehydrogenase, mitochondrial (EC 1.2.1.3) (AHD-M1) (ALDH class 2) (ALDH-E2) (ALDHI)	Aldh2	5	17	16	37	56.537	542140000	533480000	616200000	1196100000	1323600000	1832700000
P47740	Aldehyde dehydrogenase family 3 member A2 (EC 1.2.1.3) (EC 1.2.1.94) (Aldehyde dehydrogenase 3) (Fatty aldehyde dehydrogenase)	Aldh3a2	1	4	3	11	53.97	0	0	0	0	0	23976000
Q8CHT0	Delta-1-pyrroline-5-carboxylate dehydrogenase, mitochondrial (P5C dehydrogenase) (EC 1.2.1.88) (Aldehyde dehydrogenase family 4 member A1) (L-glutamate gamma-semialdehyde dehydrogenase)	Aldh4a1	1	3	3	7.3	61.84	0	0	0	79193000	83879000	65610000
Q9JLJ2	4-trimethylaminobutyraldehyde dehydrogenase (TMABA-DH) (TMABADH) (EC 1.2.1.47) (Aldehyde dehydrogenase family 9 member A1) (EC 1.2.1.3)	Aldh9a1	1	2	2	3.6	53.514	0	0	0	0	0	26551000
P05064;P05063	Fructose-bisphosphate aldolase A (EC 4.1.2.13) (Aldolase 1) (Muscle-type aldolase)	Aldoa	2	21	21	66.2	39.355	13820000000	15835000000	17338000000	13334000000	7811000000	6804900000
Q9D081	UDP-N-acetylglucosamine transferase subunit ALG14 homolog	Alg14	1	1	1	5.1	24.429	0	0	0	0	0	19306000
Q9DBE8	Alpha-1,3/1,6-mannosyltransferase ALG2 (EC 2.4.1.132) (EC 2.4.1.257) (Asparagine-linked glycosylation protein 2 homolog) (GDP-Man:Man(1)GlcNAc(2)-PP-Dol alpha-1,3-mannosyltransferase) (GDP-Man:Man(1)GlcNAc(2)-PP-dolichol mannosyltransferase) (GDP-Man:Man(2)GlcNAc(2)-PP-Dol alpha-1,6-mannosyltransferase)	Alg2	1	5	5	14.9	47.404	107300000	119350000	95149000	166280000	150880000	185710000
Q9DB25	Dolichyl-phosphate beta-glucosyltransferase (DolP-glucosyltransferase) (EC 2.4.1.117) (Asparagine-linked glycosylation protein 5 homolog)	Alg5	1	6	6	25.6	36.79	189930000	158890000	158250000	182370000	176920000	184940000
Q6P8H8	Probable dolichyl pyrophosphate Glc1Man9GlcNAc2 alpha-1,3-glucosyltransferase (EC 2.4.1.265) (Asparagine-linked glycosylation protein 8 homolog) (Dol-P-Glc:Glc(1)Man(9)GlcNAc(2)-PP-dolichyl alpha-1,3-glucosyltransferase) (Dolichyl-P-Glc:Glc1Man9GlcNAc2-PP-dolichyl glucosyltransferase)	Alg8	1	2	2	4.4	59.534	0	0	0	0	0	49931000
Q8VDI9	Alpha-1,2-mannosyltransferase ALG9 (EC 2.4.1.259) (EC 2.4.1.261) (Dol-P-Man:Man(6)GlcNAc(2)-PP-Dol alpha-1,2-mannosyltransferase) (Dol-P-Man:Man(8)GlcNAc(2)-PP-Dol alpha-1,2-mannosyltransferase)	Alg9	1	3	3	7.4	69.56	0	0	13761000	0	0	0
O08583;Q9JJW6	THO complex subunit 4 (Tho4) (Ally of AML-1 and LEF-1) (Aly/REF export factor) (REF1-I) (RNA and export factor-binding protein 1) (Transcriptional coactivator Aly/REF)	Alyref	2	2	2	17.3	26.94	0	0	0	0	30343000	32700000
O09174	Alpha-methylacyl-CoA racemase (EC 5.1.99.4) (2-methylacyl-CoA racemase)	Amacr	1	2	2	5.5	41.704	0	0	0	0	0	12413000
Q9R049	E3 ubiquitin-protein ligase AMFR (EC 2.3.2.36) (Autocrine motility factor receptor) (AMF receptor) (RING-type E3 ubiquitin transferase AMFR)	Amfr	1	3	3	5.1	73.104	0	0	0	0	0	12645000
Q8JZZ6;Q9JHT5	AMMECR1-like protein	Ammecr1l	2	1	1	3.2	34.516	0	0	0	0	0	12520000
Q8K1C0	Protein angel homolog 2	Angel2	1	1	1	2.2	62.412	0	0	6445700	0	0	0
Q9R045	Angiopoietin-related protein 2 (Angiopoietin-like protein 2)	Angptl2	1	2	2	5.3	57.105	0	0	0	0	40883000	44790000
Q810B6	Rabankyrin-5 (Rank-5) (Ankyrin repeat and FYVE domain-containing protein 1) (Ankyrin repeats hooked to a zinc finger motif)	Ankfy1	1	1	1	0.9	128.65	0	0	0	0	0	27552000
Q9JHZ2	Progressive ankylosis protein (Fn54 protein)	Ankh	1	2	2	4.1	54.297	0	0	0	86936000	80832000	95643000
Q6P1H6	Ankyrin repeat and LEM domain-containing protein 2 (LEM domain-containing protein 4)	Ankle2	1	2	2	2.4	106.2	23611000	21546000	0	0	0	0
Q80UP5	Ankyrin repeat domain-containing protein 13A	Ankrd13a	1	1	1	1.7	67.177	0	0	0	0	0	5406700
Q99NH0	Ankyrin repeat domain-containing protein 17 (Ankyrin repeat domain-containing protein FOE) (Gene trap ankyrin repeat protein)	Ankrd17	1	6	6	3.1	274.21	0	0	0	58427000	65379000	58380000
Q8BTZ5	Ankyrin repeat domain-containing protein 46 (Ankyrin repeat small protein) (ANK-S)	Ankrd46	1	1	1	4.8	25.222	0	0	0	0	0	0
Q8K298	Anillin	Anln	1	4	4	4.5	122.79	0	0	0	32580000	38571000	42882000
Q8BH79	Anoctamin-10 (Transmembrane protein 16K)	Ano10	1	5	5	8.2	76.187	0	0	0	57081000	46183000	54129000
Q6P9J9	Anoctamin-6 (Small-conductance calcium-activated nonselective cation channel) (SCAN channel) (Transmembrane protein 16F)	Ano6	1	4	4	4.7	106.25	0	0	0	92418000	127870000	113980000
P97449	Aminopeptidase N (AP-N) (mAPN) (EC 3.4.11.2) (Alanyl aminopeptidase) (Aminopeptidase M) (AP-M) (Membrane protein p161) (Microsomal aminopeptidase) (CD antigen CD13)	Anpep	1	3	3	4.2	109.65	0	0	0	38978000	68446000	65506000
Q9CZ52	Anthrax toxin receptor 1 (Tumor endothelial marker 8)	Antxr1	1	3	3	8	62.308	0	0	0	0	0	33498000
Q6DFX2	Anthrax toxin receptor 2	Antxr2	1	1	1	2.7	53.184	0	0	0	0	0	30055000
P10107	Annexin A1 (Annexin I) (Annexin-1) (Calpactin II) (Calpactin-2) (Chromobindin-9) (Lipocortin I) (Phospholipase A2 inhibitory protein) (p35)	Anxa1	1	25	25	69.1	38.734	8625000000	6893900000	6308700000	5641000000	5186600000	5365700000
P97384	Annexin A11 (Annexin XI) (Annexin-11) (Calcyclin-associated annexin 50) (CAP-50)	Anxa11	1	6	6	14.3	54.079	0	0	0	65791000	79759000	82650000
P07356;REV__Q8BND4	Annexin A2 (Annexin II) (Annexin-2) (Calpactin I heavy chain) (Calpactin-1 heavy chain) (Chromobindin-8) (Lipocortin II) (Placental anticoagulant protein IV) (PAP-IV) (Protein I) (p36)	Anxa2	2	30	30	70.2	38.676	48669000000	52839000000	23859000000	16274000000	10972000000	7132400000
O35639	Annexin A3 (35-alpha calcimedin) (Annexin III) (Annexin-3) (Lipocortin III) (Placental anticoagulant protein III) (PAP-III)	Anxa3	1	14	14	43.3	36.384	395560000	416680000	444750000	319950000	300190000	309870000
P97429	Annexin A4 (Annexin IV) (Annexin-4)	Anxa4	1	8	8	32	35.915	169620000	150980000	220100000	413040000	449720000	352230000
P48036	Annexin A5 (Anchorin CII) (Annexin V) (Annexin-5) (Calphobindin I) (CBP-I) (Endonexin II) (Lipocortin V) (Placental anticoagulant protein 4) (PP4) (Placental anticoagulant protein I) (PAP-I) (Thromboplastin inhibitor) (Vascular anticoagulant-alpha) (VAC-alpha)	Anxa5	1	14	14	53.9	35.752	1971000000	1818600000	2296800000	1818700000	1250500000	1614100000
P14824	Annexin A6 (67 kDa calelectrin) (Annexin VI) (Annexin-6) (Calphobindin-II) (CPB-II) (Chromobindin-20) (Lipocortin VI) (Protein III) (p68) (p70)	Anxa6	1	42	42	70	75.884	10550000000	11199000000	5169600000	3161200000	2564500000	3097600000
Q07076	Annexin A7 (Annexin VII) (Annexin-7) (Synexin)	Anxa7	1	7	7	16.2	49.925	91016000	102200000	105750000	386460000	462150000	430710000
O35640	Annexin A8 (Annexin VIII) (Annexin-8)	Anxa8	1	2	2	5.8	36.724	0	0	0	0	0	12824000
O35643	AP-1 complex subunit beta-1 (Adaptor protein complex AP-1 subunit beta-1) (Adaptor-related protein complex 1 subunit beta-1) (Beta-1-adaptin) (Beta-adaptin 1) (Clathrin assembly protein complex 1 beta large chain) (Golgi adaptor HA1/AP1 adaptin beta subunit)	Ap1b1	1	9	3	9.7	103.93	0	0	0	53889000	63589000	57841000
P22892	AP-1 complex subunit gamma-1 (Adaptor protein complex AP-1 subunit gamma-1) (Adaptor-related protein complex 1 subunit gamma-1) (Clathrin assembly protein complex 1 gamma-1 large chain) (Gamma-adaptin) (Gamma1-adaptin) (Golgi adaptor HA1/AP1 adaptin subunit gamma-1)	Ap1g1	1	3	3	3.8	91.349	0	0	0	24918000	0	0
P35585	AP-1 complex subunit mu-1 (AP-mu chain family member mu1A) (Adaptor protein complex AP-1 subunit mu-1) (Adaptor-related protein complex 1 subunit mu-1) (Clathrin assembly protein complex 1 mu-1 medium chain 1) (Clathrin coat assembly protein AP47) (Clathrin coat-associated protein AP47) (Golgi adaptor HA1/AP1 adaptin mu-1 subunit) (Mu-adaptin 1) (Mu1A-adaptin)	Ap1m1	1	1	1	2.6	48.542	0	27172000	0	0	0	0
P61967	AP-1 complex subunit sigma-1A (Adaptor protein complex AP-1 subunit sigma-1A) (Adaptor-related protein complex 1 subunit sigma-1A) (Clathrin assembly protein complex 1 sigma-1A small chain) (Clathrin coat assembly protein AP19) (Golgi adaptor HA1/AP1 adaptin sigma-1A subunit) (HA1 19 kDa subunit) (Sigma 1a subunit of AP-1 clathrin) (Sigma-adaptin 1A) (Sigma1A-adaptin)	Ap1s1	1	1	1	10.1	18.733	0	0	0	0	0	41032000
P17426	AP-2 complex subunit alpha-1 (100 kDa coated vesicle protein A) (Adaptor protein complex AP-2 subunit alpha-1) (Adaptor-related protein complex 2 subunit alpha-1) (Alpha-adaptin A) (Alpha1-adaptin) (Clathrin assembly protein complex 2 alpha-A large chain) (Plasma membrane adaptor HA2/AP2 adaptin alpha A subunit)	Ap2a1	1	10	7	12	107.66	0	0	0	105350000	117550000	121250000
P17427	AP-2 complex subunit alpha-2 (100 kDa coated vesicle protein C) (Adaptor protein complex AP-2 subunit alpha-2) (Adaptor-related protein complex 2 subunit alpha-2) (Alpha-adaptin C) (Alpha2-adaptin) (Clathrin assembly protein complex 2 alpha-C large chain) (Plasma membrane adaptor HA2/AP2 adaptin alpha C subunit)	Ap2a2	1	13	10	17.8	104.02	241890000	214520000	0	325670000	226890000	272940000
Q9DBG3	AP-2 complex subunit beta (AP105B) (Adaptor protein complex AP-2 subunit beta) (Adaptor-related protein complex 2 subunit beta) (Beta-2-adaptin) (Beta-adaptin) (Clathrin assembly protein complex 2 beta large chain) (Plasma membrane adaptor HA2/AP2 adaptin beta subunit)	Ap2b1	1	14	8	18	104.58	556120000	576500000	610180000	978140000	1076400000	1088100000
P84091	AP-2 complex subunit mu (AP-2 mu chain) (Adaptor protein complex AP-2 subunit mu) (Adaptor-related protein complex 2 subunit mu) (Clathrin assembly protein complex 2 mu medium chain) (Clathrin coat assembly protein AP50) (Clathrin coat-associated protein AP50) (Mu2-adaptin) (Plasma membrane adaptor AP-2 50 kDa protein)	Ap2m1	1	9	9	20.9	49.654	187340000	212740000	160630000	398350000	350390000	373210000
Q9Z1T1	AP-3 complex subunit beta-1 (Adaptor protein complex AP-3 subunit beta-1) (Adaptor-related protein complex 3 subunit beta-1) (Beta-3A-adaptin) (Clathrin assembly protein complex 3 beta-1 large chain)	Ap3b1	1	2	2	1.9	122.74	0	4498100	0	0	0	0
O54774	AP-3 complex subunit delta-1 (AP-3 complex subunit delta) (Adaptor-related protein complex 3 subunit delta-1) (Delta-adaptin) (mBLVR1)	Ap3d1	1	1	1	1.8	135.08	0	0	0	0	0	3670300
Q9DCR2	AP-3 complex subunit sigma-1 (AP-3 complex subunit sigma-3A) (Adaptor-related protein complex 3 subunit sigma-1) (Sigma-3A-adaptin) (Sigma3A-adaptin) (Sigma-adaptin 3a)	Ap3s1	1	1	1	5.7	21.732	0	0	0	0	0	50594000
P28352	DNA-(apurinic or apyrimidinic site) endonuclease (EC 3.1.-.-) (APEX nuclease) (APEN) (Apurinic-apyrimidinic endonuclease 1) (AP endonuclease 1) (REF-1) (Redox factor-1) [Cleaved into: DNA-(apurinic or apyrimidinic site) endonuclease, mitochondrial]	Apex1	1	7	7	28.4	35.49	0	0	0	199050000	135790000	115940000
O35841	Apoptosis inhibitor 5 (API-5) (AAC-11)	Api5	1	4	4	7.1	56.784	0	0	0	60763000	51527000	48048000
Q9D7N9	Adipocyte plasma membrane-associated protein (Protein DD16)	Apmap	1	5	5	12.3	46.434	49272000	63203000	75460000	0	0	98017000
E9Q414	Apolipoprotein B-100 (Apo B-100) [Cleaved into: Apolipoprotein B-48 (Apo B-48)]	Apob	1	2	2	0.5	509.43	0	0	0	6801400	0	0
Q9DCZ4	MICOS complex subunit Mic26 (Apolipoprotein O) (MICOS complex subunit Mic23) (Protein FAM121B)	Apoo	1	2	2	13.1	22.604	0	0	0	82636000	0	0
Q78IK4	MICOS complex subunit Mic27 (Apolipoprotein O-like) (Protein FAM121A)	Apool	1	4	4	16.2	29.26	0	0	0	152310000	144550000	172030000
P12023;Q06335	Amyloid-beta precursor protein (ABPP) (APP) (Alzheimer disease amyloid A4 protein homolog) (Alzheimer disease amyloid protein) (Amyloid precursor protein) (Amyloid-beta (A4) precursor protein) (Amyloid-beta A4 protein) (Amyloidogenic glycoprotein) (AG) [Cleaved into: N-APP; Soluble APP-alpha (S-APP-alpha); Soluble APP-beta (S-APP-beta); C99 (APP-C99) (Beta-secretase C-terminal fragment) (Beta-CTF…	App	2	10	10	16	86.721	274640000	185500000	254770000	762100000	774760000	855160000
Q8K3H0	DCC-interacting protein 13-alpha (Dip13-alpha) (Adapter protein containing PH domain, PTB domain and leucine zipper motif 1)	Appl1	1	1	1	1.4	79.327	0	0	0	0	0	15809000
P08030	Adenine phosphoribosyltransferase (APRT) (EC 2.4.2.7)	Aprt	1	2	2	8.3	19.724	0	0	0	31964000	31349000	0
Q02013	Aquaporin-1 (AQP-1) (Aquaporin-CHIP) (Delayed early response protein 2) (DER2) (Water channel protein for red blood cells and kidney proximal tubule)	Aqp1	1	5	5	29.4	28.793	148020000	122580000	142730000	387510000	437690000	460380000
P04627	Serine/threonine-protein kinase A-Raf (EC 2.7.11.1) (Proto-oncogene A-Raf)	Araf	1	1	1	2.2	67.581	0	0	0	0	0	14734000
Q5XJY5	Coatomer subunit delta (Archain) (Delta-coat protein) (Delta-COP)	Arcn1	1	14	14	30.7	57.229	234100000	234090000	345650000	613300000	556960000	617900000
P84078;P61205;Q8BSL7	ADP-ribosylation factor 1	Arf1	3	5	2	39.2	20.697	0	0	0	62477000	0	0
P61750	ADP-ribosylation factor 4	Arf4	1	7	4	53.3	20.396	921340000	1162800000	1086200000	779800000	1315600000	1089700000
P84084	ADP-ribosylation factor 5	Arf5	1	7	3	49.4	20.529	0	0	0	359700000	435130000	478980000
P62331	ADP-ribosylation factor 6	Arf6	1	3	3	24.6	20.082	296670000	295950000	185520000	54528000	25228000	25042000
Q9EPJ9	ADP-ribosylation factor GTPase-activating protein 1 (ARF GAP 1) (ADP-ribosylation factor 1 GTPase-activating protein) (ARF1 GAP) (ARF1-directed GTPase-activating protein)	Arfgap1	1	3	3	9.2	45.288	43812000	41843000	38052000	95163000	125580000	137860000
Q99K28	ADP-ribosylation factor GTPase-activating protein 2 (ARF GAP 2) (GTPase-activating protein ZNF289) (Zinc finger protein 289)	Arfgap2	1	6	6	10.8	56.598	0	0	0	94703000	80580000	93495000
Q9D8S3	ADP-ribosylation factor GTPase-activating protein 3 (ARF GAP 3)	Arfgap3	1	5	5	11.3	57.455	0	0	0	0	79091000	70367000
A2A5R2	Brefeldin A-inhibited guanine nucleotide-exchange protein 2 (Brefeldin A-inhibited GEP 2) (ADP-ribosylation factor guanine nucleotide-exchange factor 2)	Arfgef2	1	4	4	2.1	202.24	0	0	0	34909000	0	0
G5E8V9	Arfaptin-1 (ADP-ribosylation factor-interacting protein 1)	Arfip1	1	4	4	13.4	41.518	0	0	0	103330000	95996000	110600000
Q5FWK3	Rho GTPase-activating protein 1 (Rho-type GTPase-activating protein 1)	Arhgap1	1	8	8	19.6	50.41	0	116540000	0	181950000	247780000	192500000
Q6Y5D8	Rho GTPase-activating protein 10 (PH and SH3 domain-containing rhoGAP protein) (PS-GAP) (PSGAP) (Rho-type GTPase-activating protein 10)	Arhgap10	1	1	1	1.9	89.365	0	0	0	5212900	0	0
Q8CGF1	Rho GTPase-activating protein 29 (Rho-type GTPase-activating protein 29)	Arhgap29	1	1	1	0.8	142.34	0	0	0	0	8288600	0
A6X8Z5	Rho GTPase-activating protein 31 (Cdc42 GTPase-activating protein)	Arhgap31	1	2	2	0.7	155.27	0	241360000	0	0	0	0
Q91YM2	Rho GTPase-activating protein 35 (Glucocorticoid receptor DNA-binding factor 1)	Arhgap35	1	2	2	1.5	170.39	0	0	0	0	0	15355000
Q5SSM3;Q3UIA2	Rho GTPase-activating protein 44 (Rho-type GTPase-activating protein RICH2) (RhoGAP interacting with CIP4 homologs protein 2) (RICH-2)	Arhgap44	2	1	1	1.1	88.993	0	0	0	0	0	22802000
P97393	Rho GTPase-activating protein 5 (Rho-type GTPase-activating protein 5) (p190-B)	Arhgap5	1	1	1	0.6	172.11	0	0	0	0	0	2352100
Q99PT1	Rho GDP-dissociation inhibitor 1 (Rho GDI 1) (GDI-1) (Rho-GDI alpha)	Arhgdia	1	5	5	36.3	23.407	178590000	0	0	118060000	109900000	88840000
Q61210	Rho guanine nucleotide exchange factor 1 (Lbc's second cousin) (Lymphoid blast crisis-like 2)	Arhgef1	1	2	2	4.1	102.8	0	0	12306000	0	0	0
Q80U35	Rho guanine nucleotide exchange factor 17	Arhgef17	1	2	2	1.2	221.67	0	0	0	0	23452000	28311000
Q60875	Rho guanine nucleotide exchange factor 2 (Guanine nucleotide exchange factor H1) (GEF-H1) (LBC'S first cousin) (Lymphoid blast crisis-like 1) (Oncogene LFC) (Rhobin)	Arhgef2	1	12	12	12.3	111.97	76193000	44908000	68459000	206870000	268520000	353190000
Q9CWR0	Rho guanine nucleotide exchange factor 25 (Guanine nucleotide exchange factor GEFT) (Rac/Cdc42/Rho exchange factor GEFT) (RhoA/Rac/Cdc42 guanine nucleotide exchange factor GEFT) (p63RhoGEF)	Arhgef25	1	1	1	2.3	68.262	0	0	0	0	0	0
Q3UPH7	Rho guanine nucleotide exchange factor 40 (Protein SOLO)	Arhgef40	1	2	2	1.5	165.13	0	0	0	36362000	36669000	35547000
Q9ES28;Q8K4I3	Rho guanine nucleotide exchange factor 7 (Beta-Pix) (PAK-interacting exchange factor beta) (p85SPR)	Arhgef7	2	2	2	2.7	97.055	0	0	0	0	0	13369000
A2BH40	AT-rich interactive domain-containing protein 1A (ARID domain-containing protein 1A) (BRG1-associated factor 250) (BAF250) (BRG1-associated factor 250a) (BAF250A) (Osa homolog 1) (SWI-like protein) (SWI/SNF complex protein p270) (SWI/SNF-related, matrix-associated, actin-dependent regulator of chromatin subfamily F member 1)	Arid1a	1	2	2	1.1	242.09	0	0	9715300	0	0	0
P61211	ADP-ribosylation factor-like protein 1	Arl1	1	1	1	6.1	20.411	0	0	0	7488100	0	0
Q9JKW0	ADP-ribosylation factor-like protein 6-interacting protein 1 (ARL-6-interacting protein 1) (Aip-1) (Protein TBX2)	Arl6ip1	1	2	2	17.7	23.437	0	0	0	190390000	178830000	177150000
Q8R5J9	PRA1 family protein 3 (ADP-ribosylation factor-like protein 6-interacting protein 5) (ARL-6-interacting protein 5) (Aip-5) (Addicsin) (GTRAP3-18) (Glutamate transporter EAAC1-interacting protein) (Prenylated Rab acceptor protein 2) (Protein JWa)	Arl6ip5	1	5	5	25	21.557	536120000	518120000	221950000	284610000	357810000	268750000
Q8VEH3	ADP-ribosylation factor-like protein 8A (ADP-ribosylation factor-like protein 10B) (Novel small G protein indispensable for equal chromosome segregation 2)	Arl8a	1	5	2	29	21.39	556550000	505340000	576380000	759800000	550340000	543370000
Q9CQW2	ADP-ribosylation factor-like protein 8B (EC 3.6.5.2) (ADP-ribosylation factor-like protein 10C) (Novel small G protein indispensable for equal chromosome segregation 1)	Arl8b	1	5	2	32.8	21.539	0	0	0	461030000	193680000	160880000
Q6A058	Armadillo repeat-containing X-linked protein 2	Armcx2	1	2	2	3.6	81.035	0	0	0	0	43033000	49124000
Q8BHS6	Armadillo repeat-containing X-linked protein 3	Armcx3	1	3	3	13.2	42.619	0	0	0	72641000	85463000	0
Q9WV32;Q9R0Q6	Actin-related protein 2/3 complex subunit 1B (Arp2/3 complex 41 kDa subunit) (p41-ARC)	Arpc1b	2	10	10	30.9	41.063	386590000	425630000	459440000	1356700000	1505200000	1471000000
Q9CVB6	Actin-related protein 2/3 complex subunit 2 (Arp2/3 complex 34 kDa subunit) (p34-ARC)	Arpc2	1	10	10	34.7	34.357	545730000	502090000	565660000	393280000	311720000	360600000
Q9JM76	Actin-related protein 2/3 complex subunit 3 (Arp2/3 complex 21 kDa subunit) (p21-ARC)	Arpc3	1	5	5	28.7	20.524	85425000	86471000	121730000	0	0	0
P59999	Actin-related protein 2/3 complex subunit 4 (Arp2/3 complex 20 kDa subunit) (p20-ARC)	Arpc4	1	6	6	32.1	19.667	1192500000	664720000	1755000000	178980000	185340000	231680000
Q9CPW4	Actin-related protein 2/3 complex subunit 5 (Arp2/3 complex 16 kDa subunit) (p16-ARC)	Arpc5	1	6	6	43	16.288	269990000	227030000	0	115760000	194480000	173220000
P56212	cAMP-regulated phosphoprotein 19 (ARPP-19)	Arpp19	1	1	1	17	12.293	0	0	0	0	0	23317000
P50429	Arylsulfatase B (ASB) (EC 3.1.6.12) (N-acetylgalactosamine-4-sulfatase) (G4S)	Arsb	1	1	1	2.1	59.646	0	0	0	0	0	16179000
Q9WV54	Acid ceramidase (AC) (ACDase) (Acid CDase) (EC 3.5.1.23) (Acylsphingosine deacylase) (N-acylethanolamine hydrolase ASAH1) (EC 3.5.1.-) (N-acylsphingosine amidohydrolase) [Cleaved into: Acid ceramidase subunit alpha; Acid ceramidase subunit beta]	Asah1	1	6	6	14.7	44.669	295700000	283560000	286360000	370450000	316030000	299140000
O54984	ATPase GET3 (EC 3.6.-.-) (Arsenical pump-driving ATPase) (Arsenite-stimulated ATPase) (Guided entry of tail-anchored proteins factor 3, ATPase)	Get3	1	1	1	3.7	38.822	0	0	0	0	0	20943000
Q61024	Asparagine synthetase [glutamine-hydrolyzing] (EC 6.3.5.4) (Glutamine-dependent asparagine synthetase)	Asns	1	3	3	6.1	64.282	0	0	0	45024000	39916000	33815000
Q8BSY0	Aspartyl/asparaginyl beta-hydroxylase (EC 1.14.11.16) (Aspartate beta-hydroxylase) (ASP beta-hydroxylase) (Peptide-aspartate beta-dioxygenase)	Asph	1	20	20	35.2	83.041	772040000	825950000	867200000	1461900000	1123100000	1175700000
Q99MQ4	Asporin (Periodontal ligament-associated protein 1) (PLAP-1)	Aspn	1	1	1	4	42.572	0	0	0	5859100	0	0
P16460	Argininosuccinate synthase (EC 6.3.4.5) (Citrulline--aspartate ligase)	Ass1	1	7	7	21.6	46.584	59745000	103190000	72946000	70751000	68139000	66261000
Q9D5T0	Outer mitochondrial transmembrane helix translocase (EC 7.4.2.-) (ATPase family AAA domain-containing protein 1) (Thorase)	Atad1	1	2	2	5.5	40.744	0	0	0	33526000	16628000	16584000
Q925I1	ATPase family AAA domain-containing protein 3 (AAA-ATPase TOB3)	Atad3	1	10	10	19.3	66.741	20359000	31223000	56620000	310630000	330420000	279930000
Q4QY64	ATPase family AAA domain-containing protein 5 (Chromosome fragility-associated gene 1 protein)	Atad5	1	1	1	0.6	203.91	0	0	0	0	0	236560000
P81269;Q01147	Cyclic AMP-dependent transcription factor ATF-1 (cAMP-dependent transcription factor ATF-1) (Activating transcription factor 1) (TCR-ATF1)	Atf1	2	3	3	8.6	29.237	0	0	0	85400000	63227000	94411000
Q80XK6	Autophagy-related protein 2 homolog B	Atg2b	1	1	1	0.5	231.4	0	1894600	0	0	0	0
Q9CPX6	Ubiquitin-like-conjugating enzyme ATG3 (EC 2.3.2.-) (Autophagy-related protein 3) (APG3-like)	Atg3	1	2	2	7	35.796	0	0	0	0	0	9184800
Q9CWJ9	Bifunctional purine biosynthesis protein ATIC (AICAR transformylase/inosine monophosphate cyclohydrolase) (ATIC) [Includes: Phosphoribosylaminoimidazolecarboxamide formyltransferase (EC 2.1.2.3) (5-aminoimidazole-4-carboxamide ribonucleotide formyltransferase) (AICAR formyltransferase) (AICAR transformylase); IMP cyclohydrolase (EC 3.5.4.10) (IMP synthase) (Inosinicase)]	Atic	1	6	6	13	64.217	65949000	87056000	0	111290000	185250000	204580000
Q6PA06	Atlastin-2 (EC 3.6.5.-) (ADP-ribosylation factor-like protein 6-interacting protein 2) (ARL-6-interacting protein 2) (Aip-2)	Atl2	1	4	4	7	66.223	0	0	0	168690000	204310000	161000000
Q91YH5	Atlastin-3 (EC 3.6.5.-)	Atl3	1	4	4	16.3	60.574	205570000	0	0	57615000	35508000	49950000
P98197;Q6DFW5;Q9QZW0	Phospholipid-transporting ATPase IH (EC 7.6.2.1) (ATPase IS) (ATPase class VI type 11A) (P4-ATPase flippase complex alpha subunit ATP11A)	Atp11a	3	2	2	1.5	135.5	0	0	0	19092000	0	0
Q9Z1W8	Potassium-transporting ATPase alpha chain 2 (HK alpha 2) (Non-gastric H(+)/K(+) ATPase subunit alpha) (EC 7.2.2.19) (Non-gastric Na(+)/K(+) ATPase subunit alpha) (EC 7.2.2.13) (Proton pump) (Sodium pump)	Atp12a	1	4	1	3.6	114.73	0	0	0	0	0	111770000
Q9EPE9	Endoplasmic reticulum transmembrane helix translocase (EC 7.4.2.-) (Endoplasmic reticulum P5A-ATPase)	Atp13a1	1	16	16	15.8	132.39	194430000	208400000	266920000	516120000	453390000	460360000
Q8VDN2;Q6PIE5;Q6PIC6;Q9WV27;Q64436	Sodium/potassium-transporting ATPase subunit alpha-1 (Na(+)/K(+) ATPase alpha-1 subunit) (EC 7.2.2.13) (Sodium pump subunit alpha-1)	Atp1a1	5	38	35	46.2	112.98	3838600000	3932600000	4096800000	4216100000	5127200000	5550300000
P14094	Sodium/potassium-transporting ATPase subunit beta-1 (Sodium/potassium-dependent ATPase subunit beta-1)	Atp1b1	1	2	2	8.9	35.194	0	0	0	32568000	126960000	146950000
P97370	Sodium/potassium-transporting ATPase subunit beta-3 (Sodium/potassium-dependent ATPase subunit beta-3) (ATPB-3) (CD antigen CD298)	Atp1b3	1	8	8	38.1	31.775	339760000	367920000	476160000	385580000	414100000	574640000
Q8R429	Sarcoplasmic/endoplasmic reticulum calcium ATPase 1 (SERCA1) (SR Ca(2+)-ATPase 1) (EC 7.2.2.10) (Calcium pump 1) (Calcium-transporting ATPase sarcoplasmic reticulum type, fast twitch skeletal muscle isoform) (Endoplasmic reticulum class 1/2 Ca(2+) ATPase)	Atp2a1	1	25	12	31.1	109.42	394430000	349590000	615560000	604550000	678800000	899730000
O55143	Sarcoplasmic/endoplasmic reticulum calcium ATPase 2 (SERCA2) (SR Ca(2+)-ATPase 2) (EC 7.2.2.10) (Calcium pump 2) (Calcium-transporting ATPase sarcoplasmic reticulum type, slow twitch skeletal muscle isoform) (Endoplasmic reticulum class 1/2 Ca(2+) ATPase)	Atp2a2	1	38	23	41.1	114.86	6803300000	5794200000	5542000000	5895100000	5551000000	6172500000
Q64518	Sarcoplasmic/endoplasmic reticulum calcium ATPase 3 (SERCA3) (SR Ca(2+)-ATPase 3) (EC 7.2.2.10) (Calcium pump 3)	Atp2a3	1	8	1	9.1	109.53	0	0	0	0	0	7661000
G5E829;Q9R0K7	Plasma membrane calcium-transporting ATPase 1 (EC 7.2.2.10) (Plasma membrane calcium ATPase isoform 1) (PMCA1) (Plasma membrane calcium pump isoform 1)	Atp2b1	2	21	14	19.1	134.75	404790000	385210000	293720000	619490000	1076900000	949120000
Q6Q477	Plasma membrane calcium-transporting ATPase 4 (PMCA4) (EC 7.2.2.10)	Atp2b4	1	12	5	10.5	133.07	170350000	150060000	0	123760000	147090000	184320000
Q80XR2	Calcium-transporting ATPase type 2C member 1 (ATPase 2C1) (EC 7.2.2.10) (ATP-dependent Ca(2+) pump PMR1) (Ca(2+)/Mn(2+)-ATPase 2C1) (Secretory pathway Ca(2+)-transporting ATPase type 1) (SPCA1)	Atp2c1	1	5	5	6.2	100.3	0	0	0	76361000	38291000	42679000
Q03265	ATP synthase subunit alpha, mitochondrial (ATP synthase F1 subunit alpha)	Atp5f1a	1	28	28	49.7	59.752	17370000000	17684000000	19821000000	9622200000	7569700000	6798600000
P56480	ATP synthase subunit beta, mitochondrial (EC 7.1.2.2) (ATP synthase F1 subunit beta)	Atp5f1b	1	25	25	70.3	56.3	20075000000	21193000000	17112000000	5554400000	3010900000	2449100000
Q91VR2	ATP synthase subunit gamma, mitochondrial (ATP synthase F1 subunit gamma) (F-ATPase gamma subunit)	Atp5f1c	1	10	10	34.2	32.886	1789000000	1290800000	2450100000	347100000	340390000	495730000
Q9D3D9	ATP synthase subunit delta, mitochondrial (ATP synthase F1 subunit delta) (F-ATPase delta subunit)	Atp5f1d	1	2	2	13.7	17.6	934240000	849270000	554800000	2389500000	2535300000	2898600000
P56382	ATP synthase subunit epsilon, mitochondrial (ATPase subunit epsilon) (ATP synthase F1 subunit epsilon)	Atp5f1e	1	3	3	44.2	5.8378	290080000	248580000	321340000	839170000	715410000	546150000
Q9CQQ7	ATP synthase F(0) complex subunit B1, mitochondrial (ATP synthase peripheral stalk-membrane subunit b) (ATP synthase subunit b) (ATPase subunit b)	Atp5pb	1	7	7	25.4	28.948	1067900000	1102500000	1007100000	2982200000	3415400000	3567100000
Q9DCX2	ATP synthase subunit d, mitochondrial (ATPase subunit d) (ATP synthase peripheral stalk subunit d)	Atp5pd	1	12	12	77	18.749	1505200000	1820800000	1138200000	1650600000	1362800000	1801100000
Q06185	ATP synthase subunit e, mitochondrial (ATPase subunit e) (ATP synthase membrane subunit e)	Atp5me	1	3	3	33.8	8.2355	756840000	891610000	1184200000	317360000	457160000	434970000
P97450	ATP synthase-coupling factor 6, mitochondrial (ATPase subunit F6) (ATP synthase peripheral stalk subunit F6)	Atp5pf	1	6	6	50	12.496	427290000	453080000	499870000	841400000	822390000	806570000
P56135	ATP synthase subunit f, mitochondrial (ATP synthase membrane subunit f)	Atp5mf	1	3	3	23.9	10.344	0	0	0	79260000	77044000	102030000
Q9CPQ8	ATP synthase subunit g, mitochondrial (ATPase subunit g) (ATP synthase membrane subunit g)	Atp5mg	1	2	2	25.2	11.424	484650000	485470000	550280000	0	155790000	136280000
Q9DB20	ATP synthase subunit O, mitochondrial (ATP synthase peripheral stalk subunit OSCP) (Oligomycin sensitivity conferral protein) (OSCP)	Atp5po	1	10	10	53.1	23.363	556410000	1169600000	408780000	1034400000	864890000	1054200000
Q9R1Q9	V-type proton ATPase subunit S1 (V-ATPase subunit S1) (Protein C7-1) (V-ATPase Ac45 subunit) (V-ATPase S1 accessory protein) (Vacuolar proton pump subunit S1)	Atp6ap1	1	2	2	3.7	51.007	0	0	0	0	16189000	0
Q9CYN9	Renin receptor (ATPase H(+)-transporting lysosomal accessory protein 2) (ATPase H(+)-transporting lysosomal-interacting protein 2) (Renin/prorenin receptor) [Cleaved into: Renin receptor extracellular fragment; Renin receptor cytoplasmic fragment]	Atp6ap2	1	2	2	6	39.091	0	0	0	116610000	99451000	110190000
Q9Z1G4	V-type proton ATPase 116 kDa subunit a1 (V-ATPase 116 kDa subunit a1) (Clathrin-coated vesicle/synaptic vesicle proton pump 116 kDa subunit) (Vacuolar adenosine triphosphatase subunit Ac116) (Vacuolar proton pump subunit 1) (Vacuolar proton translocating ATPase 116 kDa subunit a isoform 1)	Atp6v0a1	1	6	6	8.7	96.466	63256000	126600000	0	80930000	101050000	107610000
P15920	V-type proton ATPase 116 kDa subunit a2 (V-ATPase 116 kDa subunit a2) (Immune suppressor factor J6B7) (ISF) (Lysosomal H(+)-transporting ATPase V0 subunit a2) (ShIF) (Vacuolar proton translocating ATPase 116 kDa subunit a isoform 2)	Atp6v0a2	1	2	2	3.4	98.144	0	0	0	0	0	12883000
P63082	V-type proton ATPase 16 kDa proteolipid subunit (V-ATPase 16 kDa proteolipid subunit) (PL16) (Vacuolar proton pump 16 kDa proteolipid subunit)	Atp6v0c	1	2	2	16.1	15.808	0	0	0	62618000	0	0
P51863	V-type proton ATPase subunit d 1 (V-ATPase subunit d 1) (P39) (Physophilin) (V-ATPase 40 kDa accessory protein) (V-ATPase AC39 subunit) (Vacuolar proton pump subunit d 1)	Atp6v0d1	1	5	5	14.2	40.301	440020000	750670000	630740000	263090000	317640000	249900000
P50516	V-type proton ATPase catalytic subunit A (V-ATPase subunit A) (EC 7.1.2.2) (V-ATPase 69 kDa subunit) (Vacuolar proton pump subunit alpha)	Atp6v1a	1	13	13	27.4	68.325	0	0	0	289640000	346660000	443410000
P62814;Q91YH6	V-type proton ATPase subunit B, brain isoform (V-ATPase subunit B 2) (Endomembrane proton pump 58 kDa subunit) (Vacuolar proton pump subunit B 2)	Atp6v1b2	2	14	14	40.1	56.55	440800000	203570000	352560000	187900000	210910000	151400000
Q9Z1G3	V-type proton ATPase subunit C 1 (V-ATPase subunit C 1) (Vacuolar proton pump subunit C 1)	Atp6v1c1	1	6	6	14.4	43.887	0	0	0	93121000	102130000	92786000
P57746	V-type proton ATPase subunit D (V-ATPase subunit D) (V-ATPase 28 kDa accessory protein) (Vacuolar proton pump subunit D)	Atp6v1d	1	3	3	16.2	28.369	0	0	0	35322000	36668000	41254000
P50518;Q9D593	V-type proton ATPase subunit E 1 (V-ATPase subunit E 1) (V-ATPase 31 kDa subunit) (p31) (Vacuolar proton pump subunit E 1)	Atp6v1e1	2	5	5	19	26.157	157220000	129480000	183460000	301200000	335160000	393040000
Q9D1K2	V-type proton ATPase subunit F (V-ATPase subunit F) (V-ATPase 14 kDa subunit) (Vacuolar proton pump subunit F)	Atp6v1f	1	2	2	29.4	13.37	0	0	0	29063000	0	0
Q9CR51	V-type proton ATPase subunit G 1 (V-ATPase subunit G 1) (V-ATPase 13 kDa subunit 1) (Vacuolar proton pump subunit G 1)	Atp6v1g1	1	3	3	36.4	13.724	256810000	169750000	0	635660000	737380000	725320000
Q8BVE3	V-type proton ATPase subunit H (V-ATPase subunit H) (Vacuolar proton pump subunit H)	Atp6v1h	1	7	7	21.9	55.854	74324000	42208000	0	252860000	300040000	256640000
Q64430	Copper-transporting ATPase 1 (EC 7.2.2.8) (Copper pump 1) (Menkes disease-associated protein homolog)	Atp7a	1	1	1	0.6	161.96	0	0	0	0	0	32998000
O70228;P98195	Probable phospholipid-transporting ATPase IIA (EC 7.6.2.1) (ATPase class II type 9A)	Atp9a	2	1	1	1.1	118.61	0	0	0	0	18402000	0
Q91YY4	ATP synthase mitochondrial F1 complex assembly factor 2	Atpaf2	1	2	2	7.3	33.289	0	0	0	50203000	67864000	61574000
O35143	ATPase inhibitor, mitochondrial (ATP synthase F1 subunit epsilon) (Inhibitor of F(1)F(o)-ATPase) (IF(1)) (IF1)	Atp5if1	1	3	3	16	12.159	0	0	0	319470000	335830000	0
Q6PGD0	All-trans retinoic acid-induced differentiation factor (Apoptosis-related protein 3) (APR-3)	Atraid	1	1	1	4.5	23.857	0	0	0	0	0	77057000
Q9WU60	Attractin (Protein mahogany)	Atrn	1	3	3	2.5	158.06	0	0	0	54001000	60599000	72437000
Q61687	Transcriptional regulator ATRX (EC 3.6.4.12) (ATP-dependent helicase ATRX) (HP1 alpha-interacting protein) (HP1-BP38 protein) (Heterochromatin protein 2) (X-linked nuclear protein)	Atrx	1	1	1	0.4	278.58	2339000	0	0	0	0	0
P28658	Ataxin-10 (Brain protein E46) (Spinocerebellar ataxia type 10 protein homolog)	Atxn10	1	2	2	5.7	53.706	0	14229000	0	0	0	0
O70305	Ataxin-2 (Spinocerebellar ataxia type 2 protein homolog)	Atxn2	1	4	3	4.7	136.48	0	0	0	0	74030000	0
Q7TQH0	Ataxin-2-like protein	Atxn2l	1	11	10	12.1	110.65	118880000	108430000	101080000	162380000	189250000	251780000
P70295	Lipid droplet-regulating VLDL assembly factor AUP1 (Ancient ubiquitous protein 1)	Aup1	1	1	1	1.7	46.121	0	10844000	0	0	0	0
Q9DCJ7	Aurora kinase A-interacting protein (AURKA-interacting protein) (28S ribosomal protein S38, mitochondrial) (MRP-S38)	Aurkaip1	1	1	1	5	23.3	0	0	14637000	0	0	0
Q00993	Tyrosine-protein kinase receptor UFO (EC 2.7.10.1) (Adhesion-related kinase)	Axl	1	6	6	10	98.19	0	0	0	169100000	153520000	154520000
P01887	Beta-2-microglobulin	B2m	1	4	4	42	13.779	0	0	0	188710000	181070000	165220000
Q91Z92	Beta-1,3-galactosyltransferase 6 (Beta-1,3-GalTase 6) (Beta3Gal-T6) (Beta3GalT6) (EC 2.4.1.134) (GAG GalTII) (Galactosyltransferase II) (Galactosylxylosylprotein 3-beta-galactosyltransferase) (UDP-Gal:betaGal beta 1,3-galactosyltransferase polypeptide 6)	B3galt6	1	1	1	4.6	37.021	0	0	0	0	0	7236600
P15535	Beta-1,4-galactosyltransferase 1 (Beta-1,4-GalTase 1) (Beta4Gal-T1) (b4Gal-T1) (EC 2.4.1.-) (Beta-N-acetylglucosaminyl-glycolipid beta-1,4-galactosyltransferase) (Beta-N-acetylglucosaminylglycopeptide beta-1,4-galactosyltransferase) (EC 2.4.1.38) (Lactose synthase A protein) (EC 2.4.1.22) (N-acetyllactosamine synthase) (EC 2.4.1.90) (Nal synthase) (Neolactotriaosylceramide beta-1,4-galactosyltran…	B4galt1	1	2	2	4.3	44.411	0	0	0	11514000	14104000	0
Q8R087	Beta-1,4-galactosyltransferase 7 (Beta-1,4-GalTase 7) (Beta4Gal-T7) (b4Gal-T7) (EC 2.4.1.-) (Proteoglycan UDP-galactose:beta-xylose beta1,4-galactosyltransferase I) (UDP-Gal:beta-GlcNAc beta-1,4-galactosyltransferase 7) (UDP-galactose:beta-N-acetylglucosamine beta-1,4-galactosyltransferase 7) (UDP-galactose:beta-xylose beta-1,4-galactosyltransferase) (XGPT) (XGalT-1) (Xylosylprotein 4-beta-galact…	B4galt7	1	1	1	3.4	37.754	0	0	4011200	0	0	0
Q91YN9	BAG family molecular chaperone regulator 2 (BAG-2) (Bcl-2-associated athanogene 2)	Bag2	1	3	3	12.9	23.473	28796000	47137000	0	0	0	0
Q9JLV1	BAG family molecular chaperone regulator 3 (BAG-3) (Bcl-2-associated athanogene 3) (Bcl-2-binding protein Bis)	Bag3	1	9	9	22	61.859	126140000	100920000	120580000	91586000	160260000	141480000
Q9Z1R2	Large proline-rich protein BAG6 (BAG family molecular chaperone regulator 6) (BCL2-associated athanogene 6) (BAG-6) (HLA-B-associated transcript 3) (Protein Scythe)	Bag6	1	4	4	6.1	121.04	0	0	0	59494000	114200000	69028000
Q8BKX1	Brain-specific angiogenesis inhibitor 1-associated protein 2 (BAI-associated protein 2) (BAI1-associated protein 2) (Insulin receptor substrate protein of 53 kDa) (IRSp53) (Insulin receptor substrate p53) (Insulin receptor tyrosine kinase 53 kDa substrate)	Baiap2	1	4	4	7.3	59.236	0	0	0	33415000	0	0
O08734	Bcl-2 homologous antagonist/killer (Apoptosis regulator BAK)	Bak1	1	3	3	21.1	23.294	6145900	114560000	131280000	103310000	129940000	100920000
O54962	Barrier-to-autointegration factor (Breakpoint cluster region protein 1) (LAP2-binding protein 1) [Cleaved into: Barrier-to-autointegration factor, N-terminally processed]	Banf1	1	3	3	43.8	10.102	0	236210000	0	0	88917000	78437000
Q91XV3	Brain acid soluble protein 1 (22 kDa neuronal tissue-enriched acidic protein) (Neuronal axonal membrane protein NAP-22)	Basp1	1	20	20	87.2	22.086	1912600000	1390300000	1770200000	6171300000	8246700000	8183100000
Q07813	Apoptosis regulator BAX	Bax	1	5	5	40.6	21.394	121000000	131180000	0	175890000	257850000	245000000
Q9Z277	Tyrosine-protein kinase BAZ1B (EC 2.7.10.2) (Bromodomain adjacent to zinc finger domain protein 1B) (Williams syndrome transcription factor homolog) (Williams-Beuren syndrome chromosomal region 9 protein homolog)	Baz1b	1	4	4	3	170.65	0	0	0	0	0	27284000
Q61334	B-cell receptor-associated protein 29 (BCR-associated protein 29) (Bap29)	Bcap29	1	2	2	6.2	27.964	0	0	0	0	2074600	0
Q61335	B-cell receptor-associated protein 31 (BCR-associated protein 31) (Bap31) (p28)	Bcap31	1	11	11	49.8	27.956	598310000	595320000	657330000	1600600000	947000000	1008800000
O35855	Branched-chain-amino-acid aminotransferase, mitochondrial (BCAT(m)) (EC 2.6.1.42)	Bcat2	1	2	2	5.9	44.127	0	0	0	115720000	110000000	0
Q6P3A8	2-oxoisovalerate dehydrogenase subunit beta, mitochondrial (EC 1.2.4.4) (Branched-chain alpha-keto acid dehydrogenase E1 component beta chain) (BCKDE1B) (BCKDH E1-beta)	Bckdhb	1	1	1	3.1	42.88	0	0	0	0	0	15905000
Q64373	Bcl-2-like protein 1 (Bcl2-L-1) (Apoptosis regulator Bcl-X)	Bcl2l1	1	1	1	4.7	26.132	0	0	0	0	0	9310600
P59017	Bcl-2-like protein 13 (Bcl2-L-13) (Bcl-rambo) (Protein Mil1)	Bcl2l13	1	3	3	8.3	46.719	18837000	0	0	91212000	111140000	109230000
Q8K019	Bcl-2-associated transcription factor 1 (Btf)	Bclaf1	1	4	3	5.4	106	0	0	0	58947000	48442000	59017000
O35623	BET1 homolog (mBET1) (Golgi vesicular membrane-trafficking protein p18)	Bet1	1	1	1	15.3	13.274	0	63469000	0	0	0	0
Q8R079	Bifunctional apoptosis regulator	Bfar	1	2	2	5.6	52.968	0	0	0	0	0	22942000
P28653;P28654	Biglycan (Bone/cartilage proteoglycan I) (PG-S1)	Bgn	2	9	9	28.7	41.639	2434000000	2198500000	1549400000	519880000	322810000	375510000
O08539;D3Z6Q9;Q7TQF7	Myc box-dependent-interacting protein 1 (Amphiphysin II) (Amphiphysin-like protein) (Bridging integrator 1) (SH3 domain-containing protein 9)	Bin1	3	9	9	19.7	64.469	236250000	93407000	193940000	197000000	287380000	302350000
Q9CWG9	Biogenesis of lysosome-related organelles complex 1 subunit 2 (BLOC-1 subunit 2)	Bloc1s2	1	1	1	7.7	16.299	0	0	0	0	0	49433000
P98063;Q9WVM6	Bone morphogenetic protein 1 (BMP-1) (EC 3.4.24.19) (Mammalian tolloid protein) (mTld) (Procollagen C-proteinase) (PCP)	Bmp1	2	2	2	2.7	111.67	0	0	0	0	0	7579100
P36895	Bone morphogenetic protein receptor type-1A (BMP type-1A receptor) (BMPR-1A) (EC 2.7.11.30) (Activin receptor-like kinase 3) (ALK-3) (BMP-2/BMP-4 receptor) (Serine/threonine-protein kinase receptor R5) (SKR5) (CD antigen CD292)	Bmpr1a	1	2	2	4.3	60.063	0	0	0	13683000	0	0
O35607	Bone morphogenetic protein receptor type-2 (BMP type-2 receptor) (BMPR-2) (EC 2.7.11.30) (BRK-3) (Bone morphogenetic protein receptor type II) (BMP type II receptor) (BMPR-II)	Bmpr2	1	1	1	0.9	115.02	0	0	0	0	35250000	0
Q6QD59	Vesicle transport protein SEC20	Bnip1	1	3	3	11.4	26.175	0	0	0	74453000	68132000	100490000
Q9Z0S1	3'(2'),5'-bisphosphate nucleotidase 1 (EC 3.1.3.7) (Bisphosphate 3'-nucleotidase 1) (PAP-inositol 1,4-phosphatase) (PIP)	Bpnt1	1	1	1	2.9	33.196	0	0	0	0	11845000	0
Q9ESU6;Q8K2F0	Bromodomain-containing protein 4 (Mitotic chromosome-associated protein) (MCAP)	Brd4	2	3	3	2.2	155.89	0	0	0	23517000	25027000	32662000
Q8BXV2	BRI3-binding protein (I3-binding protein)	Bri3bp	1	4	4	19.4	28.263	0	143880000	387090000	230900000	166060000	195700000
Q8K2Q7	BRO1 domain-containing protein BROX (BRO1 domain- and CAAX motif-containing protein)	Brox	1	3	3	6.6	46.201	0	0	0	52567000	62152000	64615000
Q80Y55	BSD domain-containing protein 1	Bsdc1	1	1	1	2.8	46.952	0	0	0	0	0	33491000
P18572	Basigin (Basic immunoglobulin superfamily) (HT7 antigen) (Membrane glycoprotein gp42) (CD antigen CD147)	Bsg	1	9	9	25.4	42.444	991390000	735440000	740100000	1490400000	913190000	1040000000
Q8R2Q8	Bone marrow stromal antigen 2 (BST-2) (HM1.24 antigen) (CD antigen CD317)	Bst2	1	1	1	5.8	19.152	0	0	0	0	0	39755000
Q64152	Transcription factor BTF3 (Nascent polypeptide-associated complex subunit beta) (NAC-beta) (RNA polymerase B transcription factor 3)	Btf3	1	5	5	30.9	22.031	470570000	429220000	454390000	0	0	0
Q9WVA3	Mitotic checkpoint protein BUB3 (WD repeat type I transmembrane protein A72.5)	Bub3	1	6	6	20.9	36.954	0	0	0	311420000	387020000	367960000
Q6PGH1	Protein BUD31 homolog (Protein G10 homolog)	Bud31	1	2	2	14.6	17	0	0	0	0	0	41093000
Q9CQC6	Basic leucine zipper and W2 domain-containing protein 1	Bzw1	1	9	9	26	48.043	106910000	82872000	139240000	188160000	319170000	400330000
Q91VK1	Basic leucine zipper and W2 domain-containing protein 2	Bzw2	1	4	4	7.6	48.063	0	0	0	54268000	0	70448000
O35658	Complement component 1 Q subcomponent-binding protein, mitochondrial (GC1q-R protein) (Glycoprotein gC1qBP) (C1qBP)	C1qbp	1	6	6	45	31.013	0	0	0	742150000	292800000	212950000
Q06138	Calcium-binding protein 39 (MO25alpha) (Protein Mo25)	Cab39	1	1	1	2.9	39.842	0	0	0	0	0	38232000
O08532	Voltage-dependent calcium channel subunit alpha-2/delta-1 (Voltage-gated calcium channel subunit alpha-2/delta-1) [Cleaved into: Voltage-dependent calcium channel subunit alpha-2-1; Voltage-dependent calcium channel subunit delta-1]	Cacna2d1	1	5	5	5.1	124.63	0	0	0	47526000	79728000	80929000
Q9CXW3	Calcyclin-binding protein (CacyBP) (Siah-interacting protein)	Cacybp	1	6	6	25.8	26.51	0	0	0	139360000	223720000	173880000
B2RQC6	CAD protein [Includes: Glutamine-dependent carbamoyl-phosphate synthase (EC 6.3.5.5); Aspartate carbamoyltransferase (EC 2.1.3.2); Dihydroorotase (EC 3.5.2.3)]	Cad	1	10	10	4.8	243.24	0	0	0	100890000	104710000	146570000
Q8CGU1	Calcium-binding and coiled-coil domain-containing protein 1 (Coiled-coil coactivator protein)	Calcoco1	1	4	4	6.4	77.279	0	0	0	36961000	41274000	59619000
Q8VEC4	Calcium homeostasis modulator protein 2 (Protein FAM26B)	Calhm2	1	1	1	2.8	35.823	0	0	0	0	0	6643700
P14211	Calreticulin (CRP55) (Calregulin) (Endoplasmic reticulum resident protein 60) (ERp60) (HACBP)	Calr	1	26	26	76	47.994	17088000000	15003000000	14081000000	5162900000	3035400000	2331500000
O35887	Calumenin (Crocalbin)	Calu	1	12	12	49.2	37.063	1156800000	1495600000	1429400000	942710000	201090000	178120000
P11798	Calcium/calmodulin-dependent protein kinase type II subunit alpha (CaM kinase II subunit alpha) (CaMK-II subunit alpha) (EC 2.7.11.17)	Camk2a	1	2	2	5.2	54.114	0	0	0	38788000	35567000	43280000
Q6PHZ2	Calcium/calmodulin-dependent protein kinase type II subunit delta (CaM kinase II subunit delta) (CaMK-II subunit delta) (EC 2.7.11.17)	Camk2d	1	6	6	15	56.369	0	0	0	95855000	112130000	137860000
Q923T9	Calcium/calmodulin-dependent protein kinase type II subunit gamma (CaM kinase II subunit gamma) (CaMK-II subunit gamma) (EC 2.7.11.17)	Camk2g	1	3	3	4.7	59.606	0	0	0	49700000	53642000	56472000
Q6ZQ38	Cullin-associated NEDD8-dissociated protein 1 (Cullin-associated and neddylation-dissociated protein 1) (p120 CAND1)	Cand1	1	14	14	12.7	136.33	222930000	224830000	237930000	208840000	229460000	209290000
Q6ZQ73	Cullin-associated NEDD8-dissociated protein 2 (Cullin-associated and neddylation-dissociated protein 2) (TBP-interacting protein of 120 kDa B) (TBP-interacting protein 120B) (p120 CAND2)	Cand2	1	2	2	2	135.63	0	0	0	0	0	9787600
P35564	Calnexin	Canx	1	33	33	44.8	67.277	7744500000	6643100000	6995000000	12377000000	7008700000	7552000000
P40124;Q9CYT6	Adenylyl cyclase-associated protein 1 (CAP 1)	Cap1	2	17	17	53	51.564	457010000	489530000	461260000	701400000	783990000	906890000
P24452	Macrophage-capping protein (Actin regulatory protein CAP-G) (Actin-capping protein GCAP39) (Myc basic motif homolog 1)	Capg	1	4	4	15.6	39.24	0	0	0	221950000	236670000	188940000
O35350	Calpain-1 catalytic subunit (EC 3.4.22.52) (Calcium-activated neutral proteinase 1) (CANP 1) (Calpain mu-type) (Calpain-1 large subunit) (Micromolar-calpain) (muCANP)	Capn1	1	5	5	9	82.105	0	0	0	46233000	0	42017000
O08529	Calpain-2 catalytic subunit (EC 3.4.22.53) (80 kDa M-calpain subunit) (CALP80) (Calcium-activated neutral proteinase 2) (CANP 2) (Calpain M-type) (Calpain-2 large subunit) (Millimolar-calpain) (M-calpain)	Capn2	1	6	6	10	79.871	0	0	36017000	167750000	89758000	111190000
O35646	Calpain-6	Capn6	1	17	17	30.6	74.542	177440000	222440000	387090000	460320000	337530000	282830000
Q60865	Caprin-1 (Cytoplasmic activation- and proliferation-associated protein 1) (GPI-anchored membrane protein 1) (GPI-anchored protein p137) (GPI-p137) (p137GPI) (Membrane component chromosome 11 surface marker 1) (RNA granule protein 105)	Caprin1	1	6	6	13.4	78.168	150030000	148410000	159070000	156850000	273070000	213920000
P47753	F-actin-capping protein subunit alpha-1 (CapZ alpha-1)	Capza1	1	5	4	23.1	32.939	234700000	233010000	0	206040000	143920000	126870000
P47754	F-actin-capping protein subunit alpha-2 (CapZ alpha-2)	Capza2	1	8	7	41.3	32.967	211020000	546580000	303040000	134550000	91539000	88932000
P47757	F-actin-capping protein subunit beta (CapZ beta)	Capzb	1	6	6	30.3	31.345	174250000	218310000	180980000	251510000	328020000	315950000
Q9WVG6	Histone-arginine methyltransferase CARM1 (EC 2.1.1.319) (Coactivator-associated arginine methyltransferase 1) (Protein arginine N-methyltransferase 4)	Carm1	1	2	2	8.4	65.853	0	0	0	39939000	50622000	47864000
Q9ER72	Cysteine--tRNA ligase, cytoplasmic (EC 6.1.1.16) (Cysteinyl-tRNA synthetase) (CysRS)	Cars1	1	4	4	5.8	94.859	58806000	58583000	0	77190000	105130000	0
O70589	Peripheral plasma membrane protein CASK (EC 2.7.11.1) (Calcium/calmodulin-dependent serine protein kinase)	Cask	1	6	6	8.2	105.11	51294000	37829000	0	61862000	49381000	83845000
P70677	Caspase-3 (CASP-3) (EC 3.4.22.56) (Apopain) (Cysteine protease CPP32) (CPP-32) (LICE) (Protein Yama) (SREBP cleavage activity 1) (SCA-1) [Cleaved into: Caspase-3 subunit p17; Caspase-3 subunit p12]	Casp3	1	1	1	4	31.474	0	0	0	0	0	0
O09165	Calsequestrin-1 (Calmitine) (Calsequestrin, skeletal muscle isoform)	Casq1	1	1	1	1.7	46.377	0	0	0	0	0	0
O09161	Calsequestrin-2 (Calsequestrin, cardiac muscle isoform)	Casq2	1	1	1	6	48.176	0	0	0	7505300	0	0
P51125	Calpastatin (Calpain inhibitor)	Cast	1	7	7	12.3	84.921	31368000	40031000	62915000	200260000	83166000	256770000
P24270	Catalase (EC 1.11.1.6)	Cat	1	18	18	41.2	59.795	338690000	377780000	360990000	635360000	685210000	744550000
P49817	Caveolin-1	Cav1	1	8	6	45.5	20.538	748860000	712070000	218430000	910660000	901540000	809930000
P51637	Caveolin-3 (M-caveolin)	Cav3	1	4	2	19.9	17.358	0	0	0	0	159190000	152650000
Q08024	Core-binding factor subunit beta (CBF-beta) (Polyomavirus enhancer-binding protein 2 beta subunit) (PEA2-beta) (PEBP2-beta) (SL3-3 enhancer factor 1 subunit beta) (SL3/AKV core-binding factor beta subunit)	Cbfb	1	3	3	19.3	22.03	0	0	0	0	0	47042000
P08074	Carbonyl reductase [NADPH] 2 (EC 1.1.1.184) (Adipocyte protein P27) (AP27) (Lung carbonyl reductase) (LCR) (NADPH-dependent carbonyl reductase 2)	Cbr2	1	1	1	6.1	25.958	0	0	0	0	0	4741400
Q91VT4	3-oxoacyl-[acyl-carrier-protein] reductase (EC 1.1.1.100) (3-ketoacyl-[acyl-carrier-protein] reductase beta subunit) (KAR beta subunit) (Carbonyl reductase family member 4) (CBR4) (Quinone reductase CBR4) (EC 1.6.5.10)	Cbr4	1	1	1	5.5	25.414	0	0	0	0	0	0
P83917	Chromobox protein homolog 1 (Heterochromatin protein 1 homolog beta) (HP1 beta) (Heterochromatin protein p25) (M31) (Modifier 1 protein)	Cbx1	1	1	1	5.9	21.418	0	0	0	0	0	18785000
P23198	Chromobox protein homolog 3 (Heterochromatin protein 1 homolog gamma) (HP1 gamma) (M32) (Modifier 2 protein)	Cbx3	1	4	4	20.2	20.855	48921000	51969000	51646000	68995000	63672000	65983000
Q61686	Chromobox protein homolog 5 (Heterochromatin protein 1 homolog alpha) (HP1 alpha)	Cbx5	1	1	1	5.8	22.186	0	0	0	0	0	21707000
Q3TMW1	Coiled-coil domain-containing protein 102A	Ccdc102a	1	3	3	6.6	62.623	0	0	0	57597000	28655000	25933000
Q810S1	Calcium uniporter regulatory subunit MCUb, mitochondrial (MCUb) (Coiled-coil domain-containing protein 109B)	Mcub	1	2	2	6.4	39.799	0	0	0	30001000	0	0
Q8VE99	Coiled-coil domain-containing protein 115 (Coiled-coil protein 1) (Ccp1)	Ccdc115	1	2	2	16.1	19.742	0	0	0	57022000	73556000	66641000
Q8R344	Coiled-coil domain-containing protein 12	Ccdc12	1	1	1	5.4	18.891	0	0	0	0	0	0
Q3TC33	Coiled-coil domain-containing protein 127	Ccdc127	1	1	1	4.2	30.509	0	0	0	0	0	29182000
Q8C7V8	Coiled-coil domain-containing protein 134	Ccdc134	1	2	2	14.8	26.494	37618000	0	0	0	0	0
Q9D162	Coiled-coil domain-containing protein 167	Ccdc167	1	2	2	26.8	11.475	0	0	0	0	0	16292000
Q9JIG7	Coiled-coil domain-containing protein 22	Ccdc22	1	7	7	12.8	70.843	0	136510000	0	169300000	240310000	236830000
Q9D024	PAT complex subunit CCDC47 (Adipocyte-specific protein 4) (Calumin) (Coiled-coil domain-containing protein 47)	Ccdc47	1	10	10	21.7	55.843	230530000	296240000	407470000	308710000	204060000	240760000
Q810U5	Coiled-coil domain-containing protein 50 (Protein Ymer)	Ccdc50	1	2	2	6.9	35.321	0	0	0	0	47905000	0
Q3URS9	Mitochondrial potassium channel (MITOK) (Coiled-coil domain-containing protein 51)	Ccdc51	1	1	1	4.9	45.132	0	0	0	0	6988400	0
Q9CR27	WASH complex subunit 3 (Coiled-coil domain-containing protein 53)	Washc3	1	1	1	3.6	21.092	0	0	0	0	0	44059000
Q8R3Q6	Protein MIX23 (Coiled-coil domain-containing protein 58)	Mix23	1	2	1	19.4	16.665	0	19572000	0	0	0	0
D3YZV8	Coiled-coil domain-containing protein 8 homolog	Ccdc8	1	1	1	2.5	73.937	0	0	0	0	0	17415000
Q8C3X2	Coiled-coil domain-containing protein 90B, mitochondrial	Ccdc90b	1	2	2	7	29.596	0	0	0	0	51496000	47698000
Q7TQK5	Coiled-coil domain-containing protein 93	Ccdc93	1	13	13	23.1	72.602	94255000	129510000	0	117390000	144090000	153640000
P80314	T-complex protein 1 subunit beta (TCP-1-beta) (CCT-beta)	Cct2	1	10	10	24.9	57.477	282940000	267970000	501760000	425760000	503980000	466460000
P80318	T-complex protein 1 subunit gamma (TCP-1-gamma) (CCT-gamma) (Matricin) (mTRiC-P5)	Cct3	1	14	14	34.7	60.629	572690000	970600000	660230000	281700000	328800000	419770000
P80315	T-complex protein 1 subunit delta (TCP-1-delta) (A45) (CCT-delta)	Cct4	1	17	17	38.8	58.066	513490000	515460000	488520000	985440000	1105000000	1078200000
P80316	T-complex protein 1 subunit epsilon (TCP-1-epsilon) (CCT-epsilon)	Cct5	1	15	15	37.9	59.623	243300000	340440000	349570000	512190000	414460000	376950000
P80317;Q61390	T-complex protein 1 subunit zeta (TCP-1-zeta) (CCT-zeta-1)	Cct6a	2	12	12	29.9	58.004	201940000	186230000	234800000	243630000	188450000	201380000
P80313	T-complex protein 1 subunit eta (TCP-1-eta) (CCT-eta)	Cct7	1	17	17	40.1	59.652	475640000	401200000	309620000	324290000	236830000	326580000
P42932	T-complex protein 1 subunit theta (TCP-1-theta) (CCT-theta)	Cct8	1	21	21	41.2	59.555	912830000	728590000	895450000	1365800000	1278300000	1333200000
Q8C1Y8	Vacuolar fusion protein CCZ1 homolog	Ccz1	1	2	2	5.2	55.504	0	0	0	0	0	50699000
Q8R422	CD109 antigen (GPI-anchored alpha-2 macroglobulin-related protein) (CD antigen CD109)	Cd109	1	7	7	7.9	161.66	0	0	0	78583000	61714000	74645000
O35566	CD151 antigen (GP27) (Membrane glycoprotein SFA-1) (Platelet-endothelial tetraspan antigen 3) (PETA-3) (CD antigen CD151)	Cd151	1	3	3	9.5	28.246	0	0	0	151020000	246300000	241930000
Q91V98	Endosialin (Tumor endothelial marker 1) (CD antigen CD248)	Cd248	1	2	2	2.6	81.812	0	0	0	0	0	211540000
Q76KJ5	DNA-directed RNA polymerase I subunit RPA34 (A34.5) (DNA-directed RNA polymerase I subunit G) (RNA polymerase I-associated factor PAF49)	Polr1g	1	1	1	2.3	43.082	0	0	0	0	5784100	0
P27512	Tumor necrosis factor receptor superfamily member 5 (B-cell surface antigen CD40) (Bp50) (CD40L receptor) (CD antigen CD40)	Cd40	1	1	1	4.5	32.093	0	0	0	0	0	7973700
P15379	CD44 antigen (Extracellular matrix receptor III) (ECMR-III) (GP90 lymphocyte homing/adhesion receptor) (HUTCH-I) (Hermes antigen) (Hyaluronate receptor) (Lymphocyte antigen 24) (Ly-24) (Phagocytic glycoprotein 1) (PGP-1) (Phagocytic glycoprotein I) (PGP-I) (CD antigen CD44)	Cd44	1	6	6	7.3	85.616	242040000	145270000	0	643680000	710120000	838260000
Q61735	Leukocyte surface antigen CD47 (Integrin-associated protein) (IAP) (CD antigen CD47)	Cd47	1	1	1	4.3	33.097	0	0	0	0	0	25415000
P41731	CD63 antigen (CD antigen CD63)	Cd63	1	2	2	7.6	25.766	0	584150000	786650000	263120000	540320000	517780000
P35762	CD81 antigen (26 kDa cell surface protein TAPA-1) (Target of the antiproliferative antibody 1) (CD antigen CD81)	Cd81	1	2	2	18.2	25.814	0	0	0	48991000	63917000	111480000
P40237	CD82 antigen (C33 antigen) (IA4) (Inducible membrane protein R2) (Metastasis suppressor Kangai-1 homolog) (CD antigen CD82)	Cd82	1	3	3	12	29.628	0	0	0	380720000	202380000	161400000
P40240	CD9 antigen (CD antigen CD9)	Cd9	1	2	2	14.2	25.258	0	0	0	50520000	18549000	16615000
Q9Z0M6	Adhesion G protein-coupled receptor E5 (Leukocyte antigen CD97) (CD antigen CD97) [Cleaved into: Adhesion G protein-coupled receptor E5 subunit alpha; Adhesion G protein-coupled receptor E5 subunit beta]	Adgre5	1	2	2	3.5	90.412	0	0	0	108040000	112060000	96804000
Q61081	Hsp90 co-chaperone Cdc37 (Hsp90 chaperone protein kinase-targeting subunit) (p50Cdc37) [Cleaved into: Hsp90 co-chaperone Cdc37, N-terminally processed]	Cdc37	1	8	8	23.7	44.593	0	0	0	105940000	75656000	98679000
P60766	Cell division control protein 42 homolog (EC 3.6.5.2) (G25K GTP-binding protein)	Cdc42	1	8	7	48.2	21.258	504320000	389190000	396680000	1157100000	1124500000	1082500000
Q3UU96	Serine/threonine-protein kinase MRCK alpha (EC 2.7.11.1) (CDC42-binding protein kinase alpha)	Cdc42bpa	1	6	5	4.4	195.53	0	0	0	30012000	31785000	29592000
Q7TT50;Q8BYW1;Q80UW5	Serine/threonine-protein kinase MRCK beta (EC 2.7.11.1) (CDC42-binding protein kinase beta) (DMPK-like beta) (Myotonic dystrophy kinase-related CDC42-binding kinase beta) (MRCK beta) (Myotonic dystrophy protein kinase-like beta)	Cdc42bpb	3	6	5	3.8	194.75	0	0	0	120450000	93345000	139570000
Q91W92	Cdc42 effector protein 1 (Binder of Rho GTPases 5)	Cdc42ep1	1	3	3	12.5	43.095	0	0	0	46905000	53216000	54015000
Q6A068	Cell division cycle 5-like protein (Cdc5-like protein)	Cdc5l	1	4	4	6.1	92.188	0	0	0	30827000	21467000	39798000
P55288;Q8BM92;Q5RJH3;P97291	Cadherin-11 (OSF-4) (Osteoblast cadherin) (OB-cadherin)	Cdh11	4	8	8	13.6	88.111	158140000	87102000	161450000	202750000	143200000	228880000
Q9WTR5	Cadherin-13 (Heart cadherin) (H-cadherin) (Truncated cadherin) (T-cad) (T-cadherin)	Cdh13	1	1	1	1.7	78.185	0	0	0	0	0	19904000
P33146	Cadherin-15 (Cadherin-14) (Muscle cadherin) (M-cadherin)	Cdh15	1	1	1	1.1	85.643	0	0	0	0	0	0
P15116	Cadherin-2 (Neural cadherin) (N-cadherin) (CD antigen CD325)	Cdh2	1	2	2	1.8	99.795	0	0	0	0	0	14610000
Q8VDP6	CDP-diacylglycerol--inositol 3-phosphatidyltransferase (EC 2.7.8.11) (Phosphatidylinositol synthase) (PI synthase) (PtdIns synthase)	Cdipt	1	3	3	13.1	23.599	163770000	0	189300000	150900000	182290000	0
P11440;Q80YP0;P49615;P30285;Q64261;Q99J95;Q3V3A1;Q04899;O35495;Q04735;Q8K0D0;Q14AX6;Q69ZA1	Cyclin-dependent kinase 1 (CDK1) (EC 2.7.11.22) (EC 2.7.11.23) (Cell division control protein 2 homolog) (Cell division protein kinase 1) (p34 protein kinase)	Cdk1	13	10	8	38	34.106	415970000	471470000	249580000	168350000	114170000	129910000
P97377	Cyclin-dependent kinase 2 (EC 2.7.11.22) (Cell division protein kinase 2)	Cdk2	1	4	2	12.4	38.978	0	0	0	39375000	37735000	44087000
O35207	Cyclin-dependent kinase 2-associated protein 1 (CDK2-associated protein 1) (Deleted in oral cancer 1) (DOC-1) (Putative oral cancer suppressor)	Cdk2ap1	1	1	1	11.4	12.354	0	0	0	8929000	0	0
Q91WE6	Threonylcarbamoyladenosine tRNA methylthiotransferase (EC 2.8.4.5) (CDK5 regulatory subunit-associated protein 1-like 1) (tRNA-t(6)A37 methylthiotransferase)	Cdkal1	1	1	1	2.2	65.288	0	0	0	0	16181000	0
Q8BI72	CDKN2A-interacting protein (Collaborator of ARF)	Cdkn2aip	1	3	3	6.4	59.744	0	0	0	0	22642000	23591000
Q99L43	Phosphatidate cytidylyltransferase 2 (EC 2.7.7.41) (CDP-DAG synthase 2) (CDP-DG synthase 2) (CDP-diacylglycerol synthase 2) (CDS 2) (CDP-diglyceride pyrophosphorylase 2) (CDP-diglyceride synthase 2) (CTP:phosphatidate cytidylyltransferase 2)	Cds2	1	4	4	12.2	51.313	52891000	99253000	60282000	71322000	145370000	152120000
Q4VAA2	Protein CDV3 (Carnitine deficiency-associated protein 3) (Tyrosine-phosphorylated protein 36) (TPP36)	Cdv3	1	4	4	17.8	29.729	75076000	76981000	111840000	0	0	0
P28033	CCAAT/enhancer-binding protein beta (C/EBP beta) (AGP/EBP) (Interleukin-6-dependent-binding protein) (IL-6DBP) (Liver-enriched transcriptional activator) (LAP)	Cebpb	1	1	1	5.4	31.445	0	0	0	0	0	19903000
P28659	CUGBP Elav-like family member 1 (CELF-1) (50 kDa nuclear polyadenylated RNA-binding protein) (Brain protein F41) (Bruno-like protein 2) (CUG triplet repeat RNA-binding protein 1) (CUG-BP1) (CUG-BP- and ETR-3-like factor 1) (Deadenylation factor CUG-BP) (Deadenylation factor EDEN-BP) (Embryo deadenylation element-binding protein homolog) (EDEN-BP homolog) (RNA-binding protein BRUNOL-2)	Celf1	1	4	3	6.4	52.107	43030000	36149000	0	0	0	0
Q9R0M0	Cadherin EGF LAG seven-pass G-type receptor 2 (Flamingo homolog)	Celsr2	1	1	1	0.3	316.98	0	0	0	0	0	298140000
Q91ZI0	Cadherin EGF LAG seven-pass G-type receptor 3	Celsr3	1	2	2	0.5	358.47	9776500	0	50607000	0	0	0
Q9JKC6	Cell cycle exit and neuronal differentiation protein 1 (BM88 antigen)	Cend1	1	1	1	10.7	14.987	0	0	0	0	0	13180000
Q9CXS4	Centromere protein V (CENP-V) (Proline-rich protein 6)	Cenpv	1	1	1	6.7	27.541	0	0	0	0	0	11078000
Q6A065	Centrosomal protein of 170 kDa (Cep170)	Cep170	1	4	4	3.7	175.05	7406500	7285200	0	0	0	0
Q8BT07	Centrosomal protein of 55 kDa (Cep55)	Cep55	1	2	2	4.8	53.93	0	0	0	0	0	64252000
P27545	Ceramide synthase 1 (CerS1) (Longevity assurance gene 1 protein homolog 1) (Protein UOG-1) (Sphingoid base N-stearoyltransferase CERS1) (EC 2.3.1.299)	Cers1	1	1	1	2.3	40.1	0	0	0	0	0	0
Q924Z4	Ceramide synthase 2 (CerS2) (LAG1 longevity assurance homolog 2) (Sphingosine N-acyltransferase CERS2) (EC 2.3.1.24) (Translocating chain-associating membrane protein homolog 3) (TRAM homolog 3) (Tumor metastasis-suppressor gene 1 protein) (Very-long-chain ceramide synthase CERS2) (EC 2.3.1.297)	Cers2	1	1	1	4.2	45.024	0	0	0	0	0	15857000
Q9D6K9;Q8C172	Ceramide synthase 5 (CerS5) (LAG1 longevity assurance homolog 5) (Sphingoid base N-palmitoyltransferase CERS5) (EC 2.3.1.291) (Sphingosine N-acyltransferase CERS5) (EC 2.3.1.24) (Translocating chain-associating membrane protein homolog 4) (TRAM homolog 4)	Cers5	2	4	4	11.1	48.166	0	0	0	102260000	97446000	92398000
O88271	Craniofacial development protein 1 (27 kDa craniofacial protein) (Bucentaur) (Protein Cp27)	Cfdp1	1	1	1	5.4	32.921	0	0	0	6463400	0	0
P18760	Cofilin-1 (Cofilin, non-muscle isoform)	Cfl1	1	15	13	78.3	18.559	3303900000	2922500000	2621300000	3691400000	4037300000	3521400000
P45591	Cofilin-2 (Cofilin, muscle isoform)	Cfl2	1	5	3	27.7	18.709	0	0	0	69072000	71457000	0
Q8R1U2	Cell growth regulator with EF hand domain protein 1 (Cell growth regulatory gene 11 protein) (Hydrophobestin)	Cgref1	1	2	2	8.5	30.847	0	0	0	0	0	36869000
Q9CQA6	Coiled-coil-helix-coiled-coil-helix domain-containing protein 1 (28S ribosomal protein S37, mitochondrial) (MRP-S37)	Chchd1	1	2	2	22.9	13.608	0	0	0	18315000	0	0
Q9D1L0	Coiled-coil-helix-coiled-coil-helix domain-containing protein 2	Chchd2	1	2	2	20.3	15.661	0	0	0	0	63070000	0
Q9CRB9	MICOS complex subunit Mic19 (Coiled-coil-helix-coiled-coil-helix domain-containing protein 3)	Chchd3	1	8	8	34.8	26.334	530910000	564830000	449490000	1073000000	1336700000	1225600000
Q91VN4	MICOS complex subunit Mic25 (Coiled-coil-helix-coiled-coil-helix domain-containing protein 6)	Chchd6	1	1	1	5.9	29.852	0	0	0	0	0	53374000
Q6PDQ2;A2A8L1	Chromodomain-helicase-DNA-binding protein 4 (CHD-4) (EC 3.6.4.12)	Chd4	2	10	10	5.7	217.75	0	54771000	0	85948000	59418000	55935000
Q922Q9	Chitinase domain-containing protein 1	Chid1	1	2	2	6.6	44.905	0	0	0	7589100	0	0
Q921W0	Charged multivesicular body protein 1a (Chromatin-modifying protein 1a) (CHMP1a)	Chmp1a	1	3	3	12.8	21.607	0	0	0	54216000	79287000	69914000
Q9DB34	Charged multivesicular body protein 2a (Chromatin-modifying protein 2a) (CHMP2a) (Vacuolar protein sorting-associated protein 2) (mVps2)	Chmp2a	1	3	3	12.2	25.134	0	14848000	0	0	0	0
Q8BJF9	Charged multivesicular body protein 2b (Chromatin-modifying protein 2b) (CHMP2b)	Chmp2b	1	4	4	18.3	23.934	0	0	0	48346000	44032000	0
Q9D8B3;Q9D7F7	Charged multivesicular body protein 4b (Chromatin-modifying protein 4b) (CHMP4b)	Chmp4b	2	5	5	18.8	24.936	0	0	0	201130000	269620000	321010000
Q9D7S9	Charged multivesicular body protein 5 (Chromatin-modifying protein 5) (SNF7 domain-containing protein 2)	Chmp5	1	2	2	10.5	24.575	0	0	0	37164000	40771000	36096000
P0C0A3	Charged multivesicular body protein 6 (Chromatin-modifying protein 6)	Chmp6	1	2	2	13.5	23.415	0	0	0	0	88770000	96576000
P61022	Calcineurin B homologous protein 1 (Calcineurin B-like protein) (Calcium-binding protein CHP) (Calcium-binding protein p22) (EF-hand calcium-binding domain-containing protein p22) (Sid 470) (p24)	Chp1	1	2	2	19.5	22.432	0	0	0	0	0	8548300
Q80V53	Carbohydrate sulfotransferase 14 (EC 2.8.2.35) (Dermatan 4-sulfotransferase 1) (D4ST-1)	Chst14	1	3	3	9	43.144	0	0	0	5392200	0	0
Q6ZQ11	Chondroitin sulfate synthase 1 (EC 2.4.1.175) (EC 2.4.1.226) (Chondroitin glucuronyltransferase 1) (Chondroitin synthase 1) (ChSy-1) (Glucuronosyl-N-acetylgalactosaminyl-proteoglycan 4-beta-N-acetylgalactosaminyltransferase 1) (N-acetylgalactosaminyl-proteoglycan 3-beta-glucuronosyltransferase 1) (N-acetylgalactosaminyltransferase 1)	Chsy1	1	2	2	3	91.382	0	0	0	0	0	10186000
Q9CY57	Chromatin target of PRMT1 protein (Friend of PRMT1 protein) (Small arginine- and glycine-rich protein) (SRAG)	Chtop	1	1	1	2.8	26.585	0	0	0	0	0	30513000
Q9CQB5	CDGSH iron-sulfur domain-containing protein 2 (MitoNEET-related 1 protein) (Miner1) (Nervous system overexpressed protein 70)	Cisd2	1	3	3	21.5	15.242	0	103220000	139300000	29190000	49384000	59194000
B1AR13	CDGSH iron-sulfur domain-containing protein 3, mitochondrial (Melanoma nuclear protein 13)	Cisd3	1	3	3	18.2	15.676	0	0	0	29203000	40481000	41927000
Q8BMK4	Cytoskeleton-associated protein 4 (63-kDa cytoskeleton-linking membrane protein) (Climp-63) (p63)	Ckap4	1	41	41	70.6	63.691	14733000000	16569000000	14976000000	19825000000	21857000000	21011000000
A2AGT5	Cytoskeleton-associated protein 5	Ckap5	1	8	8	4	225.63	137420000	128520000	100190000	143250000	172180000	219990000
Q04447	Creatine kinase B-type (EC 2.7.3.2) (B-CK) (Creatine kinase B chain) (Creatine phosphokinase B-type) (CPK-B)	Ckb	1	3	3	9.4	42.713	0	0	0	24588000	0	0
Q80TV8	CLIP-associating protein 1 (Cytoplasmic linker-associated protein 1)	Clasp1	1	4	4	3.5	169.23	0	0	0	42908000	68583000	75610000
Q8BRT1	CLIP-associating protein 2 (Cytoplasmic linker-associated protein 2)	Clasp2	1	5	5	4	140.74	0	0	0	58963000	0	60296000
Q99LI2	Chloride channel CLIC-like protein 1	Clcc1	1	4	4	9.6	60.621	0	0	0	23255000	26230000	32511000
Q9WVD4	H(+)/Cl(-) exchange transporter 5 (Chloride channel protein 5) (ClC-5) (Chloride transporter ClC-5)	Clcn5	1	1	1	1.2	90.705	0	0	0	0	0	17097000
O70496	H(+)/Cl(-) exchange transporter 7 (Chloride channel 7 alpha subunit) (Chloride channel protein 7) (ClC-7)	Clcn7	1	1	1	1.4	88.712	0	0	0	0	0	35901000
Q9Z1Q5	Chloride intracellular channel protein 1 (Nuclear chloride ion channel 27) (NCC27)	Clic1	1	5	5	29.9	27.013	194640000	181990000	154970000	135780000	232570000	226170000
Q9QYB1	Chloride intracellular channel protein 4 (mc3s5/mtCLIC)	Clic4	1	13	13	57.3	28.729	403480000	302810000	291040000	765220000	802720000	726650000
Q99KN9	Clathrin interactor 1 (Enthoprotin) (Epsin-4) (Epsin-related protein) (EpsinR)	Clint1	1	8	8	12.7	68.512	55730000	72029000	80206000	90842000	89943000	116450000
Q9Z0H8	CAP-Gly domain-containing linker protein 2 (Cytoplasmic linker protein 115) (CLIP-115) (Cytoplasmic linker protein 2)	Clip2	1	4	4	5.4	115.91	0	0	0	82817000	64822000	85293000
Q8R373	CXADR-like membrane protein (Adipocyte adhesion molecule) (Adipocyte-specific protein 5) (Coxsackie- and adenovirus receptor-like membrane protein) (CAR-like membrane protein)	Clmp	1	2	2	5.4	41.214	0	0	5723300	0	0	0
Q60649	Caseinolytic peptidase B protein homolog (EC 3.6.1.-) (Suppressor of potassium transport defect 3)	Clpb	1	3	3	4.4	76.003	0	0	0	0	43609000	0
O88696	ATP-dependent Clp protease proteolytic subunit, mitochondrial (EC 3.4.21.92) (Endopeptidase Clp)	Clpp	1	5	5	24.3	29.8	146920000	140760000	0	74799000	93110000	0
Q8VBZ3	Cleft lip and palate transmembrane protein 1 homolog (Thymic epithelial cell surface antigen)	Clptm1	1	10	10	22	75.29	444410000	403940000	452150000	471350000	780590000	711740000
Q8BXA5	Cleft lip and palate transmembrane protein 1-like protein (CLPTM1-like protein)	Clptm1l	1	4	4	7.6	62.183	0	0	0	73227000	79659000	134130000
Q9JHS4	ATP-dependent Clp protease ATP-binding subunit clpX-like, mitochondrial	Clpx	1	8	8	14.8	69.228	0	0	0	126480000	154420000	110910000
O08585	Clathrin light chain A (Lca)	Clta	1	6	6	17	25.604	77932000	219230000	106370000	182630000	216020000	239230000
Q6IRU5	Clathrin light chain B (Lcb)	Cltb	1	2	2	8.7	25.171	0	0	0	30474000	0	0
Q68FD5	Clathrin heavy chain 1	Cltc	1	35	35	26.9	191.55	1002300000	1022700000	1305000000	1794600000	1840500000	1746600000
Q8R4N0	Citramalyl-CoA lyase, mitochondrial (EC 4.1.3.25) ((3S)-malyl-CoA thioesterase) (EC 3.1.2.30) (Beta-methylmalate synthase) (EC 2.3.3.-) (Citrate lyase subunit beta-like protein, mitochondrial) (Citrate lyase beta-like) (Malate synthase) (EC 2.3.3.9)	Clybl	1	5	5	13.9	37.548	0	0	0	86789000	95324000	70113000
Q99KK2	N-acylneuraminate cytidylyltransferase (EC 2.7.7.43) (CMP-N-acetylneuraminic acid synthase) (CMP-NeuNAc synthase)	Cmas	1	2	2	6.5	48.057	0	0	0	0	0	61207000
Q9CPZ8	COX assembly mitochondrial protein homolog (Cmc1p)	Cmc1	1	1	1	9.4	12.552	0	0	0	0	0	36635000
Q9CZ69	CKLF-like MARVEL transmembrane domain-containing protein 6 (Chemokine-like factor superfamily member 6)	Cmtm6	1	1	1	5.5	19.824	0	0	0	0	0	41253000
Q9ESD6	CKLF-like MARVEL transmembrane domain-containing protein 7 (Chemokine-like factor superfamily member 7) (LNV)	Cmtm7	1	1	1	4.8	18.105	0	0	0	0	0	69266000
Q70KF4	Cardiomyopathy-associated protein 5 (Heart and skeletal muscle-specific and sprouty domain-containing) (Myospryn) (Stretch-response protein 553) (Stretch-responsive fibronectin protein type 3) (TRIM-like protein)	Cmya5	1	1	1	0.3	413.04	0	0	0	0	0	176870000
P53996	CCHC-type zinc finger nucleic acid binding protein (Cellular nucleic acid-binding protein) (CNBP) (Zinc finger protein 9)	Cnbp	1	6	6	33.7	19.592	112200000	120360000	79897000	144240000	142970000	164070000
Q08091	Calponin-1 (Basic calponin) (Calponin H1, smooth muscle)	Cnn1	1	7	6	28.3	33.355	0	0	0	209630000	265390000	259570000
Q08093	Calponin-2 (Calponin H2, smooth muscle) (Neutral calponin)	Cnn2	1	10	9	48.2	33.155	699420000	704020000	649170000	1869700000	2110400000	2247700000
Q9DAW9	Calponin-3 (Calponin, acidic isoform)	Cnn3	1	9	7	32.7	36.428	752240000	656920000	664980000	1401900000	1549800000	1712700000
Q32NY4	Metal transporter CNNM3 (Ancient conserved domain-containing protein 3) (mACDP3) (Cyclin-M3)	Cnnm3	1	2	2	3.5	76.278	0	0	0	4522500	0	0
Q69ZF7;Q3TWN3	Metal transporter CNNM4 (Ancient conserved domain-containing protein 4) (mACDP4) (Cyclin-M4)	Cnnm4	2	2	2	2.5	86.625	0	0	0	38483000	47108000	47376000
Q6ZQ08	CCR4-NOT transcription complex subunit 1 (CCR4-associated factor 1)	Cnot1	1	7	7	3.5	266.8	0	0	0	54031000	80891000	71445000
Q8BH15	CCR4-NOT transcription complex subunit 10	Cnot10	1	6	6	10.1	81.817	0	0	0	56701000	74213000	62387000
Q9CWN7	CCR4-NOT transcription complex subunit 11	Cnot11	1	1	1	2.4	54.959	0	0	0	0	0	35968000
Q8C5L3	CCR4-NOT transcription complex subunit 2 (CCR4-associated factor 2)	Cnot2	1	4	4	9.1	59.71	0	0	0	57693000	62046000	63004000
Q8K0V4	CCR4-NOT transcription complex subunit 3 (CCR4-associated factor 3)	Cnot3	1	2	2	2.8	81.945	0	0	0	0	0	38411000
Q9D8X5	CCR4-NOT transcription complex subunit 8 (EC 3.1.13.4) (CCR4-associated factor 8)	Cnot8	1	1	1	3.8	33.574	0	0	0	0	0	19292000
P16330	2',3'-cyclic-nucleotide 3'-phosphodiesterase (CNP) (CNPase) (EC 3.1.4.37)	Cnp	1	1	1	3.1	47.123	0	0	0	0	26188000	0
Q9QXT0	Protein canopy homolog 2 (MIR-interacting saposin-like protein) (Putative secreted protein ZSIG9) (Transmembrane protein 4)	Cnpy2	1	9	9	63.7	20.767	520380000	396960000	426580000	488030000	457200000	483070000
Q9DAU1	Protein canopy homolog 3 (Protein associated with Tlr4) (Trinucleotide repeat-containing gene 5 protein)	Cnpy3	1	5	5	23.6	30.537	43756000	0	0	64441000	51661000	58812000
Q8BQ47	Protein canopy homolog 4 (Protein associated with Tlr4)	Cnpy4	1	2	2	13.1	28.093	0	0	0	82976000	87268000	114330000
Q9D2R6	Cytochrome c oxidase assembly factor 3 homolog, mitochondrial (Coiled-coil domain-containing protein 56)	Coa3	1	2	2	20.4	11.987	0	0	0	0	114140000	130350000
Q921H9	Cytochrome c oxidase assembly factor 7 (Beta-lactamase hcp-like protein) (Respiratory chain assembly factor 1) (Sel1 repeat-containing protein 1)	Coa7	1	2	2	8.7	25.617	0	0	0	0	37831000	0
Q3UMF0	Cordon-bleu protein-like 1 (Cobl-related protein 1)	Cobll1	1	1	1	0.9	137.38	0	0	0	0	0	8144500
Q9Z160	Conserved oligomeric Golgi complex subunit 1 (COG complex subunit 1) (Component of oligomeric Golgi complex 1) (Low density lipoprotein receptor defect B-complementing protein)	Cog1	1	1	1	1.5	109.05	0	0	0	0	0	5372800
Q921L5	Conserved oligomeric Golgi complex subunit 2 (COG complex subunit 2) (Component of oligomeric Golgi complex 2) (Low density lipoprotein receptor defect C-complementing protein)	Cog2	1	1	1	1.5	82.039	0	0	0	0	0	32494000
Q8CI04	Conserved oligomeric Golgi complex subunit 3 (COG complex subunit 3) (Component of oligomeric Golgi complex 3)	Cog3	1	1	1	1.5	93.282	0	0	0	0	0	15015000
Q8C0L8	Conserved oligomeric Golgi complex subunit 5 (COG complex subunit 5) (Component of oligomeric Golgi complex 5)	Cog5	1	1	1	1.6	91.39	0	0	0	0	0	2874400
Q9JJA2	Conserved oligomeric Golgi complex subunit 8 (COG complex subunit 8) (Component of oligomeric Golgi complex 8)	Cog8	1	2	2	2.7	71.601	3911900	0	0	0	0	0
Q61245	Collagen alpha-1(XI) chain	Col11a1	1	23	16	13.9	181.03	249270000	285910000	268930000	449680000	653530000	653130000
Q60847	Collagen alpha-1(XII) chain	Col12a1	1	94	94	39.5	340.21	4712700000	4956300000	4919500000	6310700000	7801200000	8481300000
Q8BLX7	Collagen alpha-1(XVI) chain	Col16a1	1	3	3	2.2	155.8	0	0	0	40189000	37714000	43934000
P39061	Collagen alpha-1(XVIII) chain [Cleaved into: Endostatin; Non-collagenous domain 1 (NC1)]	Col18a1	1	6	6	4.8	182.17	0	0	0	152040000	192400000	240150000
P11087;CON__Q862S4	Collagen alpha-1(I) chain (Alpha-1 type I collagen)	Col1a1	2	90	87	82.3	138.03	56826000000	58382000000	60229000000	72635000000	94036000000	98520000000
Q01149	Collagen alpha-2(I) chain (Alpha-2 type I collagen)	Col1a2	1	66	66	70	129.56	22275000000	23612000000	24913000000	32631000000	40826000000	37724000000
P28481	Collagen alpha-1(II) chain (Alpha-1 type II collagen) [Cleaved into: Collagen alpha-1(II) chain; Chondrocalcin]	Col2a1	1	9	6	8.1	141.97	0	0	0	0	33950000	0
P08121	Collagen alpha-1(III) chain	Col3a1	1	55	43	53.2	138.94	3597300000	3763200000	3945400000	5960800000	7696900000	7923400000
P02463	Collagen alpha-1(IV) chain [Cleaved into: Arresten]	Col4a1	1	6	6	5.7	160.68	0	0	0	88255000	42253000	63516000
P08122	Collagen alpha-2(IV) chain [Cleaved into: Canstatin]	Col4a2	1	1	1	0.8	167.32	0	0	0	0	0	22787000
O88207	Collagen alpha-1(V) chain	Col5a1	1	42	34	26.7	183.67	2191100000	2666100000	2384700000	3666600000	3777200000	4103100000
Q3U962	Collagen alpha-2(V) chain	Col5a2	1	39	36	38.3	145.02	2104300000	2312400000	2566000000	2743100000	3627600000	4122500000
Q04857	Collagen alpha-1(VI) chain	Col6a1	1	25	25	33.5	108.49	1302800000	1380300000	1701200000	1849600000	1772300000	1810300000
Q02788	Collagen alpha-2(VI) chain	Col6a2	1	22	22	23.6	110.33	505300000	488820000	525300000	1085300000	1221800000	1437000000
Q8K4Q8	Collectin-12 (Collectin placenta protein 1) (CL-P1) (Scavenger receptor with C-type lectin)	Colec12	1	10	10	16.3	81.303	12718000	35295000	88264000	292630000	271470000	348310000
Q8K297	Procollagen galactosyltransferase 1 (EC 2.4.1.50) (Collagen beta(1-O)galactosyltransferase 1) (Glycosyltransferase 25 family member 1) (Hydroxylysine galactosyltransferase 1)	Colgalt1	1	18	18	31.3	71.06	800140000	697470000	751700000	572100000	523590000	457800000
Q8K4M5	COMM domain-containing protein 1 (Protein Murr1)	Commd1	1	2	2	12.8	20.996	0	0	0	33203000	52465000	0
Q8JZY2	COMM domain-containing protein 10 (Down-regulated in W/WV mouse stomach 2) (mDRWMS2)	Commd10	1	3	3	20.3	22.812	0	53590000	58772000	0	0	0
Q63829	COMM domain-containing protein 3 (Bmi-1 upstream gene protein) (Bup protein)	Commd3	1	2	2	8.7	22.037	0	0	0	40577000	57081000	0
Q3V4B5	COMM domain-containing protein 6	Commd6	1	2	2	25.3	9.7951	0	0	0	37281000	35723000	46388000
Q9CZG3	COMM domain-containing protein 8	Commd8	1	2	2	10.4	20.852	0	0	0	0	0	13621000
O88587	Catechol O-methyltransferase (EC 2.1.1.6)	Comt	1	3	3	8.7	29.486	0	0	0	29252000	27809000	0
Q8BIG7	Catechol O-methyltransferase domain-containing protein 1 (EC 2.1.1.-)	Comtd1	1	3	3	14.5	28.96	0	0	0	0	101740000	0
Q8CIE6	Coatomer subunit alpha (Alpha-coat protein) (Alpha-COP) [Cleaved into: Xenin (Xenopsin-related peptide); Proxenin]	Copa	1	24	24	23	138.43	859670000	483180000	342740000	790920000	424490000	528030000
Q9JIF7	Coatomer subunit beta (Beta-coat protein) (Beta-COP)	Copb1	1	19	19	29.7	107.06	244750000	201320000	245390000	327060000	295240000	310630000
O55029	Coatomer subunit beta' (Beta'-coat protein) (Beta'-COP) (p102)	Copb2	1	22	22	31.4	102.45	739310000	565150000	590640000	941880000	748530000	596640000
O89079	Coatomer subunit epsilon (Epsilon-coat protein) (Epsilon-COP)	Cope	1	4	4	23.4	34.567	243200000	265850000	450970000	0	0	149800000
Q9QZE5	Coatomer subunit gamma-1 (Gamma-1-coat protein) (Gamma-1-COP)	Copg1	1	20	17	32.4	97.512	243870000	246590000	236710000	663140000	587170000	464070000
P61202	COP9 signalosome complex subunit 2 (SGN2) (Signalosome subunit 2) (Alien homolog) (JAB1-containing signalosome subunit 2) (Thyroid receptor-interacting protein 15) (TR-interacting protein 15) (TRIP-15)	Cops2	1	3	3	9.5	51.596	0	0	0	23110000	0	11232000
O88543	COP9 signalosome complex subunit 3 (SGN3) (Signalosome subunit 3) (JAB1-containing signalosome subunit 3)	Cops3	1	3	3	9	47.832	0	0	0	33349000	49569000	57060000
O88544	COP9 signalosome complex subunit 4 (SGN4) (Signalosome subunit 4) (JAB1-containing signalosome subunit 4)	Cops4	1	1	1	3	46.284	0	0	0	0	29344000	0
O35864	COP9 signalosome complex subunit 5 (SGN5) (Signalosome subunit 5) (EC 3.4.-.-) (Jun activation domain-binding protein 1) (Kip1 C-terminus-interacting protein 2)	Cops5	1	2	2	6	37.548	0	0	0	0	0	26869000
O88545	COP9 signalosome complex subunit 6 (SGN6) (Signalosome subunit 6) (JAB1-containing signalosome subunit 6)	Cops6	1	1	1	3.4	35.88	0	0	0	0	0	25406000
Q9CZ04	COP9 signalosome complex subunit 7a (SGN7a) (Signalosome subunit 7a) (JAB1-containing signalosome subunit 7a)	Cops7a	1	1	1	5.8	30.224	0	0	0	6305500	0	0
P61924	Coatomer subunit zeta-1 (Zeta-1-coat protein) (Zeta-1 COP)	Copz1	1	3	3	19.8	20.198	0	0	0	0	0	29139000
Q9JHH9	Coatomer subunit zeta-2 (Zeta-2-coat protein) (Zeta-2 COP)	Copz2	1	1	1	9.3	22.934	0	0	0	0	0	15490000
Q8BMS4	Ubiquinone biosynthesis O-methyltransferase, mitochondrial (3-demethylubiquinol 3-O-methyltransferase) (EC 2.1.1.64) (Polyprenyldihydroxybenzoate methyltransferase) (EC 2.1.1.114)	Coq3	1	1	1	4.3	40.956	0	0	0	0	0	5399600
P97478	5-demethoxyubiquinone hydroxylase, mitochondrial (DMQ hydroxylase) (EC 1.14.99.60) (Timing protein clk-1 homolog) (Ubiquinone biosynthesis monooxygenase COQ7)	Coq7	1	1	1	4.1	24.041	0	0	0	0	0	20716000
Q8K1Z0	Ubiquinone biosynthesis protein COQ9, mitochondrial	Coq9	1	3	3	13.4	35.082	0	0	0	70735000	45389000	43531000
Q9WUM3	Coronin-1B (Coronin-2)	Coro1b	1	5	5	12.6	53.912	0	0	0	190750000	175110000	196990000
Q9WUM4	Coronin-1C (Coronin-3)	Coro1c	1	10	10	20.3	53.12	220600000	241450000	271930000	899380000	777960000	807150000
Q9CQI6	Coactosin-like protein	Cotl1	1	3	3	19	15.944	0	0	13289000	0	0	0
P56394	Cytochrome c oxidase copper chaperone	Cox17	1	1	1	25.4	6.784	0	0	0	0	0	27413000
Q9D7J4	Cytochrome c oxidase assembly protein COX20, mitochondrial	Cox20	1	1	1	9.4	13.163	0	0	0	0	0	138140000
P19783	Cytochrome c oxidase subunit 4 isoform 1, mitochondrial (Cytochrome c oxidase polypeptide IV) (Cytochrome c oxidase subunit IV isoform 1) (COX IV-1)	Cox4i1	1	5	5	35.5	19.53	1057900000	974510000	1105600000	1756700000	1302800000	1073000000
P12787	Cytochrome c oxidase subunit 5A, mitochondrial (Cytochrome c oxidase polypeptide Va)	Cox5a	1	4	4	32.2	16.101	813580000	218840000	184620000	381530000	342050000	361500000
P19536	Cytochrome c oxidase subunit 5B, mitochondrial (Cytochrome c oxidase polypeptide Vb)	Cox5b	1	8	8	58.6	13.813	817510000	815180000	820730000	1225600000	730690000	666410000
P56391	Cytochrome c oxidase subunit 6B1 (Cytochrome c oxidase subunit VIb isoform 1) (COX VIb-1)	Cox6b1	1	7	7	70.9	10.071	812250000	857780000	532410000	263450000	266510000	219830000
Q9CPQ1	Cytochrome c oxidase subunit 6C (Cytochrome c oxidase polypeptide VIc)	Cox6c	1	3	3	35.5	8.4689	404140000	401840000	417270000	441270000	411890000	327020000
P48771	Cytochrome c oxidase subunit 7A2, mitochondrial (Cytochrome c oxidase subunit VIIa-liver/heart) (Cytochrome c oxidase subunit VIIa-L)	Cox7a2	1	2	2	41	9.2908	0	236630000	340410000	342110000	0	0
Q61387	Cytochrome c oxidase subunit 7A-related protein, mitochondrial (Cytochrome c oxidase subunit VIIa-related protein) (Silica-induced gene 81 protein) (SIG-81) (Supercomplex assembly factor I)	Cox7a2l	1	1	1	11.7	12.399	0	0	0	0	0	25534000
P17665	Cytochrome c oxidase subunit 7C, mitochondrial (Cytochrome c oxidase polypeptide VIIc)	Cox7c	1	2	2	28.6	7.3325	0	0	0	106510000	88969000	0
O89001	Carboxypeptidase D (EC 3.4.17.22) (Metallocarboxypeptidase D) (gp180)	Cpd	1	4	4	3.9	152.4	0	0	0	84147000	71525000	66638000
Q8C166	Copine-1 (Copine I)	Cpne1	1	2	1	3.4	58.886	0	0	0	0	0	40889000
P59108	Copine-2 (Copine II)	Cpne2	1	3	3	6.4	61.035	0	0	0	38461000	41113000	71450000
Q8BT60	Copine-3 (Copine III)	Cpne3	1	3	2	5.3	59.584	0	0	0	94751000	61377000	61896000
P36552	Oxygen-dependent coproporphyrinogen-III oxidase, mitochondrial (COX) (Coprogen oxidase) (Coproporphyrinogenase) (EC 1.3.3.3)	Cpox	1	1	1	2.5	49.714	0	0	0	12369000	0	0
Q9EPU4	Cleavage and polyadenylation specificity factor subunit 1 (Cleavage and polyadenylation specificity factor 160 kDa subunit) (CPSF 160 kDa subunit)	Cpsf1	1	1	1	1	160.82	0	0	0	0	0	12013000
Q6NVF9	Cleavage and polyadenylation specificity factor subunit 6	Cpsf6	1	1	1	2.4	59.152	0	0	0	0	0	28743000
Q8BTV2	Cleavage and polyadenylation specificity factor subunit 7	Cpsf7	1	2	2	5.3	52.01	0	0	0	0	0	40833000
P52825	Carnitine O-palmitoyltransferase 2, mitochondrial (EC 2.3.1.21) (Carnitine palmitoyltransferase II) (CPT II)	Cpt2	1	2	2	5	73.98	0	0	0	0	54278000	70956000
Q64735	Complement component receptor 1-like protein (Complement regulatory protein Crry) (Protein p65)	Cr1l	1	5	5	12.6	53.762	0	0	0	141160000	133350000	142500000
P62965;P22935	Cellular retinoic acid-binding protein 1 (Cellular retinoic acid-binding protein I) (CRABP-I)	Crabp1	2	5	5	35	15.591	82974000	90984000	0	94521000	73406000	73954000
P47934	Carnitine O-acetyltransferase (Carnitine acetylase) (EC 2.3.1.137) (EC 2.3.1.7) (Carnitine acetyltransferase) (CAT) (CrAT)	Crat	1	4	4	6.5	70.839	0	0	0	20522000	29981000	26372000
Q91XD7	Protein disulfide isomerase Creld1 (EC 5.3.4.1) (Cysteine-rich with EGF-like domain protein 1)	Creld1	1	4	4	10.5	45.717	0	0	0	67233000	67058000	76131000
Q9CYA0	Protein disulfide isomerase Creld2 (EC 5.3.4.1) (Cysteine-rich with EGF-like domain protein 2)	Creld2	1	4	4	14.3	38.219	81169000	81169000	70548000	123430000	100590000	140290000
Q9DCT8	Cysteine-rich protein 2 (CRP-2) (Heart LIM protein)	Crip2	1	3	3	33.7	22.727	348050000	372370000	0	0	0	0
Q64010	Adapter molecule crk (Proto-oncogene c-Crk) (p38)	Crk	1	1	1	3	33.814	0	0	4913400	0	0	0
P47941	Crk-like protein	Crkl	1	2	2	9.6	33.83	0	0	8618500	0	0	0
Q9JM58	Cytokine receptor-like factor 1 (Cytokine receptor-like molecule 3) (CRLM-3) (Cytokine-like factor 1) (CLF-1) (Novel cytokine receptor 6) (NR6)	Crlf1	1	4	4	12.5	46.661	0	0	0	115470000	66183000	58474000
Q80ZM8	Cardiolipin synthase (CMP-forming) (CLS) (EC 2.7.8.41)	Crls1	1	1	1	6.6	32.502	0	0	0	0	0	23111000
Q9DC50	Peroxisomal carnitine O-octanoyltransferase (COT) (EC 2.3.1.137)	Crot	1	3	3	6	70.264	0	0	0	16607000	0	0
Q9CYD3	Cartilage-associated protein	Crtap	1	8	8	20.2	46.169	0	0	0	63393000	45572000	29974000
Q9CZU6	Citrate synthase, mitochondrial (EC 2.3.3.1) (Citrate (Si)-synthase)	Cs	1	14	14	28.9	51.736	1191100000	1247500000	1453800000	3389500000	3809600000	4074300000
Q91W50	Cold shock domain-containing protein E1	Csde1	1	9	9	14.3	88.79	0	68070000	0	192460000	216480000	232140000
Q9ERK4	Exportin-2 (Exp2) (Chromosome segregation 1-like protein) (Importin-alpha re-exporter)	Cse1l	1	5	5	6.2	110.45	0	0	0	64337000	87654000	91035000
P07141	Macrophage colony-stimulating factor 1 (CSF-1) (MCSF) [Cleaved into: Processed macrophage colony-stimulating factor 1]	Csf1	1	1	1	2.5	60.648	0	0	0	0	0	18136000
P41241	Tyrosine-protein kinase CSK (EC 2.7.10.2) (C-Src kinase) (Protein-tyrosine kinase MPK-2) (p50CSK)	Csk	1	4	4	12.9	50.716	0	0	0	30034000	54498000	46770000
Q8BK63;Q9JMK2	Casein kinase I isoform alpha (CKI-alpha) (EC 2.7.11.1) (CK1)	Csnk1a1	2	4	3	13.9	38.914	0	0	0	48373000	73052000	42023000
Q60737	Casein kinase II subunit alpha (CK II alpha) (EC 2.7.11.1)	Csnk2a1	1	1	1	4.9	45.133	0	0	0	16564000	0	0
P67871	Casein kinase II subunit beta (CK II beta) (Phosvitin)	Csnk2b	1	1	1	5.1	24.942	0	0	0	0	0	6345500
Q8VHY0	Chondroitin sulfate proteoglycan 4 (Chondroitin sulfate proteoglycan NG2) (Proteoglycan AN2)	Cspg4	1	13	13	7.3	252.31	304590000	185410000	159600000	325430000	285390000	287330000
P97315	Cysteine and glycine-rich protein 1 (Cysteine-rich protein 1) (CRP) (CRP1)	Csrp1	1	11	11	67.9	20.583	2145900000	3680000000	1054000000	1810400000	1687800000	1544000000
P97314	Cysteine and glycine-rich protein 2 (Cysteine-rich protein 2) (CRP2) (Double LIM protein 1) (DLP-1)	Csrp2	1	6	6	35.2	20.926	289740000	308480000	293910000	536980000	377920000	352600000
Q8BIQ5	Cleavage stimulation factor subunit 2 (CF-1 64 kDa subunit) (Cleavage stimulation factor 64 kDa subunit) (CSTF 64 kDa subunit) (CstF-64)	Cstf2	1	3	3	5.3	61.341	0	0	0	0	53188000	0
A2APF3;Q61164	Transcriptional repressor CTCFL (Brother of the regulator of imprinted sites) (CCCTC-binding factor) (CTCF paralog) (CTCF-like protein)	Ctcfl	2	1	1	1.3	73.108	0	0	0	0	0	34825000
P58466	Carboxy-terminal domain RNA polymerase II polypeptide A small phosphatase 1 (EC 3.1.3.16) (Golli-interacting protein) (GIP) (Nuclear LIM interactor-interacting factor 3) (NLI-interacting factor 3) (Small C-terminal domain phosphatase 1) (SCP1) (Small CTD phosphatase 1)	Ctdsp1	1	1	1	4.6	29.266	0	0	0	20986000	0	0
P58465	CTD small phosphatase-like protein (CTDSP-like) (EC 3.1.3.16) (Carboxy-terminal domain RNA polymerase II polypeptide A small phosphatase 3) (NIF-like protein) (Nuclear LIM interactor-interacting factor 1) (NLI-interacting factor 1) (Small C-terminal domain phosphatase 3) (SCP3) (Small CTD phosphatase 3)	Ctdspl	1	1	1	5.1	31.155	0	0	0	0	0	0
P29268	CCN family member 2 (Cellular communication network factor 2) (Connective tissue growth factor) (Hypertrophic chondrocyte-specific protein 24) (Protein FISP-12)	Ccn2	1	8	8	24.7	37.824	213910000	190080000	258200000	517150000	508710000	414590000
Q9D1D6	Collagen triple helix repeat-containing protein 1	Cthrc1	1	7	7	38	26.46	130380000	226280000	0	285290000	220580000	203880000
P26231	Catenin alpha-1 (102 kDa cadherin-associated protein) (Alpha E-catenin) (CAP102)	Ctnna1	1	35	27	50.1	100.11	973350000	1075600000	1328300000	2918700000	3251900000	3288800000
Q61301	Catenin alpha-2 (Alpha N-catenin)	Ctnna2	1	9	1	11.8	105.28	0	0	0	7372500	0	0
Q02248	Catenin beta-1 (Beta-catenin)	Ctnnb1	1	17	16	28.3	85.47	544010000	512100000	458760000	1334600000	1141400000	1210500000
P30999	Catenin delta-1 (Cadherin-associated Src substrate) (CAS) (p120 catenin) (p120(ctn)) (p120(cas))	Ctnnd1	1	29	29	39.8	104.92	657740000	833360000	677820000	932600000	969900000	1003700000
P70698	CTP synthase 1 (EC 6.3.4.2) (CTP synthetase 1) (UTP--ammonia ligase 1)	Ctps1	1	4	4	9.5	66.682	0	0	0	0	23236000	0
P16675	Lysosomal protective protein (EC 3.4.16.5) (Carboxypeptidase C) (Carboxypeptidase L) (Cathepsin A) (Protective protein cathepsin A) (PPCA) (Protective protein for beta-galactosidase) [Cleaved into: Lysosomal protective protein 32 kDa chain; Lysosomal protective protein 20 kDa chain]	Ctsa	1	1	1	2.3	53.844	0	0	0	0	46753000	0
P10605	Cathepsin B (EC 3.4.22.1) (Cathepsin B1) [Cleaved into: Cathepsin B light chain; Cathepsin B heavy chain]	Ctsb	1	6	6	23.6	37.279	249560000	284600000	62605000	541840000	669680000	555010000
P18242	Cathepsin D (EC 3.4.23.5)	Ctsd	1	11	11	33.4	44.953	1453700000	1522500000	1807900000	1553400000	1697600000	1994000000
P55097	Cathepsin K (EC 3.4.22.38)	Ctsk	1	3	3	9.1	36.888	0	0	0	0	0	24857000
P06797;Q9JI81	Procathepsin L (EC 3.4.22.15) (Cathepsin L1) (Major excreted protein) (MEP) (p39 cysteine proteinase) [Cleaved into: Cathepsin L; Cathepsin L heavy chain; Cathepsin L light chain]	Ctsl	2	4	4	12.3	37.547	121830000	106130000	128860000	233900000	267270000	306020000
Q9WUU7	Cathepsin Z (EC 3.4.18.1)	Ctsz	1	6	6	22.9	33.996	0	145980000	157560000	359440000	301120000	208910000
Q60598	Src substrate cortactin	Cttn	1	13	13	27.7	61.249	271790000	342520000	312840000	470620000	556180000	598330000
Q99LJ0	CTTNBP2 N-terminal-like protein	Cttnbp2nl	1	5	5	10.5	69.84	0	0	0	38352000	0	51722000
Q9WTX6	Cullin-1 (CUL-1)	Cul1	1	6	6	6.8	89.69	0	0	0	0	27415000	24522000
Q9D4H8	Cullin-2 (CUL-2)	Cul2	1	1	1	1.5	86.876	0	0	0	0	0	11894000
Q9JLV5	Cullin-3 (CUL-3)	Cul3	1	4	4	6.6	88.947	0	0	0	103410000	135930000	149920000
A2A432	Cullin-4B (CUL-4B)	Cul4b	1	1	1	1.1	110.7	0	0	0	5383900	0	0
Q9D5V5	Cullin-5 (CUL-5)	Cul5	1	3	3	3.7	90.973	0	0	0	28476000	38445000	0
Q8VE73	Cullin-7 (CUL-7) (p185) (p193)	Cul7	1	2	2	1.2	192.29	0	0	0	0	0	11167000
Q9JHS9	Spliceosome-associated protein CWC15 homolog (Embryonic development factor 1) (mED1)	Cwc15	1	1	1	4.8	26.624	0	0	0	0	0	14074000
Q8C5N3	Pre-mRNA-splicing factor CWC22 homolog (Nucampholin homolog)	Cwc22	1	1	1	1.2	104.77	0	0	0	0	0	15073000
P56395	Cytochrome b5	Cyb5a	1	5	5	47.8	15.241	533670000	671260000	834840000	1102700000	524010000	549810000
Q9CQX2	Cytochrome b5 type B (Cytochrome b5 outer mitochondrial membrane isoform)	Cyb5b	1	5	5	49.3	16.318	672130000	585770000	468770000	705760000	966100000	832640000
Q9DB73	NADH-cytochrome b5 reductase 1 (b5R.1) (EC 1.6.2.2) (NAD(P)H:quinone oxidoreductase type 3 polypeptide A2)	Cyb5r1	1	6	6	23.6	34.134	0	0	211400000	124280000	98273000	110810000
Q9DCN2	NADH-cytochrome b5 reductase 3 (B5R) (Cytochrome b5 reductase) (EC 1.6.2.2) (Diaphorase-1) [Cleaved into: NADH-cytochrome b5 reductase 3 membrane-bound form; NADH-cytochrome b5 reductase 3 soluble form]	Cyb5r3	1	14	14	48.8	34.127	2653000000	2250800000	2012400000	1557000000	1257800000	1205100000
Q9D0M3	Cytochrome c1, heme protein, mitochondrial (EC 7.1.1.8) (Complex III subunit 4) (Complex III subunit IV) (Cytochrome b-c1 complex subunit 4) (Ubiquinol-cytochrome-c reductase complex cytochrome c1 subunit) (Cytochrome c-1)	Cyc1	1	4	4	10.8	35.327	143790000	0	0	57743000	69547000	57252000
P62897;CON__P62894	Cytochrome c, somatic	Cycs	2	5	5	49.5	11.605	631230000	958840000	0	300070000	281180000	169550000
Q7TMB8;Q5SQX6	Cytoplasmic FMR1-interacting protein 1 (Specifically Rac1-associated protein 1) (Sra-1)	Cyfip1	2	13	13	11.3	145.24	191140000	247850000	251750000	270170000	238370000	528070000
Q64429	Cytochrome P450 1B1 (EC 1.14.14.1) (CYPIB1) (Cytochrome P450CMEF) (Cytochrome P450EF) (Hydroperoxy icosatetraenoate dehydratase) (EC 4.2.1.152)	Cyp1b1	1	2	2	3.5	60.537	0	0	0	0	0	6778300
Q8BKE6	Cytochrome P450 20A1 (EC 1.14.-.-)	Cyp20a1	1	12	12	29.7	52.149	424390000	238460000	261160000	546220000	313180000	399070000
Q8K0C4	Lanosterol 14-alpha demethylase (LDM) (EC 1.14.14.154) (CYPLI) (Cytochrome P450 51A1) (Cytochrome P450-14DM) (Cytochrome P45014DM) (Cytochrome P450LI) (Sterol 14-alpha demethylase)	Cyp51a1	1	9	9	21.7	56.775	379340000	434580000	362510000	442790000	314210000	424420000
P18406	CCN family member 1 (3CH61) (Cellular communication network factor 1) (Cysteine-rich angiogenic inducer 61) (Insulin-like growth factor-binding protein 10) (IBP-10) (IGF-binding protein 10) (IGFBP-10) (Protein CYR61)	Ccn1	1	6	6	15.3	41.709	62823000	97503000	129210000	295220000	392020000	365540000
Q9D172	Glutamine amidotransferase-like class 1 domain-containing protein 3, mitochondrial	Gatd3	1	2	2	6.8	28.09	0	0	0	99059000	0	0
Q8BPM0	Disheveled-associated activator of morphogenesis 1	Daam1	1	2	2	1.9	123.37	0	0	0	36646000	39915000	42872000
P98078	Disabled homolog 2 (Adaptor molecule disabled-2) (Differentially expressed in ovarian carcinoma 2) (DOC-2) (Mitogen-responsive phosphoprotein)	Dab2	1	1	1	1.6	82.311	0	0	0	0	0	22587000
Q3UHC7	Disabled homolog 2-interacting protein (DAB2-interacting protein) (ASK-interacting protein 1) (DOC-2/DAB-2 interactive protein)	Dab2ip	1	1	1	1.3	131.72	0	0	0	0	0	13069000
P61804	Dolichyl-diphosphooligosaccharide--protein glycosyltransferase subunit DAD1 (Oligosaccharyl transferase subunit DAD1) (Defender against cell death 1) (DAD-1)	Dad1	1	5	5	54	12.497	2069700000	1972600000	2088400000	1736900000	2002400000	1889600000
Q62165	Dystroglycan 1 (Dystroglycan) (Dystrophin-associated glycoprotein 1) [Cleaved into: Alpha-dystroglycan (Alpha-DG); Beta-dystroglycan (Beta-DG)]	Dag1	1	5	5	6.8	96.904	110250000	0	0	69978000	43448000	70224000
Q91XC8	Death-associated protein 1 (DAP-1)	Dap	1	2	2	15.7	11.154	0	0	0	59733000	33682000	30106000
Q9ER88	28S ribosomal protein S29, mitochondrial (MRP-S29) (S29mt) (Death-associated protein 3) (DAP-3)	Dap3	1	1	1	3.1	44.699	0	0	0	0	33932000	0
O54784	Death-associated protein kinase 3 (DAP kinase 3) (EC 2.7.11.1) (DAP-like kinase) (Dlk) (MYPT1 kinase) (ZIP-kinase)	Dapk3	1	2	2	4.9	51.421	0	0	0	0	0	17033000
Q922B2	Aspartate--tRNA ligase, cytoplasmic (EC 6.1.1.12) (Aspartyl-tRNA synthetase) (AspRS)	Dars1	1	5	5	11.8	57.147	0	0	0	76532000	89314000	108490000
Q9JII5	DAZ-associated protein 1 (Deleted in azoospermia-associated protein 1)	Dazap1	1	3	3	13.1	43.214	49181000	46313000	0	83298000	0	0
Q9QXS6	Drebrin (Developmentally-regulated brain protein)	Dbn1	1	15	15	24.2	77.286	59200000	124520000	278370000	556590000	594310000	813130000
Q62418	Drebrin-like protein (Actin-binding protein 1) (SH3 domain-containing protein 7)	Dbnl	1	4	4	13.3	48.699	0	0	0	76042000	107240000	116910000
P53395	Lipoamide acyltransferase component of branched-chain alpha-keto acid dehydrogenase complex, mitochondrial (EC 2.3.1.168) (Branched-chain alpha-keto acid dehydrogenase complex component E2) (BCKAD-E2) (BCKADE2) (Dihydrolipoamide acetyltransferase component of branched-chain alpha-keto acid dehydrogenase complex) (Dihydrolipoamide branched chain transacylase) (Dihydrolipoyllysine-residue (2-methyl…	Dbt	1	6	6	11.4	53.246	0	31450000	36059000	66853000	133970000	136480000
Q8BHC4	Dephospho-CoA kinase domain-containing protein	Dcakd	1	4	4	19.5	26.476	0	0	0	46731000	46593000	42064000
Q91ZV3	Discoidin, CUB and LCCL domain-containing protein 2 (Endothelial and smooth muscle cell-derived neuropilin-like protein)	Dcbld2	1	1	1	2	83.773	0	0	0	0	0	15062000
Q9JLM8;O88809	Serine/threonine-protein kinase DCLK1 (EC 2.7.11.1) (Doublecortin-like and CAM kinase-like 1) (Doublecortin-like kinase 1)	Dclk1	2	5	5	8.3	84.152	0	0	0	134670000	134860000	125860000
O08788	Dynactin subunit 1 (150 kDa dynein-associated polypeptide) (DAP-150) (DP-150) (p150-glued)	Dctn1	1	6	6	5.5	141.67	0	0	0	81514000	92286000	94769000
Q99KJ8	Dynactin subunit 2 (50 kDa dynein-associated polypeptide) (Dynactin complex 50 kDa subunit) (DCTN-50) (Growth cone membrane protein 23-48K) (GMP23-48K) (p50 dynamitin)	Dctn2	1	3	3	9.7	44.116	79759000	0	103630000	0	0	0
Q9Z0Y1	Dynactin subunit 3 (Dynactin light chain p24)	Dctn3	1	1	1	4.3	20.978	0	0	0	0	0	30315000
Q8CBY8	Dynactin subunit 4 (Dynactin subunit p62)	Dctn4	1	2	2	5.4	53.056	0	0	0	26503000	0	0
Q9QZB9	Dynactin subunit 5 (Dynactin subunit p25)	Dctn5	1	1	1	5.5	20.14	0	0	0	0	0	5983600
Q9QZ73;Q8BZJ7	DCN1-like protein 1 (DCNL1) (DCUN1 domain-containing protein 1) (Defective in cullin neddylation protein 1-like protein 1) (Testis-specific protein 3)	Dcun1d1	2	1	1	3.5	30.097	0	0	0	0	0	16277000
Q9CWS0	N(G),N(G)-dimethylarginine dimethylaminohydrolase 1 (DDAH-1) (Dimethylarginine dimethylaminohydrolase 1) (EC 3.5.3.18) (DDAHI) (Dimethylargininase-1)	Ddah1	1	5	5	19.3	31.381	185540000	0	0	102320000	82557000	129620000
Q99LD8	N(G),N(G)-dimethylarginine dimethylaminohydrolase 2 (DDAH-2) (Dimethylarginine dimethylaminohydrolase 2) (EC 3.5.3.18) (DDAHII) (Dimethylargininase-2)	Ddah2	1	3	3	18.6	29.645	0	87361000	0	0	107020000	100130000
Q3U1J4	DNA damage-binding protein 1 (DDB p127 subunit) (Damage-specific DNA-binding protein 1) (UV-damaged DNA-binding factor)	Ddb1	1	8	8	7	126.85	15826000	31473000	49077000	0	0	113660000
O54734	Dolichyl-diphosphooligosaccharide--protein glycosyltransferase 48 kDa subunit (DDOST 48 kDa subunit) (Oligosaccharyl transferase 48 kDa subunit)	Ddost	1	14	14	40.6	49.027	4850000000	3217300000	2419500000	457530000	811340000	720600000
Q03146	Epithelial discoidin domain-containing receptor 1 (Epithelial discoidin domain receptor 1) (EC 2.7.10.1) (CD167 antigen-like family member A) (Cell adhesion kinase) (Discoidin receptor tyrosine kinase) (Protein-tyrosine kinase MPK-6) (Tyrosine kinase DDR) (Tyrosine-protein kinase CAK) (CD antigen CD167a)	Ddr1	1	2	1	2	101.16	0	0	0	0	0	8291500
Q62371	Discoidin domain-containing receptor 2 (Discoidin domain receptor 2) (EC 2.7.10.1) (CD167 antigen-like family member B) (Neurotrophic tyrosine kinase, receptor-related 3) (Receptor protein-tyrosine kinase TKT) (Tyrosine-protein kinase TYRO10) (CD antigen CD167b)	Ddr2	1	7	6	10.2	96.481	144930000	155630000	104110000	84976000	111730000	115150000
Q80WW9	DDRGK domain-containing protein 1 (UFM1-binding and PCI domain-containing protein 1)	Ddrgk1	1	1	1	3.2	35.977	0	0	0	0	0	44081000
Q91VR5	ATP-dependent RNA helicase DDX1 (EC 3.6.4.13) (DEAD box protein 1)	Ddx1	1	9	9	14.3	82.499	166720000	161090000	0	354550000	351530000	266830000
Q501J6	Probable ATP-dependent RNA helicase DDX17 (EC 3.6.4.13) (DEAD box protein 17)	Ddx17	1	12	6	22	72.399	234450000	187440000	183350000	207090000	342950000	336950000
Q8K363	ATP-dependent RNA helicase DDX18 (EC 3.6.4.13) (DEAD box protein 18)	Ddx18	1	2	2	3.9	74.18	0	0	0	0	0	48140000
Q61655	ATP-dependent RNA helicase DDX19A (EC 3.6.4.13) (DEAD box RNA helicase DEAD5) (mDEAD5) (DEAD box protein 19A) (Eukaryotic translation initiation factor 4A-related sequence 1)	Ddx19a	1	8	8	19.5	53.932	0	0	0	145400000	136600000	135640000
Q9JIK5	Nucleolar RNA helicase 2 (EC 3.6.4.13) (DEAD box protein 21) (Gu-alpha) (Nucleolar RNA helicase Gu) (Nucleolar RNA helicase II) (RH II/Gu)	Ddx21	1	19	19	26.2	93.55	283940000	203080000	250910000	443800000	331620000	513440000
Q921N6	Probable ATP-dependent RNA helicase DDX27 (EC 3.6.4.13) (DEAD box protein 27)	Ddx27	1	1	1	1.6	85.938	0	0	0	0	0	16903000
Q8VDW0;Q9Z1N5	ATP-dependent RNA helicase DDX39A (EC 3.6.4.13) (DEAD box protein 39)	Ddx39a	2	5	5	11	49.067	0	70714000	77209000	0	0	0
Q62167;P16381	ATP-dependent RNA helicase DDX3X (EC 3.6.4.13) (D1Pas1-related sequence 2) (DEAD box RNA helicase DEAD3) (mDEAD3) (DEAD box protein 3, X-chromosomal) (Embryonic RNA helicase)	Ddx3x	2	19	4	32.2	73.101	999150000	993900000	563260000	1025100000	748490000	894580000
Q62095;Q61496	ATP-dependent RNA helicase DDX3Y (EC 3.6.4.13) (D1Pas1-related sequence 1) (DEAD box protein 3, Y-chromosomal) (DEAD-box RNA helicase DEAD2) (mDEAD2)	Ddx3y	2	17	2	27.1	73.427	0	0	0	0	0	54355000
Q569Z5	Probable ATP-dependent RNA helicase DDX46 (EC 3.6.4.13) (DEAD box protein 46)	Ddx46	1	2	2	2.1	117.45	0	0	0	0	21558000	0
Q61656	Probable ATP-dependent RNA helicase DDX5 (EC 3.6.4.13) (DEAD box RNA helicase DEAD1) (mDEAD1) (DEAD box protein 5) (RNA helicase p68)	Ddx5	1	18	12	32.7	69.289	1055500000	1077100000	678410000	946970000	1078000000	1041100000
Q6P9R1	ATP-dependent RNA helicase DDX51 (EC 3.6.4.13) (DEAD box protein 51)	Ddx51	1	1	1	1.7	70.367	2416600	0	0	0	0	0
Q8K4L0	ATP-dependent RNA helicase DDX54 (EC 3.6.4.13) (DEAD box protein 54)	Ddx54	1	1	1	1.1	97.747	0	0	0	0	0	9904400
Q9D0R4	Probable ATP-dependent RNA helicase DDX56 (EC 3.6.4.13) (ATP-dependent 61 kDa nucleolar RNA helicase) (DEAD box protein 56)	Ddx56	1	2	2	4.4	61.211	0	0	0	0	0	41985000
P54823	Probable ATP-dependent RNA helicase DDX6 (EC 3.6.4.13) (ATP-dependent RNA helicase p54) (DEAD box protein 6) (Oncogene RCK homolog)	Ddx6	1	4	4	12	54.191	75611000	85200000	94239000	171070000	170070000	183610000
Q9CQ62	2,4-dienoyl-CoA reductase [(3E)-enoyl-CoA-producing], mitochondrial (EC 1.3.1.124) (2,4-dienoyl-CoA reductase [NADPH]) (4-enoyl-CoA reductase [NADPH])	Decr1	1	4	4	13.7	36.213	0	0	0	259160000	317710000	211290000
Q9WV68	Peroxisomal 2,4-dienoyl-CoA reductase [(3E)-enoyl-CoA-producing] (EC 1.3.1.124) (2,4-dienoyl-CoA reductase 2)	Decr2	1	1	1	5.5	31.3	0	0	0	0	0	35996000
Q7TNV0	Protein DEK	Dek	1	2	2	6.1	43.158	84964000	95501000	110940000	0	0	0
Q9CQJ6	Density-regulated protein (DRP)	Denr	1	5	5	25.8	22.166	0	140950000	0	191460000	163520000	204620000
Q99J56	Derlin-1 (Degradation in endoplasmic reticulum protein 1) (Der1-like protein 1)	Derl1	1	2	2	8.8	28.834	0	0	0	24935000	0	0
P31001	Desmin	Des	1	29	24	59.9	53.497	1156200000	1225400000	1465200000	2887100000	3424700000	3565600000
Q9Z2A7	Diacylglycerol O-acyltransferase 1 (EC 2.3.1.20) (Acyl-CoA retinol O-fatty-acyltransferase) (ARAT) (Retinol O-fatty-acyltransferase) (EC 2.3.1.76) (Diglyceride acyltransferase)	Dgat1	1	3	3	10.2	56.789	0	0	0	0	58099000	0
Q8VCH6	Delta(24)-sterol reductase (EC 1.3.1.72) (24-dehydrocholesterol reductase) (3-beta-hydroxysterol Delta-24-reductase)	Dhcr24	1	2	2	4.3	60.112	0	0	0	37993000	0	0
O88455	7-dehydrocholesterol reductase (7-DHC reductase) (EC 1.3.1.21) (Sterol Delta(7)-reductase)	Dhcr7	1	4	4	7.9	53.918	67737000	61774000	84334000	196840000	236440000	270390000
Q99L04	Dehydrogenase/reductase SDR family member 1 (EC 1.1.-.-)	Dhrs1	1	9	9	32.3	34.005	222040000	165630000	157160000	562300000	586210000	388450000
Q5SS80	Dehydrogenase/reductase SDR family member 13 (EC 1.1.-.-) (Short chain dehydrogenase/reductase family 7C member 5)	Dhrs13	1	2	2	8.2	40.744	0	0	0	28641000	0	36418000
Q99LB2	Dehydrogenase/reductase SDR family member 4 (EC 1.1.1.184) (NADPH-dependent carbonyl reductase/NADP-retinol dehydrogenase) (CR) (PHCR) (NADPH-dependent retinol dehydrogenase/reductase) (NDRD) (mouNRDR) (Peroxisomal short-chain alcohol dehydrogenase) (PSCD)	Dhrs4	1	5	5	15.1	29.884	0	0	0	151790000	149000000	137010000
Q9CXR1	Dehydrogenase/reductase SDR family member 7 (EC 1.1.-.-) (Retinal short-chain dehydrogenase/reductase 4) (retSDR4)	Dhrs7	1	4	4	10.4	38.167	0	47096000	0	79878000	110150000	88901000
Q99J47	Dehydrogenase/reductase SDR family member 7B (EC 1.1.-.-) (Short-chain dehydrogenase/reductase family 32C member 1)	Dhrs7b	1	4	4	12.4	34.986	0	0	0	6638500	0	0
O35286	Pre-mRNA-splicing factor ATP-dependent RNA helicase DHX15 (EC 3.6.4.13) (DEAH box protein 15)	Dhx15	1	5	5	6.8	91.006	0	0	0	65206000	51627000	67344000
Q6PGC1	ATP-dependent RNA helicase DHX29 (EC 3.6.4.13) (DEAH box protein 29)	Dhx29	1	7	7	6.5	153.97	0	0	0	93805000	128700000	146370000
Q99PU8	ATP-dependent RNA helicase DHX30 (EC 3.6.4.13) (DEAH box protein 30)	Dhx30	1	2	2	2.1	136.67	0	0	0	22462000	0	0
O70133	ATP-dependent RNA helicase A (EC 3.6.4.13) (DEAH box protein 9) (mHEL-5) (Nuclear DNA helicase II) (NDH II) (RNA helicase A) (RHA)	Dhx9	1	13	13	10.9	149.47	304230000	0	0	353600000	331650000	431670000
O70566	Protein diaphanous homolog 2 (Diaphanous-related formin-2) (DRF2) (mDia3)	Diaph2	1	1	1	0.8	124.87	0	0	0	0	0	17339000
Q8C9B9	Death-inducer obliterator 1 (DIO-1) (Death-associated transcription factor 1) (DATF-1)	Dido1	1	1	1	0.5	247.17	0	0	0	0	0	4727500
Q3UH60	Disco-interacting protein 2 homolog B (DIP2 homolog B)	Dip2b	1	4	4	4.2	171.12	0	0	0	28246000	38371000	37526000
Q8BFQ6	Solute carrier family 49 member 4 (Disrupted in renal carcinoma protein 2 homolog)	Slc49a4	1	1	1	3.1	51.909	0	0	0	0	0	39707000
Q9CSH3	Exosome complex exonuclease RRP44 (EC 3.1.13.-) (EC 3.1.26.-) (Protein DIS3 homolog) (Ribosomal RNA-processing protein 44)	Dis3	1	1	1	1.1	108.84	0	0	0	0	0	14026000
Q9ESX5	H/ACA ribonucleoprotein complex subunit DKC1 (EC 5.4.99.-) (Dyskerin) (Nopp140-associated protein of 57 kDa) (Nucleolar protein NAP57) (Nucleolar protein family A member 4) (snoRNP protein DKC1)	Dkc1	1	7	7	15.9	57.401	0	0	0	132160000	141940000	166060000
Q8BMF4	Dihydrolipoyllysine-residue acetyltransferase component of pyruvate dehydrogenase complex, mitochondrial (EC 2.3.1.12) (Dihydrolipoamide acetyltransferase component of pyruvate dehydrogenase complex) (Pyruvate dehydrogenase complex component E2) (PDC-E2) (PDCE2)	Dlat	1	10	10	19.9	67.941	805370000	689270000	780710000	588130000	468790000	514170000
O08749	Dihydrolipoyl dehydrogenase, mitochondrial (EC 1.8.1.4) (Dihydrolipoamide dehydrogenase)	Dld	1	12	12	34.6	54.272	508970000	597940000	583890000	1648100000	1271600000	1195600000
Q811D0;Q62108;Q91XM9	Disks large homolog 1 (Embryo-dlg/synapse-associated protein 97) (E-dlg/SAP97) (Synapse-associated protein 97) (SAP-97) (SAP97)	Dlg1	3	11	11	12	100.12	0	0	0	266590000	245890000	275080000
B1AZP2	Disks large-associated protein 4 (DAP-4) (PSD-95/SAP90-binding protein 4) (SAP90/PSD-95-associated protein 4) (SAPAP-4)	Dlgap4	1	1	1	1.5	108.04	0	0	0	0	0	11538000
Q09163	Protein delta homolog 1 (DLK-1) (Adipocyte differentiation inhibitor protein) (Preadipocyte factor 1) (Pref-1) [Cleaved into: Fetal antigen 1 (FA1)]	Dlk1	1	1	1	3.6	41.32	0	0	0	0	0	52304000
Q9D2G2	Dihydrolipoyllysine-residue succinyltransferase component of 2-oxoglutarate dehydrogenase complex, mitochondrial (EC 2.3.1.61) (2-oxoglutarate dehydrogenase complex component E2) (OGDC-E2) (Dihydrolipoamide succinyltransferase component of 2-oxoglutarate dehydrogenase complex) (E2K)	Dlst	1	12	12	40.5	48.994	1688200000	1898500000	2303400000	497920000	505630000	449220000
Q8BW94	Dynein axonemal heavy chain 3 (Axonemal beta dynein heavy chain 3) (Ciliary dynein heavy chain 3)	Dnah3	1	2	2	1.1	467.77	0	0	235360000	0	0	0
P63037	DnaJ homolog subfamily A member 1 (DnaJ protein homolog 2) (Heat shock 40 kDa protein 4) (Heat shock protein J2) (HSJ-2)	Dnaja1	1	7	7	28.5	44.868	67517000	42636000	63032000	286990000	280790000	272560000
Q9QYJ0	DnaJ homolog subfamily A member 2 (mDj3)	Dnaja2	1	10	10	29.4	45.745	235210000	252020000	147040000	684180000	795270000	860890000
Q99M87	DnaJ homolog subfamily A member 3, mitochondrial (DnaJ protein Tid-1) (mTid-1) (Tumorous imaginal discs protein Tid56 homolog)	Dnaja3	1	3	3	8.3	52.443	73905000	50447000	77792000	85526000	99603000	98363000
Q9QYJ3	DnaJ homolog subfamily B member 1 (Heat shock 40 kDa protein 1) (HSP40) (Heat shock protein 40)	Dnajb1	1	3	2	10.9	38.167	0	0	0	0	39812000	49999000
Q99KV1	DnaJ homolog subfamily B member 11 (APOBEC1-binding protein 2) (ABBP-2) (ER-associated DNAJ) (ER-associated Hsp40 co-chaperone) (Endoplasmic reticulum DNA J domain-containing protein 3) (ER-resident protein ERdj3) (ERdj3) (ERj3p)	Dnajb11	1	10	10	38.8	40.555	387550000	380860000	395370000	488760000	514180000	594180000
Q9QYI4	DnaJ homolog subfamily B member 12 (mDj10)	Dnajb12	1	3	3	8	41.987	0	0	0	0	85413000	84406000
Q9QYI5;O54946	DnaJ homolog subfamily B member 2 (DnaJ homolog subfamily B member 10) (mDj8)	Dnajb2	2	3	3	9.3	35.593	0	0	0	57023000	63256000	74221000
Q9D832	DnaJ homolog subfamily B member 4	Dnajb4	1	5	4	19	37.781	0	72477000	117100000	54742000	97415000	95750000
Q61712	DnaJ homolog subfamily C member 1 (DnaJ protein homolog MTJ1)	Dnajc1	1	5	5	9.2	63.869	0	0	0	14945000	41209000	40982000
Q9DC23	DnaJ homolog subfamily C member 10 (EC 1.8.4.-) (Endoplasmic reticulum DNA J domain-containing protein 5) (ER-resident protein ERdj5) (ERdj5) (Endoplasmic reticulum DnaJ-PDI fusion protein 1) (J domain-containing protein disulfide isomerase-like protein) (J domain-containing PDI-like protein) (JPDI)	Dnajc10	1	7	7	12.6	90.582	25346000	0	117380000	342150000	337600000	364600000
Q5U458	DnaJ homolog subfamily C member 11	Dnajc11	1	7	7	13.6	63.232	0	0	0	118370000	118520000	120290000
Q9CQV7	Mitochondrial import inner membrane translocase subunit TIM14 (DnaJ homolog subfamily C member 19)	Dnajc19	1	2	2	19	12.436	0	0	0	0	0	19425000
P54103	DnaJ homolog subfamily C member 2 (Mouse Id associate 1) (MIDA1) (Zuotin-related factor 1)	Dnajc2	1	6	6	10.6	71.721	0	0	0	73821000	89715000	79465000
A2ALW5	DnaJ homolog subfamily C member 25	Dnajc25	1	4	4	9.8	41.937	82805000	100840000	113720000	134750000	110360000	103880000
Q91YW3	DnaJ homolog subfamily C member 3 (Interferon-induced, double-stranded RNA-activated protein kinase inhibitor) (Protein kinase inhibitor of 58 kDa) (Protein kinase inhibitor p58)	Dnajc3	1	14	14	24.8	57.463	266560000	172370000	283510000	362670000	531190000	523650000
P60904	DnaJ homolog subfamily C member 5 (Cysteine string protein) (CSP) (Cysteine-string protein isoform alpha)	Dnajc5	1	2	2	11.6	22.101	0	0	0	85854000	76329000	75306000
Q9QYI3	DnaJ homolog subfamily C member 7 (Cytoplasmic CAR retention protein) (CCRP) (MDj11) (Tetratricopeptide repeat protein 2) (TPR repeat protein 2)	Dnajc7	1	3	3	6.1	56.475	0	0	0	0	0	98243000
Q6NZB0	DnaJ homolog subfamily C member 8	Dnajc8	1	3	3	11.9	29.812	0	0	0	26335000	0	0
Q91WN1	DnaJ homolog subfamily C member 9	Dnajc9	1	4	4	19.3	30.059	0	0	0	82196000	0	0
Q8K1M6	Dynamin-1-like protein (EC 3.6.5.5) (Dynamin family member proline-rich carboxyl-terminal domain less) (Dymple) (Dynamin-related protein 1)	Dnm1l	1	3	3	3.1	82.657	0	0	0	0	73845000	0
P39054	Dynamin-2 (EC 3.6.5.5) (Dynamin UDNM)	Dnm2	1	8	4	11	98.144	160580000	148340000	0	87169000	76465000	84591000
P13864	DNA (cytosine-5)-methyltransferase 1 (Dnmt1) (Met-1) (EC 2.1.1.37) (DNA methyltransferase MmuI) (DNA MTase MmuI) (M.MmuI) (MCMT)	Dnmt1	1	11	11	9	183.19	55888000	67013000	0	226920000	132120000	152240000
Q9Z2W0	Aspartyl aminopeptidase (EC 3.4.11.21)	Dnpep	1	4	4	12.9	52.206	0	0	0	75947000	0	0
Q99LB0	Deoxynucleotidyltransferase terminal-interacting protein 1 (Terminal deoxynucleotidyltransferase-interacting factor 1) (TdIF1) (TdT-interacting factor 1)	Dnttip1	1	2	2	5.8	36.852	0	0	0	0	0	350690000
Q8R2M2	Deoxynucleotidyltransferase terminal-interacting protein 2	Dnttip2	1	2	2	3.2	84.276	0	0	0	0	0	11373000
Q8BUR4	Dedicator of cytokinesis protein 1 (180 kDa protein downstream of CRK) (DOCK180)	Dock1	1	3	3	1.7	215.08	0	0	0	0	58878000	0
A2AF47	Dedicator of cytokinesis protein 11 (Activated Cdc42-associated guanine nucleotide exchange factor) (ACG) (Zizimin-2)	Dock11	1	2	2	0.9	237.77	0	0	6418900	0	0	0
Q8R1A4	Dedicator of cytokinesis protein 7 (Protein moonlight)	Dock7	1	9	9	4.8	241.44	0	0	0	0	71950000	103910000
Q8C147	Dedicator of cytokinesis protein 8	Dock8	1	3	3	1.7	238.98	0	0	0	64038000	0	0
Q61103	Zinc finger protein ubi-d4 (Apoptosis response zinc finger protein) (BRG1-associated factor 45D) (BAF45D) (D4, zinc and double PHD fingers family 2) (Protein requiem)	Dpf2	1	1	1	2.3	44.229	0	0	0	0	0	24736000
O70152	Dolichol-phosphate mannosyltransferase subunit 1 (EC 2.4.1.83) (Dolichol-phosphate mannose synthase subunit 1) (DPM synthase subunit 1) (Dolichyl-phosphate beta-D-mannosyltransferase subunit 1) (Mannose-P-dolichol synthase subunit 1) (MPD synthase)	Dpm1	1	2	2	9.6	29.174	73127000	0	100870000	32132000	0	0
Q9D1Q4	Dolichol-phosphate mannosyltransferase subunit 3 (Dolichol-phosphate mannose synthase subunit 3) (DPM synthase subunit 3) (Dolichyl-phosphate beta-D-mannosyltransferase subunit 3) (Mannose-P-dolichol synthase subunit 3) (MPD synthase subunit 3)	Dpm3	1	1	1	10.9	10.139	0	0	0	0	0	96338000
A6X919	Probable C-mannosyltransferase DPY19L1 (EC 2.4.1.-) (Dpy-19-like protein 1) (Protein dpy-19 homolog 1)	Dpy19l1	1	2	2	3.1	84.186	0	0	0	71634000	71773000	73172000
O08553;P97427	Dihydropyrimidinase-related protein 2 (DRP-2) (Unc-33-like phosphoprotein 2) (ULIP-2)	Dpysl2	2	8	6	19.4	62.277	0	0	0	131160000	213570000	193590000
Q62188	Dihydropyrimidinase-related protein 3 (DRP-3) (Unc-33-like phosphoprotein 1) (ULIP-1)	Dpysl3	1	8	6	18.4	61.936	0	0	0	197920000	328210000	287680000
Q91WV0	Protein Dr1 (Down-regulator of transcription 1) (Negative cofactor 2-beta) (NC2-beta) (TATA-binding protein-associated phosphoprotein)	Dr1	1	1	1	8	19.43	0	0	0	0	0	24486000
P32233	Developmentally-regulated GTP-binding protein 1 (DRG-1) (Neural precursor cell expressed developmentally down-regulated protein 3) (NEDD-3) (Translation factor GTPase DRG1) (TRAFAC GTPase DRG1) (EC 3.6.5.-)	Drg1	1	5	5	20.2	40.512	70892000	117770000	99575000	113880000	91438000	73939000
Q4VA61	Down syndrome cell adhesion molecule-like protein 1 homolog	Dscaml1	1	1	1	0.3	224.24	0	0	0	0	0	19254000
O35075	Vacuolar protein sorting-associated protein 26C (Down syndrome critical region protein 3 homolog) (Down syndrome critical region protein A homolog)	Vps26c	1	5	5	18.9	32.97	0	0	0	64951000	121160000	118040000
Q8BLI4	Dermatan-sulfate epimerase (DS epimerase) (EC 5.1.3.19) (Chondroitin-glucuronate 5-epimerase) (Squamous cell carcinoma antigen recognized by T-cells 2) (SART-2)	Dse	1	2	2	1.9	109.75	0	0	0	19309000	21418000	24479000
Q91ZU6	Dystonin (Bullous pemphigoid antigen 1) (BPA) (Dystonia musculorum protein) (Hemidesmosomal plaque protein) (Microtubule actin cross-linking factor 2)	Dst	1	6	4	0.8	834.21	0	0	0	0	109860000	0
Q9R0P5	Destrin (Actin-depolymerizing factor) (ADF) (Sid 23)	Dstn	1	9	8	57	18.521	463510000	444710000	458580000	644920000	396200000	425850000
Q61062;Q60838	Segment polarity protein dishevelled homolog DVL-3 (Dishevelled-3) (DSH homolog 3)	Dvl3	2	1	1	1.7	78.122	0	0	0	0	25945000	0
Q8CHY3	Dymeclin	Dym	1	2	2	4.3	75.847	0	0	0	7505300	0	0
Q9JHU4	Cytoplasmic dynein 1 heavy chain 1 (Cytoplasmic dynein heavy chain 1) (Dynein heavy chain, cytosolic)	Dync1h1	1	68	68	16.6	532.04	548170000	473370000	632090000	1176900000	925160000	1134000000
O88487	Cytoplasmic dynein 1 intermediate chain 2 (Cytoplasmic dynein intermediate chain 2) (Dynein intermediate chain 2, cytosolic) (DH IC-2)	Dync1i2	1	6	6	14.2	68.393	0	0	0	152020000	178530000	200100000
Q8R1Q8	Cytoplasmic dynein 1 light intermediate chain 1 (Dynein light chain A) (DLC-A) (Dynein light intermediate chain 1, cytosolic)	Dync1li1	1	6	6	17.2	56.614	68689000	54414000	0	125600000	131900000	159070000
Q6PDL0	Cytoplasmic dynein 1 light intermediate chain 2 (Dynein light intermediate chain 2, cytosolic)	Dync1li2	1	2	2	6.7	54.218	0	0	0	0	0	44220000
P63168	Dynein light chain 1, cytoplasmic (8 kDa dynein light chain) (DLC8) (Dynein light chain LC8-type 1) (Protein inhibitor of neuronal nitric oxide synthase) (PIN) (mPIN)	Dynll1	1	1	1	24.7	10.366	129340000	176730000	175620000	0	105250000	0
Q9ESD7	Dysferlin (Dystrophy-associated fer-1-like protein) (Fer-1-like protein 1)	Dysf	1	3	1	1.2	237.91	0	0	0	0	0	4960700
Q9CXJ1	Probable glutamate--tRNA ligase, mitochondrial (EC 6.1.1.17) (Glutamyl-tRNA synthetase) (GluRS)	Ears2	1	1	1	1.9	58.326	0	0	0	0	0	27515000
O08792	Transcription factor COE2 (Early B-cell factor 2) (EBF-2) (Metencephalon-mesencephalon-olfactory transcription factor 1) (MET-mesencephalon-olfactory TF1) (MET-mesencephalon-olfactory transcription factor 1) (Olf-1/EBF-like 3) (O/E-3) (OE-3)	Ebf2	1	2	2	3.7	62.605	0	0	0	49216000	0	39415000
Q9D903	Probable rRNA-processing protein EBP2	Ebna1bp2	1	1	1	2.6	34.702	0	0	0	0	0	26181000
P70245	3-beta-hydroxysteroid-Delta(8),Delta(7)-isomerase (EC 5.3.3.5) (Cholestenol Delta-isomerase) (Delta(8)-Delta(7) sterol isomerase) (D8-D7 sterol isomerase) (Emopamil-binding protein)	Ebp	1	1	1	4.3	26.215	0	0	0	0	0	80512000
Q9D0P0	Emopamil-binding protein-like (Emopamil-binding-related protein)	Ebpl	1	1	1	4.4	23.307	0	0	0	0	0	62861000
Q4PZA2	Endothelin-converting enzyme 1 (ECE-1) (EC 3.4.24.71)	Ece1	1	5	5	7.7	87.072	0	49278000	30707000	81330000	108920000	110840000
O35459	Delta(3,5)-Delta(2,4)-dienoyl-CoA isomerase, mitochondrial (EC 5.3.3.-)	Ech1	1	3	3	10.1	36.118	34079000	57894000	0	0	0	54109000
Q8BH95	Enoyl-CoA hydratase, mitochondrial (EC 4.2.1.17) (Enoyl-CoA hydratase 1) (Short-chain enoyl-CoA hydratase) (SCEH)	Echs1	1	6	6	22.8	31.474	296880000	263250000	323960000	438720000	240950000	315760000
P42125	Enoyl-CoA delta isomerase 1, mitochondrial (EC 5.3.3.8) (3,2-trans-enoyl-CoA isomerase) (Delta(3),Delta(2)-enoyl-CoA isomerase) (D3,D2-enoyl-CoA isomerase) (Dodecenoyl-CoA isomerase)	Eci1	1	4	4	18.7	32.25	0	0	0	83957000	84930000	82982000
Q9WUR2;Q78JN3	Enoyl-CoA delta isomerase 2 (EC 5.3.3.8) (Delta(3),delta(2)-enoyl-CoA isomerase) (D3,D2-enoyl-CoA isomerase) (Dodecenoyl-CoA isomerase) (Peroxisomal 3,2-trans-enoyl-CoA isomerase) (pECI)	Eci2	2	3	3	9	43.267	0	0	100100000	82538000	116420000	114900000
Q61508	Extracellular matrix protein 1 (Secretory component p85)	Ecm1	1	4	4	10	62.832	0	0	0	35026000	0	60107000
Q6PDI5	Proteasome adapter and scaffold protein ECM29 (Proteasome-associated protein ECM29 homolog)	Ecpas	1	3	3	3.7	203.7	0	0	14861000	0	0	0
Q9QZH6	Evolutionarily conserved signaling intermediate in Toll pathway, mitochondrial (Protein SITPEC)	Ecsit	1	4	4	10.1	49.798	0	0	0	41200000	37960000	46565000
Q8K2D3	Enhancer of mRNA-decapping protein 3 (YjeF domain-containing protein 1)	Edc3	1	2	2	4.9	55.957	0	0	0	0	32971000	0
Q3UJB9	Enhancer of mRNA-decapping protein 4	Edc4	1	3	3	3.3	152.48	0	0	0	0	49740000	0
Q9JMG1	Endothelial differentiation-related factor 1 (EDF-1) (Multiprotein-bridging factor 1) (MBF1)	Edf1	1	7	7	45.9	16.369	0	0	0	315180000	328890000	321480000
O35474	EGF-like repeat and discoidin I-like domain-containing protein 3 (Developmentally-regulated endothelial cell locus 1 protein) (Integrin-binding protein DEL1)	Edil3	1	1	1	3.8	53.711	0	0	0	0	0	26957000
Q8BL66	Early endosome antigen 1	Eea1	1	16	16	12.9	160.91	0	0	105480000	285020000	511880000	560460000
P10126;P62631	Elongation factor 1-alpha 1 (EF-1-alpha-1) (Elongation factor Tu) (EF-Tu) (Eukaryotic elongation factor 1 A-1) (eEF1A-1)	Eef1a1	2	22	22	60.6	50.113	38332000000	23616000000	30966000000	10813000000	4921500000	11176000000
O70251	Elongation factor 1-beta (EF-1-beta)	Eef1b	1	10	9	60.4	24.693	1925100000	2818100000	2857800000	1537200000	1424700000	1558300000
P57776	Elongation factor 1-delta (EF-1-delta)	Eef1d	1	13	12	57.3	31.293	1283700000	1176400000	1311700000	1465200000	1692700000	1447000000
Q9D1M4	Eukaryotic translation elongation factor 1 epsilon-1 (Elongation factor p18) (Multisynthase complex auxiliary component p18)	Eef1e1	1	1	1	4	19.859	0	0	0	0	19827000	0
Q9D8N0	Elongation factor 1-gamma (EF-1-gamma) (eEF-1B gamma)	Eef1g	1	21	21	48.1	50.06	2667300000	2995900000	3331300000	1597700000	1889700000	1985200000
P58252	Elongation factor 2 (EF-2)	Eef2	1	38	37	55.2	95.313	8802300000	8524600000	7672200000	9796200000	7903800000	9376700000
Q9JHW4	Selenocysteine-specific elongation factor (Elongation factor sec) (Eukaryotic elongation factor, selenocysteine-tRNA-specific) (mSelB)	Eefsec	1	2	2	5	63.538	0	18313000	0	0	0	0
Q9WVJ9	EGF-containing fibulin-like extracellular matrix protein 2 (Fibulin-4) (FIBL-4) (Mutant p53-binding protein 1)	Efemp2	1	2	2	6.8	49.425	0	0	0	0	39397000	0
Q9D8Y0	EF-hand domain-containing protein D2 (Swiprosin-1)	Efhd2	1	2	2	8.3	26.791	0	0	0	0	0	16004000
P52795	Ephrin-B1 (CEK5 receptor ligand) (CEK5-L) (EFL-3) (ELK ligand) (ELK-L) (EPH-related receptor tyrosine kinase ligand 2) (LERK-2) (Stimulated by retinoic acid gene 1 protein) [Cleaved into: Ephrin-B1 C-terminal fragment (Ephrin-B1 CTF); Ephrin-B1 intracellular domain (Ephrin-B1 ICD)]	Efnb1	1	2	2	9.6	37.859	0	0	0	0	0	64787000
P52800	Ephrin-B2 (ELF-2) (EPH-related receptor tyrosine kinase ligand 5) (LERK-5) (HTK ligand) (HTK-L)	Efnb2	1	1	1	3.6	37.202	0	0	5082800	0	0	0
O08810	116 kDa U5 small nuclear ribonucleoprotein component (Elongation factor Tu GTP-binding domain-containing protein 2) (U5 snRNP-specific protein, 116 kDa) (U5-116 kDa)	Eftud2	1	7	6	7.7	109.36	0	0	0	70464000	108520000	93137000
Q01279;Q61527	Epidermal growth factor receptor (EC 2.7.10.1)	Egfr	2	17	16	14.7	134.85	350350000	341060000	274850000	589740000	672830000	814330000
Q99MS7	EH domain-binding protein 1-like protein 1 (Tangerin)	Ehbp1l1	1	4	4	2.9	184.83	0	0	0	22343000	21764000	22827000
Q9WVK4;Q9QXY6	EH domain-containing protein 1 (PAST homolog 1) (mPAST1)	Ehd1	2	14	13	31.8	60.602	353990000	396020000	456340000	532040000	475930000	456480000
Q8BH64	EH domain-containing protein 2	Ehd2	1	17	16	40.3	61.174	293270000	219500000	424610000	292210000	254640000	279960000
Q9EQP2	EH domain-containing protein 4 (PAST homolog 2) (mPAST2)	Ehd4	1	5	5	10.7	61.48	0	0	60215000	104420000	86787000	89335000
P48024;Q9CXU9	Eukaryotic translation initiation factor 1 (eIF1) (Protein translation factor SUI1 homolog)	Eif1	2	3	3	40.7	12.746	153380000	0	0	0	0	0
Q60872;Q8BMJ3	Eukaryotic translation initiation factor 1A (eIF-1A) (Eukaryotic translation initiation factor 4C) (eIF-4C)	Eif1a	2	3	3	19.4	16.502	0	0	77795000	164170000	102390000	157850000
Q8BJW6	Eukaryotic translation initiation factor 2A (eIF-2A) [Cleaved into: Eukaryotic translation initiation factor 2A, N-terminally processed]	Eif2a	1	9	9	17.9	64.403	292790000	323950000	239060000	519260000	512070000	532170000
Q99LC8	Translation initiation factor eIF-2B subunit alpha (eIF-2B GDP-GTP exchange factor subunit alpha)	Eif2b1	1	2	2	6.6	33.816	0	0	0	0	0	20728000
Q61749	Translation initiation factor eIF-2B subunit delta (eIF-2B GDP-GTP exchange factor subunit delta)	Eif2b4	1	1	1	2.9	57.624	0	0	0	0	0	0
Q8CHW4	Translation initiation factor eIF-2B subunit epsilon (eIF-2B GDP-GTP exchange factor subunit epsilon)	Eif2b5	1	2	2	3.2	80.085	0	0	0	0	55904000	0
Q6ZWX6	Eukaryotic translation initiation factor 2 subunit 1 (Eukaryotic translation initiation factor 2 subunit alpha) (eIF-2-alpha) (eIF-2A) (eIF-2alpha)	Eif2s1	1	12	12	40.6	36.108	445390000	391180000	444940000	695330000	600920000	903530000
Q99L45	Eukaryotic translation initiation factor 2 subunit 2 (Eukaryotic translation initiation factor 2 subunit beta) (eIF-2-beta)	Eif2s2	1	10	10	39.3	38.092	313160000	544560000	339870000	466010000	425670000	187080000
Q9Z0N1	Eukaryotic translation initiation factor 2 subunit 3, X-linked (EC 3.6.5.3) (Eukaryotic translation initiation factor 2 subunit gamma, X-linked) (eIF-2-gamma X)	Eif2s3x	1	11	4	28.6	51.065	387870000	448110000	408170000	683360000	615860000	765080000
Q9Z0N2	Eukaryotic translation initiation factor 2 subunit 3, Y-linked (EC 3.6.5.3) (Eukaryotic translation initiation factor 2 subunit gamma, Y-linked) (eIF-2-gamma Y) (Spermatogonial proliferation factor) (Spy)	Eif2s3y	1	8	1	20.1	51.13	0	0	0	0	0	20188000
P23116	Eukaryotic translation initiation factor 3 subunit A (eIF3a) (Centrosomin) (Eukaryotic translation initiation factor 3 subunit 10) (eIF-3-theta) (eIF3 p167) (eIF3 p180) (eIF3 p185) (p162)	Eif3a	1	12	12	8.2	161.93	0	0	0	310580000	276760000	279070000
Q8JZQ9	Eukaryotic translation initiation factor 3 subunit B (eIF3b) (Eukaryotic translation initiation factor 3 subunit 9) (eIF-3-eta) (eIF3 p116)	Eif3b	1	13	13	21.4	91.369	248340000	240650000	221790000	408680000	414920000	381480000
Q8R1B4	Eukaryotic translation initiation factor 3 subunit C (eIF3c) (Eukaryotic translation initiation factor 3 subunit 8) (eIF3 p110)	Eif3c	1	10	10	13.1	105.53	249700000	258030000	291130000	320000000	280960000	248200000
O70194	Eukaryotic translation initiation factor 3 subunit D (eIF3d) (Eukaryotic translation initiation factor 3 subunit 7) (eIF-3-zeta) (eIF3 p66)	Eif3d	1	5	5	10	63.988	0	0	0	24711000	15403000	14185000
P60229	Eukaryotic translation initiation factor 3 subunit E (eIF3e) (Eukaryotic translation initiation factor 3 subunit 6) (MMTV integration site 6) (Mammary tumor-associated protein INT-6) (Viral integration site protein INT-6) (eIF-3 p48)	Eif3e	1	8	8	19.3	52.22	170690000	148570000	168100000	199040000	302420000	203600000
Q9DCH4	Eukaryotic translation initiation factor 3 subunit F (eIF3f) (Deubiquitinating enzyme eIF3f) (EC 3.4.19.12) (Eukaryotic translation initiation factor 3 subunit 5) (eIF-3-epsilon) (eIF3 p47)	Eif3f	1	5	5	15.2	37.984	235770000	82234000	253610000	68876000	91010000	65911000
Q9Z1D1	Eukaryotic translation initiation factor 3 subunit G (eIF3g) (Eukaryotic translation initiation factor 3 RNA-binding subunit) (eIF-3 RNA-binding subunit) (Eukaryotic translation initiation factor 3 subunit 4) (eIF-3-delta) (eIF3 p42) (eIF3 p44)	Eif3g	1	8	8	25.6	35.638	0	0	0	1040300000	1200100000	1347500000
Q91WK2	Eukaryotic translation initiation factor 3 subunit H (eIF3h) (Eukaryotic translation initiation factor 3 subunit 3) (eIF-3-gamma) (eIF3 p40 subunit)	Eif3h	1	7	7	27.3	39.832	0	150980000	0	330300000	454930000	475660000
Q9QZD9	Eukaryotic translation initiation factor 3 subunit I (eIF3i) (Eukaryotic translation initiation factor 3 subunit 2) (TGF-beta receptor-interacting protein 1) (TRIP-1) (eIF-3-beta) (eIF3 p36)	Eif3i	1	10	10	34.2	36.46	295250000	247320000	187880000	202090000	91103000	153810000
Q3UGC7;Q66JS6	Eukaryotic translation initiation factor 3 subunit J-A (eIF3j-A) (Eukaryotic translation initiation factor 3 subunit 1-A) (eIF-3-alpha-A) (eIF3 p35)	Eif3j1	2	4	4	16.1	29.343	0	0	0	112180000	126740000	130100000
Q9DBZ5	Eukaryotic translation initiation factor 3 subunit K (eIF3k) (Eukaryotic translation initiation factor 3 subunit 12) (eIF-3 p25)	Eif3k	1	5	5	24.3	25.086	101100000	124530000	152370000	0	0	0
Q8QZY1	Eukaryotic translation initiation factor 3 subunit L (eIF3l) (66 kDa tyrosine-rich heat shock protein) (67 kDa polymerase-associated factor) (Eukaryotic translation initiation factor 3 subunit 6-interacting protein) (Eukaryotic translation initiation factor 3 subunit E-interacting protein) (HSP-66Y) (PAF67)	Eif3l	1	9	9	23.4	66.612	298340000	208490000	278020000	153250000	246820000	362700000
Q99JX4	Eukaryotic translation initiation factor 3 subunit M (eIF3m) (PCI domain-containing protein 1)	Eif3m	1	3	3	14.7	42.516	0	0	0	81550000	69874000	107480000
P60843;P10630	Eukaryotic initiation factor 4A-I (eIF-4A-I) (eIF4A-I) (EC 3.6.4.13) (ATP-dependent RNA helicase eIF4A-1)	Eif4a1	2	11	9	34	46.153	2125900000	2203900000	700860000	380860000	271260000	220570000
Q91VC3	Eukaryotic initiation factor 4A-III (eIF-4A-III) (eIF4A-III) (EC 3.6.4.13) (ATP-dependent RNA helicase DDX48) (ATP-dependent RNA helicase eIF4A-3) (DEAD box protein 48) (Eukaryotic translation initiation factor 4A isoform 3) [Cleaved into: Eukaryotic initiation factor 4A-III, N-terminally processed]	Eif4a3	1	7	5	14.4	46.839	81648000	73089000	81968000	109000000	123080000	248670000
Q8BGD9	Eukaryotic translation initiation factor 4B (eIF-4B)	Eif4b	1	8	8	16.7	68.839	104900000	98525000	114070000	149710000	226290000	269560000
P63073	Eukaryotic translation initiation factor 4E (eIF-4E) (eIF4E) (mRNA cap-binding protein) (eIF-4F 25 kDa subunit)	Eif4e	1	2	2	10.1	25.053	0	0	0	0	0	8144800
Q8BMB3	Eukaryotic translation initiation factor 4E type 2 (eIF-4E type 2) (eIF4E type 2) (eIF4E-2) (mRNA cap-binding protein type 2) (Eukaryotic translation initiation factor 4E-like 3) (eIF4E-like protein 4E-LP)	Eif4e2	1	1	1	4.1	28.263	0	0	0	0	0	19521000
Q60876	Eukaryotic translation initiation factor 4E-binding protein 1 (4E-BP1) (eIF4E-binding protein 1) (Phosphorylated heat- and acid-stable protein regulated by insulin 1) (PHAS-I)	Eif4ebp1	1	1	1	10.3	12.325	0	4799800	0	0	0	0
Q6NZJ6	Eukaryotic translation initiation factor 4 gamma 1 (eIF-4-gamma 1) (eIF-4G 1) (eIF-4G1)	Eif4g1	1	22	18	14.6	176.07	182550000	231260000	135830000	230750000	402610000	418470000
Q62448	Eukaryotic translation initiation factor 4 gamma 2 (eIF-4-gamma 2) (eIF-4G 2) (eIF4G 2) (Novel APOBEC-1 target 1) (Translation repressor NAT1) (p97)	Eif4g2	1	8	8	10.7	102.1	135430000	147020000	145580000	324900000	335810000	396880000
Q80XI3	Eukaryotic translation initiation factor 4 gamma 3 (eIF-4-gamma 3) (eIF-4G 3) (eIF4G 3) (eIF-4-gamma II) (eIF4GII)	Eif4g3	1	6	2	4.1	174.89	0	0	0	33153000	0	0
Q9WUK2	Eukaryotic translation initiation factor 4H (eIF-4H) (Williams-Beuren syndrome chromosomal region 1 protein homolog)	Eif4h	1	7	7	35.9	27.341	221690000	190150000	233700000	173030000	175340000	160240000
P59325	Eukaryotic translation initiation factor 5 (eIF-5)	Eif5	1	3	3	8.6	48.968	0	0	0	32796000	0	0
P63242;Q8BGY2	Eukaryotic translation initiation factor 5A-1 (eIF-5A-1) (eIF-5A1) (Eukaryotic initiation factor 5A isoform 1) (eIF-5A) (eIF-4D)	Eif5a	2	11	11	83.1	16.832	3896800000	1705700000	1336800000	3425300000	2251700000	2590600000
Q05D44	Eukaryotic translation initiation factor 5B (eIF-5B) (EC 3.6.5.3) (Translation initiation factor IF-2)	Eif5b	1	16	16	15.8	137.61	134270000	116950000	126080000	399530000	365860000	433460000
O55135	Eukaryotic translation initiation factor 6 (eIF-6) (B4 integrin interactor) (CAB) (p27(BBP))	Eif6	1	3	3	19.2	26.511	0	0	0	0	0	118400000
Q80Y81	Zinc phosphodiesterase ELAC protein 2 (EC 3.1.26.11) (ElaC homolog protein 2) (Ribonuclease Z 2) (RNase Z 2) (tRNA 3 endonuclease 2) (tRNase Z 2)	Elac2	1	1	1	1.3	92.718	0	0	0	0	0	11606000
P70372	ELAV-like protein 1 (Elav-like generic protein) (Hu-antigen R) (HuR) (MelG)	Elavl1	1	6	6	18.1	36.169	183110000	180660000	227410000	575190000	251820000	464470000
Q8BHL5	Engulfment and cell motility protein 2 (Protein ced-12 homolog A)	Elmo2	1	5	5	9.3	83.886	68104000	0	0	48270000	28442000	39361000
Q8BGF6	ELMO domain-containing protein 2	Elmod2	1	2	2	6.1	34.747	0	0	0	27751000	0	0
Q9JLJ5	Elongation of very long chain fatty acids protein 1 (EC 2.3.1.199) (3-keto acyl-CoA synthase Elovl1) (ELOVL fatty acid elongase 1) (ELOVL FA elongase 1) (Very long chain 3-ketoacyl-CoA synthase 1) (Very long chain 3-oxoacyl-CoA synthase 1)	Elovl1	1	3	3	14	32.677	360870000	410510000	0	217790000	336400000	109750000
Q8BHI7	Elongation of very long chain fatty acids protein 5 (EC 2.3.1.199) (3-keto acyl-CoA synthase Elovl5) (ELOVL fatty acid elongase 5) (ELOVL FA elongase 5) (Very long chain 3-ketoacyl-CoA synthase 5) (Very long chain 3-oxoacyl-CoA synthase 5)	Elovl5	1	1	1	4.3	35.332	0	0	0	9426700	0	0
Q9ER73	Elongator complex protein 4 (PAX6 neighbor gene protein)	Elp4	1	1	1	2.8	46.325	0	0	0	0	5210500	0
P21995	Embigin (Teratocarcinoma glycoprotein Gp-70)	Emb	1	6	6	20.3	37.064	208020000	210870000	186780000	172730000	272320000	312830000
Q8C7X2	ER membrane protein complex subunit 1	Emc1	1	18	18	22.6	111.6	386750000	260840000	336570000	252830000	220690000	182630000
Q3TAS6	ER membrane protein complex subunit 10 (Hematopoietic signal peptide-containing membrane domain-containing protein 1)	Emc10	1	2	2	13.2	27.052	0	0	0	119010000	0	0
Q9CRD2	ER membrane protein complex subunit 2 (Tetratricopeptide repeat protein 35) (TPR repeat protein 35)	Emc2	1	6	6	29.3	34.934	259410000	345140000	311630000	285160000	248390000	267790000
Q99KI3	ER membrane protein complex subunit 3 (Transmembrane protein 111)	Emc3	1	5	5	35.6	29.98	0	0	0	101210000	114830000	108520000
Q9CZX9	ER membrane protein complex subunit 4 (Transmembrane protein 85)	Emc4	1	3	3	20.8	20.116	78781000	95693000	89743000	0	162270000	131290000
Q9CQW0	ER membrane protein complex subunit 6 (Transmembrane protein 93)	Emc6	1	2	2	20	12.017	0	0	0	111030000	80011000	71166000
Q9EP72	ER membrane protein complex subunit 7	Emc7	1	5	5	27.4	26.31	0	0	0	38349000	36982000	44978000
O70378	ER membrane protein complex subunit 8 (Neighbor of COX4)	Emc8	1	6	6	26.6	23.348	132350000	140060000	160590000	216200000	211000000	218350000
O08579	Emerin	Emd	1	6	6	28.2	29.435	93584000	107380000	128670000	175360000	142270000	178250000
O35130	Ribosomal RNA small subunit methyltransferase NEP1 (EC 2.1.1.-) (18S rRNA (pseudouridine(1248)-N1)-methyltransferase) (18S rRNA Psi1248 methyltransferase) (Nucleolar protein EMG1 homolog) (Protein C2f) (Ribosome biogenesis protein NEP1)	Emg1	1	2	2	7.4	26.974	0	0	0	0	0	50662000
Q99K41	EMILIN-1 (Elastin microfibril interface-located protein 1) (Elastin microfibril interfacer 1)	Emilin1	1	4	4	7	107.58	0	0	0	32653000	53107000	53691000
P47801	Epithelial membrane protein 1 (EMP-1) (Tumor-associated membrane protein)	Emp1	1	1	1	12.5	17.813	0	0	0	0	0	76706000
Q03173;P70429	Protein enabled homolog (NPC-derived proline-rich protein 1) (NDPP-1)	Enah	2	5	5	8.7	85.843	47365000	49896000	90808000	167530000	227560000	195660000
Q63961	Endoglin (Cell surface MJ7/18 antigen) (CD antigen CD105)	Eng	1	5	5	8.9	70.02	0	0	0	65253000	70650000	82429000
P17182;P17183	Alpha-enolase (EC 4.2.1.11) (2-phospho-D-glycerate hydro-lyase) (Enolase 1) (Non-neural enolase) (NNE)	Eno1	2	17	15	48.2	47.14	3034200000	2780800000	2681000000	2365200000	3416900000	3368900000
P21550	Beta-enolase (EC 4.2.1.11) (2-phospho-D-glycerate hydro-lyase) (Enolase 3) (Muscle-specific enolase) (MSE) (Skeletal muscle enolase)	Eno3	1	5	3	14.7	47.024	0	0	0	0	0	25300000
B2RWS6;P45481	Histone acetyltransferase p300 (p300 HAT) (EC 2.3.1.48) (E1A-associated protein p300) (Histone butyryltransferase p300) (EC 2.3.1.-) (Histone crotonyltransferase p300) (EC 2.3.1.-) (Protein 2-hydroxyisobutyryltransferase p300) (EC 2.3.1.-) (Protein lactyltransferas p300) (EC 2.3.1.-) (Protein propionyltransferase p300) (EC 2.3.1.-)	Ep300	2	1	1	0.5	263.3	0	0	0	0	0	11439000
Q9Z2H5	Band 4.1-like protein 1 (Erythrocyte membrane protein band 4.1-like 1) (Neuronal protein 4.1) (4.1N)	Epb41l1	1	1	1	1.9	98.314	0	0	0	0	0	15194000
O70318	Band 4.1-like protein 2 (Erythrocyte membrane protein band 4.1-like 2) (Generally expressed protein 4.1) (4.1G)	Epb41l2	1	33	30	35.7	109.94	413030000	322960000	397950000	1131300000	1026600000	1295600000
Q9WV92;P48193	Band 4.1-like protein 3 (4.1B) (Differentially expressed in adenocarcinoma of the lung protein 1) (DAL-1) (DAL1P) (mDAL-1) (Erythrocyte membrane protein band 4.1-like 3) [Cleaved into: Band 4.1-like protein 3, N-terminally processed]	Epb41l3	2	24	21	28.5	103.34	321450000	273860000	327290000	587130000	730020000	773870000
Q03145	Ephrin type-A receptor 2 (EC 2.7.10.1) (Epithelial cell kinase) (Tyrosine-protein kinase receptor ECK) (Tyrosine-protein kinase receptor MPK-5) (Tyrosine-protein kinase receptor SEK-2)	Epha2	1	8	6	9.3	108.85	0	0	0	126440000	121200000	131120000
P29319	Ephrin type-A receptor 3 (EC 2.7.10.1) (EPH-like kinase 4) (EK4) (mEK4) (Tyrosine-protein kinase TYRO4) (Tyrosine-protein kinase receptor ETK1)	Epha3	1	5	3	5	109.95	0	0	0	50524000	53134000	59220000
P54763	Ephrin type-B receptor 2 (EC 2.7.10.1) (Neural kinase) (Nuk receptor tyrosine kinase) (Tyrosine-protein kinase receptor EPH-3) (Tyrosine-protein kinase receptor SEK-3) [Cleaved into: EphB2/CTF1; EphB2/CTF2]	Ephb2	1	10	8	12	109.9	0	0	78419000	139640000	218880000	250430000
P54754;Q8CBF3;Q62413;Q03137;Q61772;P35991;Q60629;O09127;O08644	Ephrin type-B receptor 3 (EC 2.7.10.1) (Developmental kinase 5) (mDK-5) (Tyrosine-protein kinase receptor SEK-4)	Ephb3	9	14	10	17	109.66	167350000	165510000	224840000	234250000	285020000	353680000
P54761	Ephrin type-B receptor 4 (EC 2.7.10.1) (Developmental kinase 2) (mDK-2) (Hepatoma transmembrane kinase) (Tyrosine kinase MYK-1)	Ephb4	1	6	3	8.2	108.85	0	0	0	0	65120000	71183000
Q9D379	Epoxide hydrolase 1 (EC 3.3.2.9) (Epoxide hydratase) (Microsomal epoxide hydrolase) (mEH)	Ephx1	1	13	13	30.3	52.576	0	451960000	175700000	498870000	340370000	284560000
Q8CGC7	Bifunctional glutamate/proline--tRNA ligase (Bifunctional aminoacyl-tRNA synthetase) [Includes: Glutamate--tRNA ligase (EC 6.1.1.17) (Glutamyl-tRNA synthetase) (GluRS); Proline--tRNA ligase (EC 6.1.1.15) (Prolyl-tRNA synthetase) (ProRS)]	Eprs1	1	13	13	11	170.08	126440000	104010000	107250000	433830000	417770000	601900000
P42567	Epidermal growth factor receptor substrate 15 (Protein Eps15) (Protein AF-1p)	Eps15	1	1	1	2.2	98.47	0	0	0	0	0	16257000
Q60902	Epidermal growth factor receptor substrate 15-like 1 (Epidermal growth factor receptor pathway substrate 15-related sequence) (Eps15-rs) (Eps15-related protein) (Eps15R)	Eps15l1	1	5	5	7.6	99.307	0	0	0	76288000	99106000	97684000
Q80TA1	Ethanolaminephosphotransferase 1 (EC 2.7.8.1) (Selenoprotein I) (SelI)	Selenoi	1	1	1	4	45.345	0	0	0	0	0	133500000
Q7TN89	GTPase ERas (E-Ras) (EC 3.6.5.2) (Embryonic stem cell-expressed Ras)	Eras	1	1	1	4.8	24.32	0	0	0	0	0	3678800000
P70424	Receptor tyrosine-protein kinase erbB-2 (EC 2.7.10.1) (Proto-oncogene Neu) (Proto-oncogene c-ErbB-2) (p185erbB2) (CD antigen CD340)	Erbb2	1	4	3	3.6	138.58	0	0	0	33936000	42004000	42837000
Q80TH2	Erbin (Densin-180-like protein) (Erbb2-interacting protein) (Protein LAP2)	Erbin	1	4	4	3.1	157.25	0	0	0	19926000	0	0
Q99MI1	ELKS/Rab6-interacting/CAST family member 1 (ERC-1) (CAZ-associated structural protein 2) (CAST2) (Rab6-interacting protein 2)	Erc1	1	1	1	1.1	128.33	0	0	0	0	5467000	0
Q8BHK9	DNA excision repair protein ERCC-6-like (EC 3.6.4.12) (ATP-dependent helicase ERCC6-like)	Ercc6l	1	2	2	2.7	138.85	0	0	0	0	9644800	0
Q9DC16	Endoplasmic reticulum-Golgi intermediate compartment protein 1 (ER-Golgi intermediate compartment 32 kDa protein) (ERGIC-32)	Ergic1	1	5	5	17.6	32.562	0	0	0	347470000	408320000	434080000
Q9CR89	Endoplasmic reticulum-Golgi intermediate compartment protein 2	Ergic2	1	1	1	5.8	42.481	0	0	0	7744700	0	0
Q9CQE7	Endoplasmic reticulum-Golgi intermediate compartment protein 3 (Serologically defined breast cancer antigen NY-BR-84 homolog)	Ergic3	1	5	5	14.1	43.208	0	0	31530000	141110000	163470000	196770000
P84089	Enhancer of rudimentary homolog (Mer)	Erh	1	2	2	26.9	12.259	0	0	0	83884000	209350000	189060000
Q8VEH8	Endoplasmic reticulum lectin 1 (ER lectin) (Erlectin)	Erlec1	1	3	3	5.6	54.906	0	0	0	71127000	72139000	79607000
Q91X78	Erlin-1 (Endoplasmic reticulum lipid raft-associated protein 1) (Protein KE04 homolog) (Stomatin-prohibitin-flotillin-HflC/K domain-containing protein 1) (SPFH domain-containing protein 1)	Erlin1	1	7	4	18.7	39.182	0	0	0	21905000	0	0
Q8BFZ9	Erlin-2 (Endoplasmic reticulum lipid raft-associated protein 2) (Stomatin-prohibitin-flotillin-HflC/K domain-containing protein 2) (SPFH domain-containing protein 2)	Erlin2	1	8	5	27.6	37.872	279830000	275220000	341530000	461180000	427980000	389880000
Q3UVK0	Endoplasmic reticulum metallopeptidase 1 (EC 3.4.-.-) (Felix-ina)	Ermp1	1	3	3	3.6	100.15	0	41605000	0	0	0	0
Q8R180	ERO1-like protein alpha (ERO1-L) (ERO1-L-alpha) (EC 1.8.4.-) (Endoplasmic reticulum oxidoreductase alpha) (Endoplasmic reticulum oxidoreductin-1-like protein) (Oxidoreductin-1-L-alpha)	Ero1a	1	4	3	9.9	54.084	0	0	0	139100000	128000000	130200000
P57759	Endoplasmic reticulum resident protein 29 (ERp29)	Erp29	1	8	8	38.5	28.823	422120000	398540000	416520000	96200000	180640000	225320000
Q9D1Q6	Endoplasmic reticulum resident protein 44 (ER protein 44) (ERp44) (Thioredoxin domain-containing protein 4)	Erp44	1	8	8	31	46.852	306820000	320040000	283050000	264660000	84867000	176860000
Q9R0P3	S-formylglutathione hydrolase (FGH) (EC 3.1.2.12) (Esterase 10) (Esterase D) (Sid 478)	Esd	1	2	2	7.4	31.319	0	0	0	87445000	97690000	116900000
Q3U7R1	Extended synaptotagmin-1 (E-Syt1) (Membrane-bound C2 domain-containing protein)	Esyt1	1	16	16	19.7	121.55	0	141450000	77782000	550450000	568340000	502360000
Q3TZZ7	Extended synaptotagmin-2 (E-Syt2)	Esyt2	1	10	10	16.6	94.138	269540000	251450000	296940000	112320000	229170000	219120000
Q8BWY3	Eukaryotic peptide chain release factor subunit 1 (Eukaryotic release factor 1) (eRF1)	Etf1	1	9	9	21.5	49.03	165540000	165610000	213270000	284850000	383490000	325730000
Q99LC5	Electron transfer flavoprotein subunit alpha, mitochondrial (Alpha-ETF)	Etfa	1	14	14	55.6	35.009	1317200000	1192700000	1598800000	834690000	1222400000	1460100000
Q9DCW4	Electron transfer flavoprotein subunit beta (Beta-ETF)	Etfb	1	11	11	41.2	27.623	957470000	1050100000	305310000	1120400000	915150000	754670000
Q921G7	Electron transfer flavoprotein-ubiquinone oxidoreductase, mitochondrial (ETF-QO) (ETF-ubiquinone oxidoreductase) (EC 1.5.5.1) (Electron-transferring-flavoprotein dehydrogenase) (ETF dehydrogenase)	Etfdh	1	8	8	14.3	68.09	0	0	160360000	210040000	405420000	348520000
Q9DCM0	Persulfide dioxygenase ETHE1, mitochondrial (EC 1.13.11.18) (Ethylmalonic encephalopathy protein 1 homolog) (Hepatoma subtracted clone one protein) (Sulfur dioxygenase ETHE1)	Ethe1	1	3	3	14.6	27.738	0	0	0	30705000	0	0
Q61545	RNA-binding protein EWS	Ewsr1	1	3	3	4.6	68.461	0	0	0	182580000	0	99161000
Q8R3S6	Exocyst complex component 1 (Exocyst complex component Sec3)	Exoc1	1	2	2	2.1	101.89	0	0	0	0	0	19633000
Q6KAR6	Exocyst complex component 3 (Exocyst complex component Sec6)	Exoc3	1	2	2	2.6	86.454	0	0	0	0	0	60053000
O35382	Exocyst complex component 4 (Exocyst complex component Sec8)	Exoc4	1	8	8	11.1	110.54	0	0	46629000	109150000	157760000	154030000
Q3TPX4	Exocyst complex component 5 (Exocyst complex component Sec10)	Exoc5	1	4	4	5.1	81.737	0	0	0	49719000	56417000	52234000
A6H5Z3	Exocyst complex component 6B (Exocyst complex component Sec15B) (SEC15-like protein 2)	Exoc6b	1	2	2	2.7	94.128	0	0	0	0	0	8231200
Q6PGF7	Exocyst complex component 8 (Exocyst complex 84 kDa subunit)	Exoc8	1	5	5	11	81.034	0	0	49110000	83241000	96454000	112370000
Q8C163	Nuclease EXOG, mitochondrial (EC 3.1.30.-) (Endonuclease G-like 1) (Endo G-like 1)	Exog	1	1	1	3.5	41.383	0	0	0	0	0	5271000
P56960	Exosome component 10 (EC 3.1.13.-) (Autoantigen PM/Scl 2 homolog) (Polymyositis/scleroderma autoantigen 2 homolog)	Exosc10	1	2	2	1.7	100.94	0	0	0	0	0	602130000
Q8BTW3	Exosome complex component MTR3 (Exosome component 6) (mRNA transport regulator 3 homolog)	Exosc6	1	1	1	5.9	28.37	0	0	0	0	0	16643000
Q9D0M0	Exosome complex exonuclease RRP42 (Exosome component 7) (Ribosomal RNA-processing protein 42)	Exosc7	1	1	1	3.4	31.825	0	4321300	0	0	0	0
P70428	Exostosin-2 (EC 2.4.1.224) (EC 2.4.1.225) (Glucuronosyl-N-acetylglucosaminyl-proteoglycan/N-acetylglucosaminyl-proteoglycan 4-alpha-N-acetylglucosaminyltransferase) (Multiple exostoses protein 2 homolog)	Ext2	1	2	2	2.6	82.063	0	0	0	25992000	35789000	40528000
P26040	Ezrin (Cytovillin) (Villin-2) (p81)	Ezr	1	14	4	20.5	69.406	68646000	24569000	0	0	31973000	0
P30558	Proteinase-activated receptor 1 (PAR-1) (Thrombin receptor)	F2r	1	2	2	9.3	47.79	31333000	24521000	0	0	0	0
P20352	Tissue factor (TF) (Coagulation factor III) (CD antigen CD142)	F3	1	4	4	20.4	32.935	0	0	0	62592000	65682000	54032000
Q05816	Fatty acid-binding protein 5 (Epidermal-type fatty acid-binding protein) (E-FABP) (Fatty acid-binding protein, epidermal) (Keratinocyte lipid-binding protein) (Psoriasis-associated fatty acid-binding protein homolog) (PA-FABP)	Fabp5	1	4	4	31.9	15.137	0	0	0	143580000	155840000	172540000
Q920L1	Acyl-CoA (8-3)-desaturase (EC 1.14.19.44) (Delta(5) fatty acid desaturase) (D5D) (Delta(5) desaturase) (Delta-5 desaturase) (Fatty acid desaturase 1)	Fads1	1	7	7	18.3	52.322	0	0	0	263080000	249360000	240850000
Q9Z0R9	Acyl-CoA 6-desaturase (EC 1.14.19.3) (Delta(6) fatty acid desaturase) (D6D) (Delta(6) desaturase) (Delta-6 desaturase) (Fatty acid desaturase 2)	Fads2	1	7	7	19.8	52.387	0	0	0	67769000	71082000	60315000
Q9JJE7	Fatty acid desaturase 3 (EC 1.14.19.-) (Delta(13) fatty acid desaturase) (Delta(13) desaturase)	Fads3	1	2	2	6	51.469	0	0	187100000	168940000	129820000	117620000
Q3TDN2	FAS-associated factor 2 (UBX domain-containing protein 8)	Faf2	1	8	8	23.4	52.471	324250000	327640000	300090000	401120000	372960000	365010000
Q9D281	Protein Noxp20 (Nervous system overexpressed protein 20) (Protein FAM114A1)	Fam114a1	1	3	3	7.9	61.012	50973000	0	0	0	0	0
Q8VE88	Protein FAM114A2	Fam114a2	1	1	1	2.2	54.044	0	0	0	0	0	24516000
Q6A0A9;Q8C3F2	Constitutive coactivator of PPAR-gamma-like protein 1 (Oxidative stress-associated Src activator) (Protein FAM120A)	FAM120A	2	12	12	13.8	121.64	73687000	70819000	63935000	279860000	325130000	338750000
Q6P9N1	Hyccin (Down-regulated by CTNNB1 protein A) (Protein FAM126A)	Fam126a	1	1	1	1.9	57.321	0	0	0	0	0	61028000
Q3UW53	Protein Niban 1 (Protein FAM129A) (Protein Niban)	Niban1	1	10	10	12.2	102.65	86436000	95300000	68705000	199300000	184670000	205600000
Q8R1F1	Protein Niban 2 (Meg-3) (Niban-like protein 1) (Protein FAM129B)	Niban2	1	9	9	13.5	84.818	0	0	0	437490000	483600000	444890000
Q9CQV4	Reticulophagy regulator 3	Retreg3	1	1	1	1.9	51.637	0	0	0	0	0	46975000
Q9CR98	Protein FAM136A	Fam136a	1	3	3	18.1	15.674	0	0	0	24372000	0	29963000
Q9D6U8	Protein FAM162A (E2-induced gene 5 protein homolog) (Growth and transformation-dependent protein) (HGTD-P)	Fam162a	1	5	5	33.5	17.725	585150000	581500000	701560000	490590000	358930000	369910000
Q8BR63	Protein FAM177A1	Fam177a1	1	3	3	19.3	23.578	0	0	0	54836000	93753000	58367000
Q6PGL7	WASH complex subunit 2	Washc2	1	6	6	6.3	145.31	0	0	0	39309000	38763000	42857000
Q9CR80	Protein FAM32A (Ovarian tumor associated gene 12) (OTAG-12)	Fam32a	1	2	2	16.1	13.215	0	0	0	0	12237000	0
Q9D8T0	Protein FAM3A	Fam3a	1	1	1	5.2	25.393	0	0	0	0	0	16985000
Q91VU0	Protein FAM3C (Interleukin-like EMT inducer)	Fam3c	1	1	1	5.3	24.752	0	0	0	0	0	161330000
Q9D8N2	DENN domain-containing protein 10 (Protein FAM45A)	Dennd10	1	2	2	4.8	40.42	0	4320400	0	0	0	0
Q921M7	CYFIP-related Rac1 interactor B (Protein FAM49B)	Cyrib	1	4	4	15.7	36.776	86687000	0	207390000	0	0	0
Q9WTJ8;Q9WV03	Protein FAM50B (Protein XAP-5-like)	Fam50b	2	1	1	3.9	39.593	0	0	0	0	0	11926000
Q80XP8	Protein FAM76B	Fam76b	1	2	2	6.2	38.555	0	0	0	0	0	18701000
Q3UVG3	Protein FAM91A1	Fam91a1	1	1	1	1.3	93.462	0	0	0	0	0	49793000
Q3TJZ6	Protein FAM98A	Fam98a	1	3	2	7	55.055	0	0	44260000	0	0	0
Q922J9	Fatty acyl-CoA reductase 1 (EC 1.2.1.84)	Far1	1	8	8	16.5	59.434	0	277410000	322460000	291120000	301450000	317520000
F8VPU2	FERM, ARHGEF and pleckstrin domain-containing protein 1 (FERM, RhoGEF and pleckstrin domain-containing protein 1)	Farp1	1	17	17	25.7	118.87	191260000	198930000	187170000	666000000	879310000	940720000
Q91VS8	FERM, ARHGEF and pleckstrin domain-containing protein 2 (FERM domain including RhoGEF) (FIR) (FERM, RhoGEF and pleckstrin domain-containing protein 2)	Farp2	1	3	3	3.1	121.28	0	0	0	60376000	0	60547000
Q8C0C7	Phenylalanine--tRNA ligase alpha subunit (EC 6.1.1.20) (Phenylalanyl-tRNA synthetase alpha subunit) (PheRS)	Farsa	1	7	7	17.5	57.598	0	0	0	108780000	160140000	140500000
Q9WUA2	Phenylalanine--tRNA ligase beta subunit (EC 6.1.1.20) (Phenylalanyl-tRNA synthetase beta subunit) (PheRS)	Farsb	1	4	4	6.6	65.696	0	0	0	147910000	132730000	145750000
P19096	Fatty acid synthase (EC 2.3.1.85) (Type I Fatty Acid Synthase) [Includes: [Acyl-carrier-protein] S-acetyltransferase (EC 2.3.1.38); [Acyl-carrier-protein] S-malonyltransferase (EC 2.3.1.39); 3-oxoacyl-[acyl-carrier-protein] synthase (EC 2.3.1.41); 3-oxoacyl-[acyl-carrier-protein] reductase (EC 1.1.1.100); 3-hydroxyacyl-[acyl-carrier-protein] dehydratase (EC 4.2.1.59); Enoyl-[acyl-carrier-protein]…	Fasn	1	23	23	10.7	272.43	149700000	134210000	0	467770000	440540000	411560000
Q8BNA6	Protocadherin Fat 3 (FAT tumor suppressor homolog 3)	Fat3	1	4	4	1.1	502	0	0	0	89633000	113790000	114020000
Q2PZL6	Protocadherin Fat 4 (FAT tumor suppressor homolog 4) (Fat-like cadherin protein FAT-J)	Fat4	1	1	1	0.3	540.31	0	0	0	0	0	14263000
P62862	40S ribosomal protein S30	Fau	1	2	2	28.8	6.6478	0	0	0	235060000	218980000	132370000
P35550	rRNA 2'-O-methyltransferase fibrillarin (EC 2.1.1.-) (Histone-glutamine methyltransferase) (Nucleolar protein 1) (U6 snRNA 2'-O-methyltransferase fibrillarin)	Fbl	1	5	5	20.5	34.306	0	0	0	267290000	173810000	147960000
Q71FD7	Filamin-binding LIM protein 1 (FBLP-1) (CSX-associated LIM)	Fblim1	1	2	2	6.4	41.026	0	0	0	7402200	0	0
Q80WS3	rRNA/tRNA 2'-O-methyltransferase fibrillarin-like protein 1 (EC 2.1.1.-) (Protein-glutamine methyltransferase)	Fbll1	1	1	1	3.5	33.338	0	0	0	0	54312000	0
P37889	Fibulin-2 (FIBL-2)	Fbln2	1	19	19	20.7	131.83	279060000	230040000	407700000	714360000	759160000	902470000
Q61554;Q61555	Fibrillin-1 [Cleaved into: Asprosin]	Fbn1	2	45	45	19.3	312.3	567830000	578950000	618030000	1541600000	1423700000	1504800000
Q9CZV8;Q8BH16	F-box/LRR-repeat protein 20 (F-box and leucine-rich repeat protein 20) (F-box/LRR-repeat protein 2-like)	Fbxl20	2	2	2	5	48.396	0	0	1767800	0	0	0
Q61559	IgG receptor FcRn large subunit p51 (FcRn) (IgG Fc fragment receptor transporter alpha chain) (Neonatal Fc receptor)	Fcgrt	1	1	1	3.3	40.092	0	0	0	0	7142900	0
P53798	Squalene synthase (SQS) (SS) (EC 2.5.1.21) (FPP:FPP farnesyltransferase) (Farnesyl-diphosphate farnesyltransferase)	Fdft1	1	2	2	5.3	48.154	0	0	0	0	360950000	537060000
Q920E5	Farnesyl pyrophosphate synthase (FPP synthase) (FPS) (EC 2.5.1.10) ((2E,6E)-farnesyl diphosphate synthase) (Cholesterol-regulated 39 kDa protein) (CR 39) (Dimethylallyltranstransferase) (EC 2.5.1.1) (Farnesyl diphosphate synthase) (Geranyltranstransferase)	Fdps	1	5	5	13.9	40.581	0	0	0	120280000	32035000	35027000
Q9CPW2	Ferredoxin-2, mitochondrial (Adrenodoxin-like protein) (Ferredoxin-1-like protein)	Fdx2	1	1	1	7.5	18.766	0	0	0	0	0	27843000
Q61578	NADPH:adrenodoxin oxidoreductase, mitochondrial (AR) (Adrenodoxin reductase) (EC 1.18.1.6) (Ferredoxin--NADP(+) reductase) (Ferredoxin reductase)	Fdxr	1	3	3	6.9	54.201	0	0	0	22218000	25436000	28603000
P22315	Ferrochelatase, mitochondrial (EC 4.99.1.1) (Heme synthase) (Protoheme ferro-lyase)	Fech	1	2	2	11.2	47.13	0	0	0	0	23734000	26051000
P39749	Flap endonuclease 1 (FEN-1) (EC 3.1.-.-) (Flap structure-specific endonuclease 1)	Fen1	1	3	3	9.5	42.314	0	0	0	41205000	48413000	45956000
Q8CIB5	Fermitin family homolog 2 (Kindlin-2) (Pleckstrin homology domain-containing family C member 1)	Fermt2	1	21	21	41.3	77.8	822440000	699600000	650720000	1332800000	958390000	1052800000
Q61851;P16092	Fibroblast growth factor receptor 3 (FGFR-3) (EC 2.7.10.1) (Heparin-binding growth factor receptor) (CD antigen CD333)	Fgfr3	2	2	2	2.5	87.757	0	0	0	0	0	7725400
P97807	Fumarate hydratase, mitochondrial (Fumarase) (EC 4.2.1.2) (EF-3)	Fh	1	11	11	30	54.356	413020000	387790000	347080000	588440000	600150000	599860000
P97447	Four and a half LIM domains protein 1 (FHL-1) (KyoT) (RBP-associated molecule 14-1) (RAM14-1) (Skeletal muscle LIM-protein 1) (SLIM) (SLIM-1)	Fhl1	1	4	4	13.9	31.888	0	0	0	121490000	124280000	113610000
O70433	Four and a half LIM domains protein 2 (FHL-2) (Skeletal muscle LIM-protein 3) (SLIM-3)	Fhl2	1	6	6	25.4	32.072	57243000	138030000	146730000	156670000	151910000	157930000
Q9R059	Four and a half LIM domains protein 3 (FHL-3) (Skeletal muscle LIM-protein 2) (SLIM-2)	Fhl3	1	3	3	9.7	31.794	0	0	0	0	67600000	40509000
Q6P6L0	Filamin A-interacting protein 1-like (Protein down-regulated in ovarian cancer 1 homolog) (DOC-1)	Filip1l	1	9	9	8.8	129.77	47408000	36812000	317810000	68529000	85373000	139020000
Q9D824	Pre-mRNA 3'-end-processing factor FIP1 (FIP1-like 1 protein)	Fip1l1	1	1	1	2.4	64.958	0	0	0	0	0	11128000
Q9CQ92	Mitochondrial fission 1 protein (FIS1 homolog) (Tetratricopeptide repeat protein 11) (TPR repeat protein 11)	Fis1	1	6	6	34.9	17.008	0	0	0	291590000	226940000	224900000
P59266	Acyl-coenzyme A diphosphatase FITM2 (EC 3.6.1.-) (Fat storage-inducing transmembrane protein 2) (Fat-inducing protein 2)	Fitm2	1	1	1	5	30.016	0	0	0	0	0	20696000
Q9WTJ4	Flt3-interacting zinc finger protein 1	Fiz1	1	1	1	6	52.685	0	0	0	0	8575700	0
Q61576	Peptidyl-prolyl cis-trans isomerase FKBP10 (PPIase FKBP10) (EC 5.2.1.8) (65 kDa FK506-binding protein) (65 kDa FKBP) (FKBP-65) (FK506-binding protein 10) (FKBP-10) (Immunophilin FKBP65) (Rotamase)	Fkbp10	1	22	21	49.6	64.697	1045500000	1043300000	1143100000	1291100000	892090000	1023000000
Q9D1M7	Peptidyl-prolyl cis-trans isomerase FKBP11 (PPIase FKBP11) (EC 5.2.1.8) (19 kDa FK506-binding protein) (19 kDa FKBP) (FKBP-19) (FK506-binding protein 11) (FKBP-11) (Rotamase)	Fkbp11	1	5	5	34.8	22.137	0	0	0	349340000	269900000	290000000
Q6P9Q6	FK506-binding protein 15 (FKBP-15) (133 kDa FK506-binding protein) (133 kDa FKBP) (FKBP-133) (WASP and FKBP-like) (WAFL)	Fkbp15	1	7	7	4.9	132.96	0	0	0	76289000	84739000	91126000
P26883	Peptidyl-prolyl cis-trans isomerase FKBP1A (PPIase FKBP1A) (EC 5.2.1.8) (12 kDa FK506-binding protein) (12 kDa FKBP) (FKBP-12) (Calstabin-1) (FK506-binding protein 1A) (FKBP-1A) (Immunophilin FKBP12) (Rotamase)	Fkbp1a	1	2	2	25	11.922	178760000	191280000	207790000	119210000	105490000	84175000
P45878	Peptidyl-prolyl cis-trans isomerase FKBP2 (PPIase FKBP2) (EC 5.2.1.8) (13 kDa FK506-binding protein) (13 kDa FKBP) (FKBP-13) (FK506-binding protein 2) (FKBP-2) (Immunophilin FKBP13) (Rotamase)	Fkbp2	1	4	4	34.3	15.344	0	0	0	49568000	38465000	26499000
Q62446	Peptidyl-prolyl cis-trans isomerase FKBP3 (PPIase FKBP3) (EC 5.2.1.8) (25 kDa FK506-binding protein) (25 kDa FKBP) (FKBP-25) (FK506-binding protein 3) (FKBP-3) (Immunophilin FKBP25) (Rapamycin-selective 25 kDa immunophilin) (Rotamase)	Fkbp3	1	6	6	22.8	25.147	253960000	225810000	229710000	137760000	524650000	735790000
P30416	Peptidyl-prolyl cis-trans isomerase FKBP4 (PPIase FKBP4) (EC 5.2.1.8) (52 kDa FK506-binding protein) (52 kDa FKBP) (FKBP-52) (59 kDa immunophilin) (p59) (FK506-binding protein 4) (FKBP-4) (FKBP59) (HSP-binding immunophilin) (HBI) (Immunophilin FKBP52) (Rotamase) [Cleaved into: Peptidyl-prolyl cis-trans isomerase FKBP4, N-terminally processed]	Fkbp4	1	4	4	10	51.572	0	0	0	66363000	78752000	64357000
O54998	Peptidyl-prolyl cis-trans isomerase FKBP7 (PPIase FKBP7) (EC 5.2.1.8) (23 kDa FK506-binding protein) (23 kDa FKBP) (FKBP-23) (FK506-binding protein 7) (FKBP-7) (Rotamase)	Fkbp7	1	4	4	18.3	24.913	71536000	59070000	79583000	0	0	0
O35465	Peptidyl-prolyl cis-trans isomerase FKBP8 (PPIase FKBP8) (EC 5.2.1.8) (38 kDa FK506-binding protein) (38 kDa FKBP) (FKBP-38) (mFKBP38) (FK506-binding protein 8) (FKBP-8) (FKBPR38) (Rotamase)	Fkbp8	1	6	6	20.4	43.528	168830000	231610000	119840000	176350000	186330000	183170000
Q9Z247	Peptidyl-prolyl cis-trans isomerase FKBP9 (PPIase FKBP9) (EC 5.2.1.8) (63 kDa FK506-binding protein) (63 kDa FKBP) (FKBP-63) (FK506-binding protein 9) (FKBP-9) (FKBP65RS) (Rotamase)	Fkbp9	1	16	15	28.2	62.995	1296800000	666730000	754150000	971150000	767260000	596750000
Q9JJ28	Protein flightless-1 homolog	Flii	1	9	9	8.3	144.8	0	0	0	148500000	211090000	177540000
Q8BTM8	Filamin-A (FLN-A) (Actin-binding protein 280) (ABP-280) (Alpha-filamin) (Endothelial actin-binding protein) (Filamin-1) (Non-muscle filamin)	Flna	1	124	114	64.5	281.22	43449000000	35745000000	34648000000	33003000000	39481000000	43745000000
Q80X90	Filamin-B (FLN-B) (ABP-280-like protein) (Actin-binding-like protein) (Beta-filamin)	Flnb	1	108	97	54.6	277.82	10879000000	10684000000	10226000000	10255000000	11953000000	12279000000
Q8VHX6	Filamin-C (FLN-C) (ABP-280-like protein) (ABP-L) (Actin-binding-like protein) (Filamin-2) (Gamma-filamin)	Flnc	1	78	66	37.5	291.12	1678700000	1710300000	2006100000	3011000000	3314200000	3372900000
O08917	Flotillin-1	Flot1	1	11	11	29	47.513	168800000	168700000	187870000	412790000	505740000	493560000
Q60634	Flotillin-2 (Epidermal surface antigen) (ESA) (Membrane component chromosome 17 surface marker 1 homolog)	Flot2	1	9	9	21.7	47.037	174170000	115790000	388470000	558270000	715520000	691580000
P35917	Vascular endothelial growth factor receptor 3 (VEGFR-3) (EC 2.7.10.1) (Fms-like tyrosine kinase 4) (FLT-4) (Tyrosine-protein kinase receptor FLT4)	Flt4	1	1	1	1	153.01	0	0	0	0	0	24115000
Q05860	Formin-1 (Limb deformity protein)	Fmn1	1	2	2	1.2	163.58	0	0	0	0	14158000	0
Q6ZPF4	Formin-like protein 3	Fmnl3	1	4	4	4.3	117.17	0	0	0	22412000	0	0
P50608	Fibromodulin (FM) (Collagen-binding 59 kDa protein) (Keratan sulfate proteoglycan fibromodulin) (KSPG fibromodulin)	Fmod	1	1	1	3.5	43.054	0	0	0	0	0	0
P35922	Synaptic functional regulator FMR1 (Fragile X mental retardation protein 1 homolog) (FMRP) (Protein FMR-1) (mFmr1p)	Fmr1	1	11	9	22.8	68.988	0	75585000	94949000	93773000	124300000	112490000
P11276	Fibronectin (FN) [Cleaved into: Anastellin]	Fn1	1	78	78	43.3	272.53	8428900000	7889900000	9501300000	6900300000	7732300000	8739800000
Q8BX90	Fibronectin type-III domain-containing protein 3A	Fndc3a	1	5	5	4.5	131.96	0	0	0	73408000	106050000	77645000
Q6NWW9	Fibronectin type III domain-containing protein 3B (Factor for adipocyte differentiation 104) (HCV NS5A-binding protein 37)	Fndc3b	1	17	17	20.8	132.76	359050000	397210000	433450000	456390000	510220000	471570000
P47930	Fos-related antigen 2 (FRA-2)	Fosl2	1	3	3	10.7	35.298	0	0	0	21767000	25475000	0
P42128	Forkhead box protein K1 (Myocyte nuclear factor) (MNF)	Foxk1	1	1	1	2.2	74.919	0	0	0	0	19989000	0
P97376	Protein FRG1 (FSHD region gene 1 protein)	Frg1	1	1	1	6.2	29.127	0	0	0	0	0	30594000
Q8C0V9	FERM domain-containing protein 6	Frmd6	1	1	1	2.4	71.651	0	0	0	0	0	11859000
Q8C180	Fibroblast growth factor receptor substrate 2 (FGFR substrate 2) (FGFR-signaling adaptor SNT) (FRS2-alpha) (Suc1-associated neurotrophic factor target 1) (SNT-1)	Frs2	1	2	2	5.3	56.793	733080	0	0	0	0	0
Q61553	Fascin (Singed-like protein)	Fscn1	1	13	13	28	54.507	223280000	229360000	248090000	499840000	650730000	697300000
Q62356	Follistatin-related protein 1 (Follistatin-like protein 1) (TGF-beta-inducible protein TSC-36)	Fstl1	1	5	5	18.3	34.554	61106000	46553000	73656000	139730000	195930000	204470000
P09528	Ferritin heavy chain (Ferritin H subunit) (EC 1.16.3.1) [Cleaved into: Ferritin heavy chain, N-terminally processed]	Fth1	1	5	5	30.2	21.066	0	0	0	80254000	88956000	58200000
P29391;P49945	Ferritin light chain 1 (Ferritin L subunit 1)	Ftl1	2	7	7	55.2	20.802	855060000	1155800000	570780000	326740000	223000000	215200000
Q91WJ8	Far upstream element-binding protein 1 (FBP) (FUSE-binding protein 1)	Fubp1	1	13	11	24.4	68.539	194530000	272030000	293890000	361060000	454420000	502950000
Q9D6K8	FUN14 domain-containing protein 2 (Hepatitis C virus core-binding protein 6)	Fundc2	1	2	2	15.2	16.564	0	0	0	0	0	82747000
P56959	RNA-binding protein FUS (Protein pigpen)	Fus	1	8	8	17.4	52.673	659090000	562560000	719810000	260860000	287430000	251440000
Q9WTS2	Alpha-(1,6)-fucosyltransferase (Alpha1-6FucT) (EC 2.4.1.68) (Fucosyltransferase 8) (GDP-L-Fuc:N-acetyl-beta-D-glucosaminide alpha1,6-fucosyltransferase) (GDP-fucose--glycoprotein fucosyltransferase) (Glycoprotein 6-alpha-L-fucosyltransferase)	Fut8	1	1	1	2.1	66.556	0	0	0	0	0	4608300
Q61584	Fragile X mental retardation syndrome-related protein 1 (mFxr1p)	Fxr1	1	16	15	29.7	76.221	172460000	259610000	156590000	364920000	199230000	159810000
Q9WVR4	Fragile X mental retardation syndrome-related protein 2	Fxr2	1	4	2	9.5	73.742	0	0	0	0	73756000	0
Q8VDC1	FYVE and coiled-coil domain-containing protein 1	Fyco1	1	5	5	3.6	162.33	0	0	0	33607000	30330000	31019000
P39688	Tyrosine-protein kinase Fyn (EC 2.7.10.2) (Proto-oncogene c-Fyn) (p59-Fyn)	Fyn	1	4	2	6.7	60.674	0	0	5943200	0	0	0
O70421	Frizzled-1 (Fz-1) (mFz1)	Fzd1	1	3	3	4.7	71.126	0	0	0	57649000	74231000	63148000
Q9JIP6	Frizzled-2 (Fz-2) (mFz2) (Frizzled-10) (Fz-10) (mFz10)	Fzd2	1	2	2	2.6	64.058	0	0	0	0	0	21787000
P97855	Ras GTPase-activating protein-binding protein 1 (G3BP-1) (EC 3.6.4.12) (EC 3.6.4.13) (ATP-dependent DNA helicase VIII) (GAP SH3 domain-binding protein 1) (HDH-VIII)	G3bp1	1	8	8	21.3	51.828	210450000	184440000	187460000	343340000	386020000	428420000
P97379	Ras GTPase-activating protein-binding protein 2 (G3BP-2) (GAP SH3 domain-binding protein 2)	G3bp2	1	1	1	2.7	54.087	0	0	0	0	0	46106000
Q00612	Glucose-6-phosphate 1-dehydrogenase X (G6PD) (EC 1.1.1.49)	G6pdx	1	4	4	8.3	59.262	52920000	48248000	0	129390000	139630000	154610000
P70699	Lysosomal alpha-glucosidase (EC 3.2.1.20) (Acid maltase)	Gaa	1	15	15	19.4	106.25	190220000	255980000	231600000	211320000	229950000	255730000
P60521;Q9DCD6;Q8R3R8	Gamma-aminobutyric acid receptor-associated protein-like 2 (GABA(A) receptor-associated protein-like 2) (Golgi-associated ATPase enhancer of 16 kDa) (GATE-16)	Gabarapl2	3	3	3	24.8	13.667	0	0	0	86687000	108180000	90779000
Q9CR59	Growth arrest and DNA damage-inducible proteins-interacting protein 1 (39S ribosomal protein L59, mitochondrial) (MRP-L59)	Gadd45gip1	1	3	3	10.8	25.82	0	0	0	92917000	115930000	100960000
Q99KY4;Q80TZ3	Cyclin-G-associated kinase (EC 2.7.11.1)	Gak	2	2	2	1.7	143.64	0	0	0	0	0	19514000
Q571E4	N-acetylgalactosamine-6-sulfatase (EC 3.1.6.4) (Chondroitinsulfatase) (Chondroitinase) (Galactose-6-sulfate sulfatase) (N-acetylgalactosamine-6-sulfate sulfatase) (GalNAc6S sulfatase)	Galns	1	1	1	1.9	57.673	0	0	0	0	4806700	0
O08912	Polypeptide N-acetylgalactosaminyltransferase 1 (EC 2.4.1.41) (Polypeptide GalNAc transferase 1) (GalNAc-T1) (pp-GaNTase 1) (Protein-UDP acetylgalactosaminyltransferase 1) (UDP-GalNAc:polypeptide N-acetylgalactosaminyltransferase 1) [Cleaved into: Polypeptide N-acetylgalactosaminyltransferase 1 soluble form]	Galnt1	1	4	4	9.1	64.254	0	0	0	46020000	41007000	0
Q6PB93	Polypeptide N-acetylgalactosaminyltransferase 2 (EC 2.4.1.41) (Polypeptide GalNAc transferase 2) (GalNAc-T2) (pp-GaNTase 2) (Protein-UDP acetylgalactosaminyltransferase 2) (UDP-GalNAc:polypeptide N-acetylgalactosaminyltransferase 2) [Cleaved into: Polypeptide N-acetylgalactosaminyltransferase 2 soluble form]	Galnt2	1	6	6	10.7	64.514	111500000	28428000	166080000	149870000	167760000	103790000
Q80VA0	N-acetylgalactosaminyltransferase 7 (EC 2.4.1.41) (Polypeptide GalNAc transferase 7) (GalNAc-T7) (pp-GaNTase 7) (Protein-UDP acetylgalactosaminyltransferase 7) (UDP-GalNAc:polypeptide N-acetylgalactosaminyltransferase 7)	Galnt7	1	1	1	1.4	75.418	0	0	0	0	0	10397000
Q8BHN3	Neutral alpha-glucosidase AB (EC 3.2.1.207) (Alpha-glucosidase 2) (Glucosidase II subunit alpha)	Ganab	1	22	22	28.2	106.91	1046800000	1017500000	1049800000	625820000	693960000	631090000
P06837	Neuromodulin (Axonal membrane protein GAP-43) (Calmodulin-binding protein P-57) (Growth-associated protein 43)	Gap43	1	1	1	7.5	23.632	0	0	0	11513000	0	0
P16858;Q64467	Glyceraldehyde-3-phosphate dehydrogenase (GAPDH) (EC 1.2.1.12) (Peptidyl-cysteine S-nitrosylase GAPDH) (EC 2.6.99.-)	Gapdh	2	18	18	70	35.81	22134000000	19083000000	18395000000	3739800000	6059500000	7704400000
Q9CY66	H/ACA ribonucleoprotein complex subunit 1 (Nucleolar protein family A member 1) (snoRNP protein GAR1)	Gar1	1	1	1	3.9	23.474	0	0	0	0	0	30284000
Q9CZD3	Glycine--tRNA ligase (EC 6.1.1.14) (Diadenosine tetraphosphate synthetase) (Ap4A synthetase) (EC 2.7.7.-) (Glycyl-tRNA synthetase 1) (GlyRS)	Gars1	1	7	7	10.2	81.877	93937000	106290000	125930000	140520000	163160000	228150000
Q64737	Trifunctional purine biosynthetic protein adenosine-3 [Includes: Phosphoribosylamine--glycine ligase (EC 6.3.4.13) (Glycinamide ribonucleotide synthetase) (GARS) (Phosphoribosylglycinamide synthetase); Phosphoribosylformylglycinamidine cyclo-ligase (EC 6.3.3.1) (AIR synthase) (AIRS) (Phosphoribosyl-aminoimidazole synthetase); Phosphoribosylglycinamide formyltransferase (EC 2.1.2.2) (5'-phosphorib…	Gart	1	3	3	4.5	107.5	0	0	0	38626000	0	0
Q01721	Growth arrest-specific protein 1 (GAS-1)	Gas1	1	1	1	6.1	35.694	0	0	0	0	0	11770000
Q8CHY6	Transcriptional repressor p66 alpha (GATA zinc finger domain-containing protein 2A)	Gatad2a	1	2	2	5.1	67.333	0	0	0	19870000	22479000	25958000
Q8VHR5	Transcriptional repressor p66-beta (GATA zinc finger domain-containing protein 2B) (p66/p68)	Gatad2b	1	2	2	3.9	65.41	0	0	21075000	0	0	0
Q9D964	Glycine amidinotransferase, mitochondrial (EC 2.1.4.1) (L-arginine:glycine amidinotransferase) (Transamidinase)	Gatm	1	2	2	7.6	48.297	0	0	0	4036800	0	0
P17439	Lysosomal acid glucosylceramidase (Lysosomal acid GCase) (EC 3.2.1.45) (Acid beta-glucosidase) (Beta-glucocerebrosidase) (Cholesterol glucosyltransferase) (SGTase) (EC 2.4.1.-) (Cholesteryl-beta-glucosidase) (EC 3.2.1.-) (D-glucosyl-N-acylsphingosine glucohydrolase)	Gba	1	7	7	14.2	57.621	0	0	0	95030000	115450000	99362000
O55126	Protein NipSnap homolog 2 (NipSnap2) (Glioblastoma-amplified sequence)	Nipsnap2	1	3	3	13.9	32.932	121350000	0	0	0	0	0
O88986	2-amino-3-ketobutyrate coenzyme A ligase, mitochondrial (AKB ligase) (EC 2.3.1.29) (Aminoacetone synthase) (Glycine acetyltransferase)	Gcat	1	1	1	2.6	44.93	0	0	0	0	0	17375000
Q8CHG3	GRIP and coiled-coil domain-containing protein 2 (185 kDa Golgi coiled-coil protein) (GCC185)	Gcc2	1	1	1	0.8	194.44	0	0	0	0	0	18680000
E9PVA8	eIF-2-alpha kinase activator GCN1 (GCN1 eIF-2-alpha kinase activator homolog) (GCN1-like protein 1) (General control of amino-acid synthesis 1-like protein 1) (Translational activator GCN1)	Gcn1	1	35	35	15.2	293.02	437470000	347810000	561110000	575900000	1163600000	1268900000
Q91WK5	Glycine cleavage system H protein, mitochondrial (Lipoic acid-containing protein)	Gcsh	1	2	2	17.6	18.637	0	0	34405000	0	0	0
P50396	Rab GDP dissociation inhibitor alpha (Rab GDI alpha) (Guanosine diphosphate dissociation inhibitor 1) (GDI-1)	Gdi1	1	3	1	8.9	50.521	0	0	0	0	0	5581000
Q61598	Rab GDP dissociation inhibitor beta (Rab GDI beta) (GDI-3) (Guanosine diphosphate dissociation inhibitor 2) (GDI-2)	Gdi2	1	7	5	19.6	50.537	179340000	167610000	194600000	442630000	404770000	380150000
Q8BX17	Gem-associated protein 5 (Gemin5)	Gemin5	1	5	5	3.6	166.59	0	0	0	41553000	60869000	52803000
Q9D1H7	Golgi to ER traffic protein 4 homolog	Get4	1	2	2	7.6	36.525	0	0	9513300	0	0	0
Q8K0D5	Elongation factor G, mitochondrial (EF-Gmt) (Elongation factor G 1, mitochondrial) (mEF-G 1) (Elongation factor G1)	Gfm1	1	6	6	8.7	83.549	0	0	0	166310000	180630000	196870000
Q8R2Q4	Ribosome-releasing factor 2, mitochondrial (RRF2mt) (Elongation factor G 2, mitochondrial) (EF-G2mt) (mEF-G 2)	Gfm2	1	3	3	3.5	86.108	0	0	0	0	17808000	0
Q9Z2Z9;P47856	Glutamine--fructose-6-phosphate aminotransferase [isomerizing] 2 (EC 2.6.1.16) (D-fructose-6-phosphate amidotransferase 2) (Glutamine:fructose-6-phosphate amidotransferase 2) (GFAT 2) (GFAT2) (Hexosephosphate aminotransferase 2)	Gfpt2	2	3	3	5.7	77.008	0	0	0	34212000	0	0
Q6P5E6	ADP-ribosylation factor-binding protein GGA2 (Gamma-adaptin-related protein 2) (Golgi-localized, gamma ear-containing, ARF-binding protein 2)	Gga2	1	4	4	12.4	66.048	0	0	28122000	41099000	58200000	76234000
Q9QYC7	Vitamin K-dependent gamma-carboxylase (EC 4.1.1.90) (Gamma-glutamyl carboxylase) (Peptidyl-glutamate 4-carboxylase) (Vitamin K gamma glutamyl carboxylase)	Ggcx	1	5	5	6.5	87.194	0	0	0	0	0	65299000
Q91VC9	Growth hormone-inducible transmembrane protein (Mitochondrial morphology and cristae structure 1) (MICS1)	Ghitm	1	2	2	6.1	37.275	0	0	0	188940000	271830000	267320000
Q6Y7W8	GRB10-interacting GYF protein 2 (PERQ amino acid-rich with GYF domain-containing protein 2) (Trinucleotide repeat-containing gene 15 protein)	Gigyf2	1	3	3	2.7	149.19	67153000	0	0	82572000	73520000	79589000
Q9Z0G0	PDZ domain-containing protein GIPC1 (GAIP C-terminus-interacting protein) (RGS-GAIP-interacting protein) (RGS19-interacting protein 1) (SemaF cytoplasmic domain-associated protein 1) (SEMCAP-1) (Synectin)	Gipc1	1	2	2	8.1	36.129	0	0	0	7609400	0	0
Q68FF6	ARF GTPase-activating protein GIT1 (ARF GAP GIT1) (G protein-coupled receptor kinase-interactor 1) (GRK-interacting protein 1)	Git1	1	1	1	1.8	85.299	0	0	0	0	0	13848000
P23242	Gap junction alpha-1 protein (Connexin-43) (Cx43) (Gap junction 43 kDa heart protein)	Gja1	1	5	5	22.5	43.004	60276000	54495000	60429000	322650000	349260000	398130000
P28231	Gap junction beta-3 protein (Connexin-31) (Cx31)	Gjb3	1	2	2	9.6	30.902	0	0	0	0	0	7932200
Q9JMB0	G kinase-anchoring protein 1 (cGMP-dependent protein kinase-anchoring protein of 42 kDa)	Gkap1	1	1	1	3.8	41.762	0	0	0	0	0	6477500
P51569	Alpha-galactosidase A (EC 3.2.1.22) (Alpha-D-galactosidase A) (Alpha-D-galactoside galactohydrolase) (Galactosylgalactosylglucosylceramidase GLA) (EC 3.2.1.47) (Melibiase)	Gla	1	1	1	2.9	47.642	0	0	0	0	0	9548900
P23780	Beta-galactosidase (EC 3.2.1.23) (Acid beta-galactosidase) (Lactase)	Glb1	1	2	2	3.9	73.12	0	0	0	23804000	0	0
Q9EPS3	D-glucuronyl C5-epimerase (EC 5.1.3.17) (Heparan sulfate C5-epimerase) (Hsepi) (Heparin sulfate C5-epimerase) (Heparin/heparan sulfate:glucuronic acid C5-epimerase) (Heparosan-N-sulfate-glucuronate 5-epimerase)	Glce	1	3	3	4.9	70.088	0	0	0	9456600	0	0
Q61543	Golgi apparatus protein 1 (E-selectin ligand 1) (ESL-1) (Selel) (Golgi sialoglycoprotein MG-160)	Glg1	1	41	41	37.4	133.73	1938800000	1877000000	1890100000	3695200000	4091000000	4487300000
Q61602;P47806;Q0VGT2;Q8VDL9;Q6XP49;Q8K1M4	Transcriptional activator GLI3 (GLI3 form of 190 kDa) (GLI3-190) (GLI3 full-length protein) (GLI3FL) [Cleaved into: Transcriptional repressor GLI3R (GLI3 C-terminally truncated form) (GLI3 form of 83 kDa) (GLI3-83)]	Gli3	6	4	4	2.6	171.65	0	0	0	50792000	51815000	61214000
Q9CYL5	Golgi-associated plant pathogenesis-related protein 1 (GAPR-1) (Golgi-associated PR-1 protein) (Glioma pathogenesis-related protein 2) (GliPR 2)	Glipr2	1	6	6	47.4	17.09	1177900000	1202200000	1369300000	1964600000	1733900000	2234900000
Q9CPV4	Glyoxalase domain-containing protein 4	Glod4	1	2	2	6	33.316	0	0	0	25680000	26398000	41144000
Q9CQM9	Glutaredoxin-3 (PKC-interacting cousin of thioredoxin) (PICOT) (PKC-theta-interacting protein) (PKCq-interacting protein) (Thioredoxin-like protein 2)	Glrx3	1	3	3	9.8	37.778	0	0	0	0	0	97384000
Q80Y14	Glutaredoxin-related protein 5, mitochondrial (Monothiol glutaredoxin-5)	Glrx5	1	4	4	29.6	16.292	0	0	0	96023000	0	45530000
D3Z7P3	Glutaminase kidney isoform, mitochondrial (GLS) (EC 3.5.1.2) [Cleaved into: Glutaminase kidney isoform, mitochondrial 68 kDa chain; Glutaminase kidney isoform, mitochondrial 65 kDa chain]	Gls	1	8	8	16.2	73.963	120060000	146830000	226890000	295980000	400120000	432040000
P26443	Glutamate dehydrogenase 1, mitochondrial (GDH 1) (EC 1.4.1.3)	Glud1	1	21	21	43.4	61.336	3939700000	3451700000	6507500000	2099100000	1862400000	2608000000
Q2Q5T5	Protein myomixer (Embryonic stem cell- and germ cell-specific protein) (ESGP) (Microprotein inducer of fusion) (Protein minion) (Protein myomerger)	Mymx	1	1	1	8.3	9.5984	0	0	0	0	0	13287000
Q9CQI3;Q9ERL7	Glia maturation factor beta (GMF-beta)	Gmfb	2	2	2	17.6	16.723	0	0	0	0	53699000	58205000
Q922H4	Mannose-1-phosphate guanyltransferase alpha (GDP-mannose pyrophosphorylase A) (GTP-mannose-1-phosphate guanylyltransferase alpha)	Gmppa	1	1	1	3.6	46.244	0	0	0	0	0	14086000
Q3THK7	GMP synthase [glutamine-hydrolyzing] (EC 6.3.5.2) (GMP synthetase) (Glutamine amidotransferase)	Gmps	1	4	4	6.2	76.723	0	0	0	41085000	0	60038000
P21278;P30677	Guanine nucleotide-binding protein subunit alpha-11 (G alpha-11) (G-protein subunit alpha-11)	Gna11	2	5	3	17	42.024	0	0	0	41622000	0	0
P27601	Guanine nucleotide-binding protein subunit alpha-13 (G alpha-13) (G-protein subunit alpha-13)	Gna13	1	3	2	7.2	44.054	0	22690000	0	0	0	0
P08752;B2RSH2	Guanine nucleotide-binding protein G(i) subunit alpha-2 (Adenylate cyclase-inhibiting G alpha protein)	Gnai2	2	13	8	50.1	40.489	2161500000	2361100000	2508500000	737920000	705650000	933410000
Q9DC51;P20612;P18872;Q3V3I2;P50149	Guanine nucleotide-binding protein G(i) subunit alpha-3 (G(i) alpha-3)	Gnai3	5	10	5	32.2	40.538	225960000	0	271330000	338550000	194760000	232080000
P21279;O70443;P27600	Guanine nucleotide-binding protein G(q) subunit alpha (Guanine nucleotide-binding protein alpha-q)	Gnaq	3	6	4	19.5	42.158	118080000	187440000	120450000	202980000	275360000	314110000
P63094;Q6R0H7;Q8CGK7	Guanine nucleotide-binding protein G(s) subunit alpha isoforms short (Adenylate cyclase-stimulating G alpha protein)	Gnas	3	7	6	22.6	45.663	379340000	429510000	373850000	439090000	413920000	474180000
P62874	Guanine nucleotide-binding protein G(I)/G(S)/G(T) subunit beta-1 (Transducin beta chain 1)	Gnb1	1	14	8	47.6	37.377	1883800000	1759000000	1622200000	3502400000	3984400000	3795400000
P62880	Guanine nucleotide-binding protein G(I)/G(S)/G(T) subunit beta-2 (G protein subunit beta-2) (Transducin beta chain 2)	Gnb2	1	13	5	47.6	37.331	1024700000	791920000	946250000	1383800000	1517700000	1268900000
P68040	Receptor of activated protein C kinase 1 (12-3) (Guanine nucleotide-binding protein subunit beta-2-like 1) (Receptor for activated C kinase) (Receptor of activated protein kinase C 1) (p205) [Cleaved into: Receptor of activated protein C kinase 1, N-terminally processed (Guanine nucleotide-binding protein subunit beta-2-like 1, N-terminally processed)]	Rack1	1	19	19	72.2	35.076	9258200000	8272300000	7540300000	2339700000	1958500000	1732900000
P29387	Guanine nucleotide-binding protein subunit beta-4 (Transducin beta chain 4)	Gnb4	1	7	2	19.7	37.379	0	0	0	0	0	73253000
Q9CXP8	Guanine nucleotide-binding protein G(I)/G(S)/G(O) subunit gamma-10	Gng10	1	2	2	42.6	7.2293	87536000	78562000	89902000	0	0	0
Q9DAS9	Guanine nucleotide-binding protein G(I)/G(S)/G(O) subunit gamma-12	Gng12	1	4	4	66.7	7.9972	350980000	858570000	307900000	931650000	1016500000	741720000
P63213	Guanine nucleotide-binding protein G(I)/G(S)/G(O) subunit gamma-2 (G gamma-I)	Gng2	1	2	2	39.4	7.8501	176030000	171980000	0	127610000	0	0
Q80SZ7	Guanine nucleotide-binding protein G(I)/G(S)/G(O) subunit gamma-5	Gng5	1	2	2	27.9	7.3184	0	141800000	203800000	423830000	610950000	605230000
Q61016	Guanine nucleotide-binding protein G(I)/G(S)/G(O) subunit gamma-7	Gng7	1	1	1	10.3	7.4796	0	2084000	0	0	0	0
Q8CI11	Guanine nucleotide-binding protein-like 3 (Nucleolar GTP-binding protein 3) (Nucleostemin)	Gnl3	1	3	3	7.2	60.786	0	0	0	65027000	65646000	87667000
P98192	Dihydroxyacetone phosphate acyltransferase (DAP-AT) (DHAP-AT) (EC 2.3.1.42) (Acyl-CoA:dihydroxyacetonephosphateacyltransferase) (Glycerone-phosphate O-acyltransferase)	Gnpat	1	2	2	2.9	76.869	0	0	0	0	0	36855000
Q9JK38	Glucosamine 6-phosphate N-acetyltransferase (EC 2.3.1.4) (Phosphoglucosamine acetylase) (Phosphoglucosamine transacetylase) (Protein EMeg32)	Gnpnat1	1	1	1	6	20.791	0	0	0	0	0	15599000
Q8BFR4	N-acetylglucosamine-6-sulfatase (EC 3.1.6.14) (Glucosamine-6-sulfatase) (G6S)	Gns	1	7	7	16.5	61.174	0	0	0	138590000	89509000	0
Q9CW79	Golgin subfamily A member 1 (Golgin-97)	Golga1	1	1	1	1.5	87.337	0	0	0	0	0	15191000
Q921M4	Golgin subfamily A member 2 (130 kDa cis-Golgi matrix protein) (GM130)	Golga2	1	6	6	6.3	113.28	53921000	44831000	45911000	72854000	131840000	121470000
P55937	Golgin subfamily A member 3 (Golgin-160) (Male-enhanced antigen 2) (MEA-2)	Golga3	1	1	1	0.8	167.22	0	0	0	0	0	0
Q91VW5	Golgin subfamily A member 4 (tGolgin-1)	Golga4	1	2	2	1.2	257.56	0	0	0	4482500	0	0
Q9QYE6	Golgin subfamily A member 5 (Golgin-84) (Protein Ret-II) (Protein Sumiko)	Golga5	1	4	4	8.2	82.367	0	0	0	0	63590000	62242000
Q91W53;Q9D428	Golgin subfamily A member 7	Golga7	2	2	2	13.9	15.792	0	16596000	0	0	0	0
Q8BXA1	Golgi integral membrane protein 4 (Decapacitation factor 10) (Golgi phosphoprotein 4)	Golim4	1	8	8	14.2	76.784	119720000	98613000	138780000	143710000	126950000	136480000
Q91XA2	Golgi membrane protein 1 (Golgi membrane protein GP73) (Golgi phosphoprotein 2)	Golm1	1	2	2	8.4	44.326	0	0	4073200	0	0	0
Q9CRA5	Golgi phosphoprotein 3 (Coat protein GPP34)	Golph3	1	3	2	14.8	33.752	47538000	49392000	0	0	69980000	79261000
Q8R088	Golgi phosphoprotein 3-like	Golph3l	1	2	1	8.4	32.905	2376200	0	0	0	0	0
Q9CR60	Vesicle transport protein GOT1B (Golgi transport 1 homolog B)	Golt1b	1	3	3	23.2	15.421	116080000	69966000	0	0	0	0
Q99JX3;Q91X51	Golgi reassembly-stacking protein 2 (GRS2) (Golgi reassembly-stacking protein of 55 kDa) (GRASP55)	Gorasp2	2	4	4	11.8	47.038	0	0	0	184780000	236370000	253360000
O35166	Golgi SNAP receptor complex member 2 (27 kDa Golgi SNARE protein) (Membrin)	Gosr2	1	1	1	4.7	24.725	0	0	30128000	0	0	0
P05201	Aspartate aminotransferase, cytoplasmic (cAspAT) (EC 2.6.1.1) (EC 2.6.1.3) (Cysteine aminotransferase, cytoplasmic) (Cysteine transaminase, cytoplasmic) (cCAT) (Glutamate oxaloacetate transaminase 1) (Transaminase A)	Got1	1	1	1	3.4	46.247	0	0	0	0	0	6484200
P05202	Aspartate aminotransferase, mitochondrial (mAspAT) (EC 2.6.1.1) (EC 2.6.1.7) (Fatty acid-binding protein) (FABP-1) (Glutamate oxaloacetate transaminase 2) (Kynurenine aminotransferase 4) (Kynurenine aminotransferase IV) (Kynurenine--oxoglutarate transaminase 4) (Kynurenine--oxoglutarate transaminase IV) (Plasma membrane-associated fatty acid-binding protein) (FABPpm) (Transaminase A)	Got2	1	18	18	42.6	47.411	2585300000	2624300000	2120900000	997850000	970570000	561810000
Q9QZF2	Glypican-1 [Cleaved into: Secreted glypican-1]	Gpc1	1	1	1	1.6	61.359	0	0	0	0	0	44483000
P51655;Q9R087	Glypican-4 (K-glypican) [Cleaved into: Secreted glypican-4]	Gpc4	2	5	5	12.4	62.586	0	0	0	125040000	122020000	102310000
Q64521	Glycerol-3-phosphate dehydrogenase, mitochondrial (GPD-M) (GPDH-M) (EC 1.1.5.3) (Protein TISP38)	Gpd2	1	17	17	27.6	80.953	451550000	341190000	224190000	266750000	483880000	441590000
P06745;CON__Q3ZBD7	Glucose-6-phosphate isomerase (GPI) (EC 5.3.1.9) (Autocrine motility factor) (AMF) (Neuroleukin) (NLK) (Phosphoglucose isomerase) (PGI) (Phosphohexose isomerase) (PHI)	Gpi	2	8	8	15.1	62.766	269350000	292730000	241530000	684550000	707580000	691190000
Q8BUV8	Protein GPR107	Gpr107	1	1	1	2	62.055	0	0	0	0	23826000	0
Q91WD0	Protein GPR108 (Lung seven transmembrane receptor 2)	Gpr108	1	2	2	3.3	63.98	0	0	0	0	0	25176000
Q91ZV8	Adhesion G protein-coupled receptor A2 (G-protein coupled receptor 124) (Tumor endothelial marker 5)	Adgra2	1	2	2	2.7	143.17	14854000	0	0	0	0	0
Q80WT4	G-protein coupled receptor 176 (G-protein coupled receptor AGR9)	Gpr176	1	2	2	4.7	57.142	0	0	0	24140000	27503000	23797000
Q8BPS4	Integral membrane protein GPR180	Gpr180	1	2	2	4.3	48.974	0	0	0	0	0	19953000
Q8BHL4	Retinoic acid-induced protein 3 (G-protein coupled receptor family C group 5 member A) (Retinoic acid-induced gene 1 protein) (RAIG-1)	Gprc5a	1	1	1	3.9	40.1	0	0	0	0	0	28748000
Q8BWS5	G protein-regulated inducer of neurite outgrowth 3 (GRIN3)	Gprin3	1	2	2	3.8	80.484	0	0	0	0	16355000	0
Q99LD4	COP9 signalosome complex subunit 1 (SGN1) (Signalosome subunit 1) (G protein pathway suppressor 1) (GPS-1) (JAB1-containing signalosome subunit 1)	Gps1	1	1	1	3.2	53.442	0	0	0	0	0	0
Q8BGT5	Alanine aminotransferase 2 (ALT2) (EC 2.6.1.2) (Glutamate pyruvate transaminase 2) (GPT 2) (Glutamic--alanine transaminase 2) (Glutamic--pyruvic transaminase 2)	Gpt2	1	2	2	5	57.943	0	0	0	9048900	0	0
O70325	Phospholipid hydroperoxide glutathione peroxidase (PHGPx) (EC 1.11.1.12) (Glutathione peroxidase 4) (GPx-4) (GSHPx-4)	Gpx4	1	2	2	11.2	22.228	0	0	0	0	0	21083000
Q99LJ6	Glutathione peroxidase 7 (GPx-7) (GSHPx-7) (EC 1.11.1.9)	Gpx7	1	4	4	19.4	21.061	0	0	0	172440000	118430000	143670000
Q9D7B7	Probable glutathione peroxidase 8 (GPx-8) (GSHPx-8) (EC 1.11.1.9)	Gpx8	1	6	6	26.8	24.148	182090000	249810000	153340000	253730000	189780000	190480000
Q8CB44	GRAM domain-containing protein 4 (Death-inducing protein)	Gramd4	1	1	1	2.1	72.263	0	0	0	0	0	30650000
Q60760	Growth factor receptor-bound protein 10 (GRB10 adapter protein) (Maternally expressed gene 1 protein)	Grb10	1	9	9	17.7	70.584	213260000	127460000	141410000	294630000	341670000	393000000
Q60631	Growth factor receptor-bound protein 2 (Adapter protein GRB2) (SH2/SH3 adapter GRB2)	Grb2	1	3	3	14.7	25.238	0	0	0	67375000	63624000	71962000
O35127	Protein C10	Grcc10	1	2	2	24.6	13.194	0	14719000	0	0	0	0
Q61625	Glutamate receptor ionotropic, delta-2 (GluD2) (GluR delta-2 subunit)	Grid2	1	2	2	2.5	113.08	0	0	0	23902000	0	0
Q8VD04	GRIP1-associated protein 1 (GRASP-1) (HCMV-interacting protein) [Cleaved into: GRASP-1 C-terminal chain (30kDa C-terminus form)]	Gripap1	1	2	2	2.1	92.714	0	0	0	0	0	105230000
O70293;Q8VEB1	G protein-coupled receptor kinase 6 (EC 2.7.11.16) (G protein-coupled receptor kinase GRK6)	Grk6	2	1	1	2.4	65.978	0	0	0	0	0	4037200
P28798	Progranulin (PGRN) (Acrogranin) (Epithelin/granulin precursor) (Glycoprotein of 88 Kda) (GP88) (Glycoprotein 88) (PC cell-derived growth factor) (PCDGF) (Proepithelin) (PEPI) [Cleaved into: Paragranulin; Granulin-1; Granulin-2; Granulin-3; Granulin-4; Granulin-5; Granulin-6; Granulin-7]	Grn	1	5	5	10.5	63.458	66966000	55375000	61035000	226630000	218420000	223060000
Q99LP6	GrpE protein homolog 1, mitochondrial (Mt-GrpE#1)	Grpel1	1	9	9	39.6	24.307	51392000	78521000	144390000	307720000	186280000	252060000
Q810D6	Glutamate-rich WD repeat-containing protein 1 (Protein A301)	Grwd1	1	1	1	3.6	49.223	0	0	0	9835600	0	0
Q9WV60;Q2NL51	Glycogen synthase kinase-3 beta (GSK-3 beta) (EC 2.7.11.26) (Serine/threonine-protein kinase GSK3B) (EC 2.7.11.1)	Gsk3b	2	7	7	26	46.71	0	0	107280000	155350000	155820000	164450000
Q8R050;Q149F3	Eukaryotic peptide chain release factor GTP-binding subunit ERF3A (Eukaryotic peptide chain release factor subunit 3a) (eRF3a) (G1 to S phase transition protein 1 homolog)	Gspt1	2	4	4	5.8	68.625	0	0	0	63106000	0	79846000
P47791	Glutathione reductase, mitochondrial (GR) (GRase) (EC 1.8.1.7)	Gsr	1	2	2	4.2	53.662	0	0	0	0	0	94618000
Q8R5I6;Q80W21;P15626;P10649;P48774	Glutathione S-transferase Mu 4 (EC 2.5.1.18) (GST class-mu 4) (GSTM4-4) (Glutathione transferase GSTM7-7) (Leukotriene C4 synthase GSTM4) (EC 4.4.1.20)	Gstm4	5	1	1	4.1	25.519	0	0	0	0	0	18950000
P19157;P46425	Glutathione S-transferase P 1 (Gst P1) (EC 2.5.1.18) (GST YF-YF) (GST class-pi) (GST-piB) (Preadipocyte growth factor)	Gstp1	2	2	2	11	23.609	0	0	0	27280000	48515000	45264000
Q3THK3	General transcription factor IIF subunit 1 (Transcription initiation factor IIF subunit alpha) (TFIIF-alpha)	Gtf2f1	1	2	2	6.3	57.241	0	0	0	35027000	58225000	52758000
Q8R0A0	General transcription factor IIF subunit 2 (EC 3.6.4.12) (ATP-dependent helicase GTF2F2) (Transcription initiation factor IIF subunit beta) (TFIIF-beta)	Gtf2f2	1	2	2	6.8	28.381	0	0	0	0	0	9738400
Q9JIB4	General transcription factor IIH subunit 2 (Basic transcription factor 2 44 kDa subunit) (BTF2 p44) (General transcription factor IIH polypeptide 2) (TFIIH basal transcription factor complex p44 subunit)	Gtf2h2	1	1	1	2.3	44.687	0	0	0	0	0	0
Q8BMQ2	General transcription factor 3C polypeptide 4 (EC 2.3.1.48) (TF3C-delta) (Transcription factor IIIC 90 kDa subunit) (TFIIIC 90 kDa subunit) (TFIIIC90) (Transcription factor IIIC subunit delta)	Gtf3c4	1	1	1	1.3	91.612	0	0	5761900	0	0	0
Q8R2T8	General transcription factor 3C polypeptide 5 (TF3C-epsilon) (Transcription factor IIIC 63 kDa subunit) (TFIIIC 63 kDa subunit) (TFIIIC63) (Transcription factor IIIC subunit epsilon)	Gtf3c5	1	2	2	4	60.501	0	0	0	0	0	10089000
Q99ME9	GTP-binding protein 4 (Chronic renal failure gene protein) (GTP-binding protein NGB) (Nucleolar GTP-binding protein 1)	Gtpbp4	1	2	2	3.6	74.112	0	0	0	0	55332000	63349000
A0A0U1RPR8	Guanylate cyclase D (EC 4.6.1.2)	Gucy2d	1	1	1	1	122.53	0	0	0	0	0	31084000
Q8K2A1	PTB domain-containing engulfment adapter protein 1 (Cell death protein 6 homolog) (PTB domain adapter protein CED-6) (Protein GULP)	Gulp1	1	3	3	10.2	34.47	0	0	0	0	102100000	77050000
P12265	Beta-glucuronidase (EC 3.2.1.31)	Gusb	1	1	1	1.7	74.194	0	0	0	0	39250000	0
Q9R062	Glycogenin-1 (GN-1) (GN1) (EC 2.4.1.186)	Gyg1	1	1	1	4.8	37.402	0	0	0	0	0	12751000
Q78HU7	Glycophorin-C (CD antigen CD236)	Gypc	1	1	1	27.4	10.329	64472000	72443000	85451000	0	0	0
P10922	Histone H1.0 (Histone H1') (Histone H1(0)) (MyD196) [Cleaved into: Histone H1.0, N-terminally processed]	H1-0	1	8	8	27.8	20.861	172740000	135580000	182320000	650380000	686790000	776980000
Q3THW5;P0C0S6	Histone H2A.V (H2A.F/Z) (H2A.Z variant histone 2)	H2az2	2	5	3	53.9	13.509	2034800000	395160000	906300000	259060000	217340000	233510000
P27661	Histone H2AX (H2a/x) (Histone H2A.X)	H2ax	1	9	4	49	15.142	19738000000	15589000000	18651000000	6756000000	8603000000	10656000000
Q9QZQ8	Core histone macro-H2A.1 (Histone macroH2A1) (mH2A1) (H2A.y) (H2A/y)	Macroh2a1	1	11	9	42.7	39.735	0	0	0	351740000	433850000	406120000
Q8CCK0	Core histone macro-H2A.2 (Histone macroH2A2) (mH2A2)	Macroh2a2	1	6	4	22.8	40.092	0	0	0	34116000	32414000	36646000
P01899;P01898;P14430;P14429;P01897;P01896;P14431;P01902	H-2 class I histocompatibility antigen, D-B alpha chain (H-2D(B))	H2-D1	8	6	3	19.3	40.836	0	0	0	56905000	68615000	46274000
P14428;P03991;P04223;P01901;P14426;P01900;P01895;P06339;P14427;P14432	H-2 class I histocompatibility antigen, K-Q alpha chain (H-2K(Q)) (Fragment)	H2-K1	10	4	1	14.9	36.855	0	0	0	0	0	91739000
P84244;P02301	Histone H3.3	H3-3a	2	8	2	55.1	15.328	0	0	0	0	111120000	97587000
Q8CFX1	GDH/6PGL endoplasmic bifunctional protein [Includes: Hexose-6-phosphate dehydrogenase (Glucose 1-dehydrogenase) (EC 1.1.1.47) (Glucose-6-phosphate dehydrogenase) (EC 1.1.1.363); 6-phosphogluconolactonase (6PGL) (EC 3.1.1.31)]	H6pd	1	6	6	7.5	88.927	27939000	29761000	0	91435000	114550000	141850000
Q9D3B1	Very-long-chain (3R)-3-hydroxyacyl-CoA dehydratase 2 (EC 4.2.1.134) (3-hydroxyacyl-CoA dehydratase 2) (HACD2) (Protein-tyrosine phosphatase-like member B)	Hacd2	1	2	2	7.9	28.402	0	0	59023000	0	0	0
Q8K2C9	Very-long-chain (3R)-3-hydroxyacyl-CoA dehydratase 3 (EC 4.2.1.134) (3-hydroxyacyl-CoA dehydratase 3) (HACD3) (Butyrate-induced protein 1) (B-ind1) (Protein-tyrosine phosphatase-like A domain-containing protein 1)	Hacd3	1	5	5	20.2	43.131	0	0	0	244390000	77013000	50997000
Q61425	Hydroxyacyl-coenzyme A dehydrogenase, mitochondrial (HCDH) (EC 1.1.1.35) (Medium and short-chain L-3-hydroxyacyl-coenzyme A dehydrogenase) (Short-chain 3-hydroxyacyl-CoA dehydrogenase)	Hadh	1	8	8	20.7	34.463	0	0	0	214570000	166160000	130320000
Q8BMS1	Trifunctional enzyme subunit alpha, mitochondrial (Monolysocardiolipin acyltransferase) (EC 2.3.1.-) (TP-alpha) [Includes: Long-chain enoyl-CoA hydratase (EC 4.2.1.17); Long chain 3-hydroxyacyl-CoA dehydrogenase (EC 1.1.1.211)]	Hadha	1	23	23	40.2	82.669	1221400000	1258300000	1277800000	1930600000	1395500000	1842100000
Q99JY0	Trifunctional enzyme subunit beta, mitochondrial (TP-beta) [Includes: 3-ketoacyl-CoA thiolase (EC 2.3.1.155) (EC 2.3.1.16) (Acetyl-CoA acyltransferase) (Beta-ketothiolase)]	Hadhb	1	9	9	19.8	51.386	331080000	361420000	648430000	432760000	331090000	438210000
Q61035	Histidine--tRNA ligase, cytoplasmic (EC 6.1.1.21) (Histidyl-tRNA synthetase) (HisRS)	Hars1	1	1	1	1.8	57.432	0	0	0	0	0	40640000
Q99KK9	Histidine--tRNA ligase, mitochondrial (EC 6.1.1.21) (Histidine--tRNA ligase-like) (Histidyl-tRNA synthetase) (HisRS)	Hars2	1	2	2	4.2	56.985	0	0	0	0	0	13903000
Q8BY71	Histone acetyltransferase type B catalytic subunit (EC 2.3.1.48) (Histone acetyltransferase 1)	Hat1	1	1	1	3.8	49.278	0	0	0	0	0	20404000
Q8BKT8	HAUS augmin-like complex subunit 7 (26S proteasome-associated UCH37-interacting protein 1) (UCHL5-interacting protein)	Haus7	1	3	3	8.2	40.656	7759400	0	0	0	0	0
P53702	Holocytochrome c-type synthase (EC 4.4.1.17) (Cytochrome c-type heme lyase) (CCHL)	Hccs	1	4	4	19.1	30.977	0	0	0	0	110090000	112040000
Q61191	Host cell factor 1 (HCF) (HCF-1) (C1 factor) [Cleaved into: HCF N-terminal chain 1; HCF N-terminal chain 2; HCF N-terminal chain 3; HCF N-terminal chain 4; HCF N-terminal chain 5; HCF N-terminal chain 6; HCF C-terminal chain 1; HCF C-terminal chain 2; HCF C-terminal chain 3; HCF C-terminal chain 4; HCF C-terminal chain 5; HCF C-terminal chain 6]	Hcfc1	1	5	5	3.1	210.43	0	0	0	108240000	147750000	135950000
P70288;O09106	Histone deacetylase 2 (HD2) (EC 3.5.1.98) (YY1 transcription factor-binding protein)	Hdac2	2	3	3	5.7	55.302	13594000	0	22659000	0	0	0
P51859	Hepatoma-derived growth factor (HDGF)	Hdgf	1	4	4	18.6	26.268	0	0	0	32927000	56570000	54213000
Q8VDJ3	Vigilin (High density lipoprotein-binding protein) (HDL-binding protein)	Hdlbp	1	51	51	51	141.74	4493300000	4899600000	5730900000	4436700000	6908700000	4265800000
Q5PRF0	HEAT repeat-containing protein 5A	Heatr5a	1	2	2	1	219.89	0	0	0	21452000	29010000	28689000
Q6P1G0	HEAT repeat-containing protein 6	Heatr6	1	1	1	1.3	128.92	6766300	0	0	0	0	0
Q69ZR2	E3 ubiquitin-protein ligase HECTD1 (EC 2.3.2.26) (HECT domain-containing protein 1) (HECT-type E3 ubiquitin transferase HECTD1) (Protein open mind)	Hectd1	1	2	2	0.9	290.08	0	0	0	0	39304000	33023000
Q60848	Lymphocyte-specific helicase (EC 3.6.4.-) (Proliferation-associated SNF2-like protein)	Hells	1	1	1	1.2	95.125	0	0	0	0	0	10314000
E9QAM5	Helicase with zinc finger domain 2 (EC 3.6.4.-) (PPAR-gamma DNA-binding domain-interacting protein 1) (PDIP1) (PPAR-gamma DBD-interacting protein 1)	Helz2	1	2	2	1.4	331.56	0	0	0	28464000	0	0
Q9JJK5	Homocysteine-responsive endoplasmic reticulum-resident ubiquitin-like domain member 1 protein	Herpud1	1	1	1	6.6	43.907	0	0	0	0	0	38502000
P29416	Beta-hexosaminidase subunit alpha (EC 3.2.1.52) (Beta-N-acetylhexosaminidase subunit alpha) (Hexosaminidase subunit A) (N-acetyl-beta-glucosaminidase subunit alpha)	Hexa	1	2	2	4.9	60.612	0	0	0	52261000	48908000	0
P20060	Beta-hexosaminidase subunit beta (EC 3.2.1.52) (Beta-N-acetylhexosaminidase subunit beta) (Hexosaminidase subunit B) (N-acetyl-beta-glucosaminidase subunit beta)	Hexb	1	2	2	3.9	61.115	0	0	0	84491000	78251000	74356000
Q99LI8	Hepatocyte growth factor-regulated tyrosine kinase substrate	Hgs	1	9	9	10.7	86.014	0	0	0	276060000	301970000	335120000
Q3UDW8	Heparan-alpha-glucosaminide N-acetyltransferase (EC 2.3.1.78) (Transmembrane protein 76)	Hgsnat	1	1	1	2	72.503	0	0	0	0	0	90227000
Q99L13	3-hydroxyisobutyrate dehydrogenase, mitochondrial (HIBADH) (EC 1.1.1.31)	Hibadh	1	5	5	23.6	35.44	82725000	77067000	78210000	172550000	216050000	227390000
Q8QZS1	3-hydroxyisobutyryl-CoA hydrolase, mitochondrial (EC 3.1.2.4) (3-hydroxyisobutyryl-coenzyme A hydrolase) (HIB-CoA hydrolase) (HIBYL-CoA-H)	Hibch	1	4	4	13	43.037	0	0	0	36172000	42942000	51930000
Q9JLR9	HIG1 domain family member 1A, mitochondrial (Hypoxia-inducible gene 1 protein)	Higd1a	1	1	1	18.9	10.425	0	0	0	0	0	261210000
P70349	Adenosine 5'-monophosphoramidase HINT1 (EC 3.9.1.-) (Desumoylating isopeptidase HINT1) (EC 3.4.22.-) (Histidine triad nucleotide-binding protein 1) (Protein kinase C inhibitor 1) (Protein kinase C-interacting protein 1) (PKCI-1)	Hint1	1	2	2	17.5	13.777	0	0	0	82058000	104390000	87516000
Q9D0S9	Adenosine 5'-monophosphoramidase HINT2 (EC 3.9.1.-) (HINT-3) (Histidine triad nucleotide-binding protein 2, mitochondrial) (HINT-2)	Hint2	1	3	3	17.2	17.32	0	0	0	36779000	55752000	0
Q8VD75	Huntingtin-interacting protein 1 (HIP-1) (Huntingtin-interacting protein I) (HIP-I)	Hip1	1	10	10	12.1	115.2	0	0	0	169020000	201930000	220170000
P43275	Histone H1.1 (H1 VAR.3) (Histone H1a) (H1a)	H1-1	1	8	5	36.2	21.785	1991500000	1676700000	1786300000	3032300000	2829300000	3043500000
P43276	Histone H1.5 (H1 VAR.5) (H1b)	H1-5	1	9	6	33.6	22.576	4022400000	4417300000	3122300000	1998100000	1644500000	2854100000
P15864;Q07133	Histone H1.2 (H1 VAR.1) (H1c)	H1-2	2	15	6	45.3	21.266	8874500000	9985400000	11107000000	10059000000	11634000000	10346000000
P43277	Histone H1.3 (H1 VAR.4) (H1d)	H1-3	1	13	1	42.1	22.099	1500400000	1564900000	840200000	3310600000	4202200000	4709600000
P43274	Histone H1.4 (H1 VAR.2) (H1e)	H1-4	1	11	3	38.4	21.977	2511300000	3203300000	2326100000	2190100000	2279100000	2790800000
C0HKE9;C0HKE8;C0HKE7;C0HKE6;C0HKE5;C0HKE4;C0HKE3;C0HKE2;C0HKE1;Q8CGP6;Q8CGP7;Q8CGP5;Q8BFU2	Histone H2A type 1-P	Hist1h2ap	13	8	1	63.1	14.135	8746000000	15284000000	7621800000	163870000	74517000	48762000
Q6ZWY9;Q64525;Q64478;P10854	Histone H2B type 1-C/E/G	H2bc4	4	8	1	53.2	13.906	44861000000	54009000000	42532000000	8790500000	9586600000	8073500000
Q8CGP2;Q8CGP1;Q64475;P10853;Q9D2U9;Q8CGP0;P70696;Q64524	Histone H2B type 1-P	Hist1h2bp	8	8	1	53.2	13.992	0	0	0	0	0	1514900000
P68433	Histone H3.1	H3c1	1	9	1	55.9	15.404	0	0	0	0	0	102870000		H3.1-291	H3h	Hist1h3h;	H3c11	H3.1-I	H3i	Hist1h3i
P84228	Histone H3.2 (H3-clustered histone 13) (H3-clustered histone 14) (H3-clustered histone 15) (H3-clustered histone 2) (H3-clustered histone 3) (H3-clustered histone 4) (H3-clustered histone 6) (H3-clustered histone 7)	H3c2	1	9	1	55.9	15.388	20440000000	18202000000	16094000000	7409900000	6814300000	6600000000		H3c4	H3-B	Hist1h3d;	H3c6	H3-F	Hist1h3e;	H3c7	H3.2-221	H3f	Hist1h3f;	H3c13	H3.2-616	Hist2h3b;	H3c14	H3.2-615	Hist2h3c1	Hist2h3ca1;	H3c15	H3.2-614	Hist2h3c2	Hist2h3ca2
P62806	Histone H4	H4c1	1	11	11	56.3	11.367	45429000000	56108000000	27235000000	13840000000	9494300000	7733000000		H4c4	Hist1h4d;	H4c6	Hist1h4f;	H4c8	Hist1h4h;	H4c9	Hist1h4i;	H4c11	Hist1h4j;	H4c12	Hist1h4k;	Hist1h4m;	H4c14	Hist2h4	Hist2h4a;	H4f16	Hist4h4
Q64523;Q6GSS7;Q64522	Histone H2A type 2-C (H2A-clustered histone 20) (H2a-613B)	H2ac20	3	8	2	63.6	13.988	1522300000	1821400000	1624300000	102150000	183110000	151500000
P17710	Hexokinase-1 (EC 2.7.1.1) (Hexokinase type I) (HK I) (Hexokinase, tumor isozyme)	Hk1	1	15	14	14.9	108.3	159530000	266140000	272210000	501560000	560420000	642110000
O08528	Hexokinase-2 (EC 2.7.1.1) (Hexokinase type II) (HK II)	Hk2	1	11	10	14.1	102.53	222330000	241520000	0	100630000	150740000	176540000
Q9D8V0	Minor histocompatibility antigen H13 (EC 3.4.23.-) (Presenilin-like protein 3) (Signal peptide peptidase)	Hm13	1	7	7	15.6	41.747	864530000	888210000	1194100000	954420000	547060000	591750000
P17095	High mobility group protein HMG-I/HMG-Y (HMG-I(Y)) (High mobility group AT-hook protein 1) (High mobility group protein A1)	Hmga1	1	6	6	52.3	11.614	696770000	773560000	354650000	443000000	663000000	801750000
P52927	High mobility group protein HMGI-C (High mobility group AT-hook protein 2)	Hmga2	1	7	7	57.4	11.819	376330000	293930000	1013200000	801440000	992230000	1018900000
P63158	High mobility group protein B1 (High mobility group protein 1) (HMG-1)	Hmgb1	1	12	11	47.4	24.893	2930900000	1147400000	1375000000	604910000	440400000	330800000
P30681	High mobility group protein B2 (High mobility group protein 2) (HMG-2)	Hmgb2	1	5	4	21.9	24.162	0	43381000	78792000	203810000	168810000	85630000
O54879	High mobility group protein B3 (High mobility group protein 2a) (HMG-2a) (High mobility group protein 4) (HMG-4)	Hmgb3	1	2	2	13	23.01	0	0	0	0	109000000	0
P38060;Q8JZS7	Hydroxymethylglutaryl-CoA lyase, mitochondrial (HL) (HMG-CoA lyase) (EC 4.1.3.4) (3-hydroxy-3-methylglutarate-CoA lyase)	Hmgcl	2	4	4	16	34.238	0	0	0	73993000	64968000	130090000
Q8JZK9	Hydroxymethylglutaryl-CoA synthase, cytoplasmic (HMG-CoA synthase) (EC 2.3.3.10) (3-hydroxy-3-methylglutaryl coenzyme A synthase)	Hmgcs1	1	2	2	5.2	57.568	0	0	0	0	20307000	23672000
P18608	Non-histone chromosomal protein HMG-14 (High mobility group nucleosome-binding domain-containing protein 1)	Hmgn1	1	1	1	34.4	10.152	0	0	0	0	0	134070000
P09602	Non-histone chromosomal protein HMG-17 (High mobility group nucleosome-binding domain-containing protein 2)	Hmgn2	1	4	4	38.9	9.4226	0	68679000	0	121640000	115340000	113030000
P14901	Heme oxygenase 1 (HO-1) (EC 1.14.14.18) (P32 protein)	Hmox1	1	6	6	30.4	32.928	174480000	190700000	240700000	0	0	0
O70252	Heme oxygenase 2 (HO-2) (EC 1.14.14.18)	Hmox2	1	7	7	25.4	35.738	169610000	123770000	45825000	150090000	210340000	138180000
Q9CX86	Heterogeneous nuclear ribonucleoprotein A0 (hnRNP A0)	Hnrnpa0	1	7	7	26.9	30.53	0	208630000	178790000	357420000	304500000	253030000
P49312	Heterogeneous nuclear ribonucleoprotein A1 (hnRNP A1) (HDP-1) (Helix-destabilizing protein) (Single-strand-binding protein) (Topoisomerase-inhibitor suppressed) (hnRNP core protein A1) [Cleaved into: Heterogeneous nuclear ribonucleoprotein A1, N-terminally processed]	Hnrnpa1	1	12	12	44.7	34.196	1652100000	1832300000	1093000000	923720000	750890000	1713600000
O88569	Heterogeneous nuclear ribonucleoproteins A2/B1 (hnRNP A2/B1)	Hnrnpa2b1	1	15	15	48.2	37.402	1647300000	1701700000	1821000000	1763900000	1337200000	1170600000
Q8BG05	Heterogeneous nuclear ribonucleoprotein A3 (hnRNP A3)	Hnrnpa3	1	11	11	39.1	39.652	652380000	672390000	597710000	350160000	981000000	998720000
Q99020	Heterogeneous nuclear ribonucleoprotein A/B (hnRNP A/B) (CArG-binding factor-A) (CBF-A)	Hnrnpab	1	8	8	30.9	30.831	355760000	384990000	347060000	742410000	927690000	917550000
Q9Z204;Q8BTF8	Heterogeneous nuclear ribonucleoproteins C1/C2 (hnRNP C1/C2)	Hnrnpc	2	10	10	30	34.384	528660000	357280000	516480000	113790000	204570000	548230000
Q60668	Heterogeneous nuclear ribonucleoprotein D0 (hnRNP D0) (AU-rich element RNA-binding protein 1)	Hnrnpd	1	8	7	23.4	38.354	0	0	0	281400000	208800000	211240000
Q9Z130	Heterogeneous nuclear ribonucleoprotein D-like (hnRNP D-like) (hnRNP DL) (JKT41-binding protein)	Hnrnpdl	1	3	2	10.6	33.558	0	0	47368000	0	0	0
Q9Z2X1	Heterogeneous nuclear ribonucleoprotein F (hnRNP F) [Cleaved into: Heterogeneous nuclear ribonucleoprotein F, N-terminally processed]	Hnrnpf	1	5	4	17.1	45.729	75001000	0	66063000	0	0	0
O35737	Heterogeneous nuclear ribonucleoprotein H (hnRNP H) [Cleaved into: Heterogeneous nuclear ribonucleoprotein H, N-terminally processed]	Hnrnph1	1	8	4	20.7	49.199	827400000	772580000	1009800000	249920000	383700000	447460000
P70333	Heterogeneous nuclear ribonucleoprotein H2 (hnRNP H2) (Heterogeneous nuclear ribonucleoprotein H') (hnRNP H') [Cleaved into: Heterogeneous nuclear ribonucleoprotein H2, N-terminally processed]	Hnrnph2	1	4	1	10.7	49.279	0	0	0	0	0	8849300
P61979	Heterogeneous nuclear ribonucleoprotein K (hnRNP K)	Hnrnpk	1	16	16	38.4	50.976	1615800000	1754500000	1935600000	2578500000	1683600000	1879000000
Q8R081	Heterogeneous nuclear ribonucleoprotein L (hnRNP L)	Hnrnpl	1	17	17	51.4	63.963	561660000	561100000	552030000	970540000	768210000	838790000
Q921F4	Heterogeneous nuclear ribonucleoprotein L-like	Hnrnpll	1	4	4	7.3	64.124	101340000	129120000	0	0	0	0
Q9D0E1;Q91VC4	Heterogeneous nuclear ribonucleoprotein M (hnRNP M)	Hnrnpm	2	26	26	34.6	77.648	820350000	718800000	741480000	2165800000	2268700000	2232200000
Q8VEK3	Heterogeneous nuclear ribonucleoprotein U (hnRNP U) (Scaffold-attachment factor A) (SAF-A)	Hnrnpu	1	19	19	24.9	87.917	738760000	596880000	380220000	614740000	541740000	1006100000
Q00PI9	Heterogeneous nuclear ribonucleoprotein U-like protein 2 (MLF1-associated nuclear protein)	Hnrnpul2	1	6	6	10.5	84.939	0	0	0	67170000	51210000	112400000
Q8BUK6	Protein Hook homolog 3 (mHK3)	Hook3	1	2	2	3.2	83.217	0	0	0	8271200	0	0
Q3TEA8	Heterochromatin protein 1-binding protein 3	Hp1bp3	1	7	7	10.5	60.866	0	0	0	138820000	167370000	170860000
P84075;P62748;Q91X97	Neuron-specific calcium-binding protein hippocalcin	Hpca	3	3	3	15	22.427	13654000	45877000	51868000	77649000	109990000	231510000
P00493	Hypoxanthine-guanine phosphoribosyltransferase (HGPRT) (HGPRTase) (EC 2.4.2.8) (HPRT B)	Hprt1	1	2	2	11.5	24.57	0	0	0	28059000	32004000	0
Q61411	GTPase HRas (EC 3.6.5.2) (H-Ras-1) (Transforming protein p21) (c-H-ras) (p21ras) [Cleaved into: GTPase HRas, N-terminally processed]	Hras	1	4	1	32.3	21.298	0	0	0	0	13971000	0
P52760	2-iminobutanoate/2-iminopropanoate deaminase (EC 3.5.99.10) (Heat-responsive protein 12) (Reactive intermediate imine deaminase A homolog) (Translation inhibitor L-PSP ribonuclease)	Rida	1	1	1	11.9	14.255	0	0	0	0	0	7879900
Q8R3H7	Heparan sulfate 2-O-sulfotransferase 1 (2-O-sulfotransferase) (2-OST) (2OST) (EC 2.8.2.-)	Hs2st1	1	2	2	8.1	41.813	69386000	52692000	0	75269000	101660000	90256000
O08756	3-hydroxyacyl-CoA dehydrogenase type-2 (EC 1.1.1.35) (17-beta-estradiol 17-dehydrogenase) (EC 1.1.1.62) (2-methyl-3-hydroxybutyryl-CoA dehydrogenase) (MHBD) (3-alpha-(17-beta)-hydroxysteroid dehydrogenase (NAD(+))) (EC 1.1.1.239) (3-hydroxy-2-methylbutyryl-CoA dehydrogenase) (EC 1.1.1.178) (3-hydroxyacyl-CoA dehydrogenase type II) (3alpha(or 20beta)-hydroxysteroid dehydrogenase) (EC 1.1.1.53) (7-…	Hsd17b10	1	3	3	15.7	27.418	0	0	0	252740000	277260000	239560000
Q9EQ06	Estradiol 17-beta-dehydrogenase 11 (EC 1.1.1.62) (17-beta-hydroxysteroid dehydrogenase 11) (17-beta-HSD 11) (17bHSD11) (17betaHSD11) (17-beta-hydroxysteroid dehydrogenase XI) (17-beta-HSD XI) (17betaHSDXI) (Dehydrogenase/reductase SDR family member 8)	Hsd17b11	1	1	1	3.7	32.88	0	0	0	0	0	6920000
O70503	Very-long-chain 3-oxoacyl-CoA reductase (EC 1.1.1.330) (17-beta-hydroxysteroid dehydrogenase 12) (17-beta-HSD 12) (3-ketoacyl-CoA reductase) (KAR) (Estradiol 17-beta-dehydrogenase 12) (EC 1.1.1.62) (KIK-I)	Hsd17b12	1	8	8	27.2	34.741	1059000000	911020000	1212200000	1197800000	2014200000	2202400000
P51660	Peroxisomal multifunctional enzyme type 2 (MFE-2) (17-beta-hydroxysteroid dehydrogenase 4) (17-beta-HSD 4) (D-bifunctional protein) (DBP) (Multifunctional protein 2) (MFP-2) [Cleaved into: (3R)-hydroxyacyl-CoA dehydrogenase (EC 1.1.1.n12); Enoyl-CoA hydratase 2 (EC 4.2.1.107) (EC 4.2.1.119) (3-alpha,7-alpha,12-alpha-trihydroxy-5-beta-cholest-24-enoyl-CoA hydratase)]	Hsd17b4	1	16	16	24.9	79.481	739970000	763940000	602350000	620870000	1114500000	1103600000
O88736	3-keto-steroid reductase/17-beta-hydroxysteroid dehydrogenase 7 (17-beta-hydroxysteroid dehydrogenase 7) (17-beta-HSD 7) (3-keto-steroid reductase) (EC 1.1.1.270) (Dihydrotestosterone oxidoreductase) (EC 1.1.1.210) (Estradiol 17-beta-dehydrogenase 7) (EC 1.1.1.62)	Hsd17b7	1	3	3	10.8	37.316	0	0	0	93653000	86961000	93807000
Q8BTX9	Inactive hydroxysteroid dehydrogenase-like protein 1	Hsdl1	1	1	1	3.3	36.867	0	0	0	0	2382800	0
Q2TPA8	Hydroxysteroid dehydrogenase-like protein 2 (EC 1.-.-.-)	Hsdl2	1	3	3	6.5	54.208	0	0	0	0	41385000	42738000
P07901;REV__Q8BL66	Heat shock protein HSP 90-alpha (EC 3.6.4.10) (Heat shock 86 kDa) (HSP 86) (HSP86) (Tumor-specific transplantation 86 kDa antigen) (TSTA)	Hsp90aa1	2	23	13	34.2	84.787	209890000	238010000	241670000	387430000	551680000	466450000
P11499	Heat shock protein HSP 90-beta (Heat shock 84 kDa) (HSP 84) (HSP84) (Tumor-specific transplantation 84 kDa antigen) (TSTA)	Hsp90ab1	1	35	23	57.7	83.28	2424900000	2560000000	3451600000	4523900000	3248100000	3820500000
P08113	Endoplasmin (94 kDa glucose-regulated protein) (GRP-94) (Endoplasmic reticulum resident protein 99) (ERp99) (Heat shock protein 90 kDa beta member 1) (Polymorphic tumor rejection antigen 1) (Tumor rejection antigen gp96)	Hsp90b1	1	42	40	50.5	92.475	19608000000	16617000000	14470000000	7426500000	6146400000	7327300000
Q99M31	Heat shock 70 kDa protein 14 (NST-1) (hsr.1)	Hspa14	1	4	4	8.8	54.65	11819000	12742000	0	0	0	0
Q61696;P17879	Heat shock 70 kDa protein 1A (Heat shock 70 kDa protein 3) (HSP70.3) (Hsp68)	Hspa1a	2	6	2	12.3	70.078	0	0	0	0	0	70665000
Q61316	Heat shock 70 kDa protein 4 (Heat shock 70-related protein APG-2)	Hspa4	1	8	8	13	94.132	100410000	0	46124000	105600000	110570000	112520000
P20029	Endoplasmic reticulum chaperone BiP (EC 3.6.4.10) (78 kDa glucose-regulated protein) (GRP-78) (Binding-immunoglobulin protein) (BiP) (Heat shock protein 70 family protein 5) (HSP70 family protein 5) (Heat shock protein family A member 5) (Immunoglobulin heavy chain-binding protein)	Hspa5	1	38	36	54.4	72.421	34354000000	32750000000	33506000000	26391000000	28014000000	30377000000
P63017;P17156	Heat shock cognate 71 kDa protein (EC 3.6.4.10) (Heat shock 70 kDa protein 8)	Hspa8	2	33	27	55.6	70.87	9315600000	7244300000	7929600000	6601800000	4466300000	5560900000
P38647	Stress-70 protein, mitochondrial (75 kDa glucose-regulated protein) (GRP-75) (Heat shock 70 kDa protein 9) (Mortalin) (Peptide-binding protein 74) (PBP74) (p66 MOT)	Hspa9	1	45	44	65.4	73.46	15746000000	17512000000	13062000000	18669000000	16757000000	16045000000
P14602	Heat shock protein beta-1 (HspB1) (Growth-related 25 kDa protein) (Heat shock 25 kDa protein) (HSP 25) (Heat shock 27 kDa protein) (HSP 27) (p25)	Hspb1	1	3	3	24.4	23.014	0	0	0	64756000	0	73649000
Q9JK92	Heat shock protein beta-8 (HspB8) (Alpha-crystallin C chain) (Small stress protein-like protein HSP22)	Hspb8	1	2	2	11.7	21.533	0	0	0	29632000	28155000	0
P63038	60 kDa heat shock protein, mitochondrial (EC 5.6.1.7) (60 kDa chaperonin) (Chaperonin 60) (CPN60) (HSP-65) (Heat shock protein 60) (HSP-60) (Hsp60) (Mitochondrial matrix protein P1)	Hspd1	1	36	36	77.5	60.955	30691000000	18206000000	18435000000	8138300000	9285300000	10923000000
Q64433	10 kDa heat shock protein, mitochondrial (Hsp10) (10 kDa chaperonin) (Chaperonin 10) (CPN10)	Hspe1	1	8	8	74.5	10.963	3437200000	2721600000	4684100000	7529000000	6801400000	6939200000
Q05793	Basement membrane-specific heparan sulfate proteoglycan core protein (HSPG) [Cleaved into: Endorepellin; LG3 peptide]	Hspg2	1	30	30	10.1	398.29	287210000	394920000	291120000	688860000	887610000	973870000
Q61699	Heat shock protein 105 kDa (42 degrees C-HSP) (Heat shock 110 kDa protein) (Heat shock-related 100 kDa protein E7I) (HSP-E7I)	Hsph1	1	4	4	3.3	96.406	0	0	0	54263000	41058000	36942000
Q9JIY5	Serine protease HTRA2, mitochondrial (EC 3.4.21.108) (High temperature requirement protein A2) (HtrA2) (Omi stress-regulated endoprotease) (Serine protease 25) (Serine proteinase OMI)	Htra2	1	2	2	5	49.348	0	0	0	0	0	56389000
Q7TMY8	E3 ubiquitin-protein ligase HUWE1 (EC 2.3.2.26) (E3Histone) (HECT, UBA and WWE domain-containing protein 1) (HECT-type E3 ubiquitin transferase HUWE1) (Upstream regulatory element-binding protein 1) (URE-B1) (URE-binding protein 1)	Huwe1	1	3	3	0.7	482.63	0	0	0	0	0	9073500
Q9JKR6	Hypoxia up-regulated protein 1 (GRP-170) (140 kDa Ca(2+)-binding protein) (CBP-140)	Hyou1	1	25	25	33.2	111.18	1580300000	1379500000	1065500000	938960000	718980000	632470000
Q9CR41	Huntingtin-interacting protein K (Huntingtin yeast partner K)	Hypk	1	1	1	6.2	14.679	0	0	0	0	0	29199000
P03975	IgE-binding protein	Iap	1	3	3	4.8	62.747	0	0	0	272340000	258250000	314440000
Q8BU30	Isoleucine--tRNA ligase, cytoplasmic (EC 6.1.1.5) (Isoleucyl-tRNA synthetase) (IRS) (IleRS)	Iars1	1	5	5	4.1	144.27	0	0	0	42162000	0	89979000
Q8BIJ6	Isoleucine--tRNA ligase, mitochondrial (EC 6.1.1.5) (Isoleucyl-tRNA synthetase) (IleRS)	Iars2	1	8	8	11.6	112.8	0	0	0	137030000	117270000	117190000
Q9JKV2	Serine/threonine-protein kinase ICK (EC 2.7.11.1) (Intestinal cell kinase) (mICK) (MAK-related kinase) (MRK)	Cilk1	1	1	1	1.6	70.591	0	0	0	0	0	126750000
Q8R035	Peptidyl-tRNA hydrolase ICT1, mitochondrial (EC 3.1.1.29) (39S ribosomal protein L58, mitochondrial) (MRP-L58) (Immature colon carcinoma transcript 1 protein homolog)	Mrpl58	1	2	2	11.2	23.477	0	0	0	63037000	82522000	86720000
O88844	Isocitrate dehydrogenase [NADP] cytoplasmic (IDH) (EC 1.1.1.42) (Cytosolic NADP-isocitrate dehydrogenase) (IDP) (NADP(+)-specific ICDH) (Oxalosuccinate decarboxylase)	Idh1	1	5	4	10.9	46.674	0	0	0	31993000	33275000	47950000
P54071	Isocitrate dehydrogenase [NADP], mitochondrial (IDH) (EC 1.1.1.42) (ICD-M) (IDP) (NADP(+)-specific ICDH) (Oxalosuccinate decarboxylase)	Idh2	1	13	12	36.5	50.906	1550300000	1114500000	1614600000	1850300000	1407400000	1164700000
Q9D6R2	Isocitrate dehydrogenase [NAD] subunit alpha, mitochondrial (EC 1.1.1.41) (Isocitric dehydrogenase subunit alpha) (NAD(+)-specific ICDH subunit alpha)	Idh3a	1	12	12	33.3	39.638	794370000	782240000	829230000	978240000	943450000	830050000
P70404	Isocitrate dehydrogenase [NAD] subunit gamma 1, mitochondrial (Isocitric dehydrogenase subunit gamma) (NAD(+)-specific ICDH subunit gamma)	Idh3g	1	4	4	10.7	42.785	0	0	0	55049000	62578000	41384000
P58044	Isopentenyl-diphosphate Delta-isomerase 1 (EC 5.3.3.2) (Isopentenyl pyrophosphate isomerase 1) (IPP isomerase 1) (IPPI1)	Idi1	1	1	1	8.4	26.289	0	0	0	7652800	0	0
Q9CR20	Immediate early response 3-interacting protein 1	Ier3ip1	1	2	2	54.9	9.0167	0	133210000	0	0	0	0
P0DOV1;Q8CGE8	Interferon-activable protein 205-B (Ifi-205-B) (Interferon-inducible protein p205-B) (Myeloid cell nuclear differentiation antigen) (Protein D3)	Mnda	2	6	3	22.1	46.977	0	0	0	156440000	191310000	210490000
Q99J93	Interferon-induced transmembrane protein 2 (Dispanin subfamily A member 2c) (DSPA2c) (Fragilis protein 3)	Ifitm2	1	3	2	29.2	15.743	218370000	0	257560000	65327000	99977000	85146000
Q9CQW9	Interferon-induced transmembrane protein 3 (Dispanin subfamily A member 2b) (DSPA2b) (Fragilis protein) (Interferon-inducible protein 15) (Mouse ifitm-like protein 1) (Mil-1)	Ifitm3	1	5	4	48.9	14.954	1134500000	1526500000	1144100000	1367900000	1187400000	1561800000
Q61249;Q9QZ29	Immunoglobulin-binding protein 1 (Alpha4 phosphoprotein) (CD79a-binding protein 1) (Lymphocyte signal transduction molecule alpha 4) (Protein phosphatase 2/4/6 regulatory subunit) (p52)	Igbp1	2	2	2	6.8	38.97	0	0	0	31167000	37010000	44481000
Q60751	Insulin-like growth factor 1 receptor (EC 2.7.10.1) (Insulin-like growth factor I receptor) (IGF-I receptor) (CD antigen CD221) [Cleaved into: Insulin-like growth factor 1 receptor alpha chain; Insulin-like growth factor 1 receptor beta chain]	Igf1r	1	5	5	3.2	155.79	0	0	0	56515000	67024000	56288000
P09535	Insulin-like growth factor II (IGF-II) (Multiplication-stimulating polypeptide) [Cleaved into: Insulin-like growth factor II; Preptin]	Igf2	1	3	3	22.2	20.03	102470000	131410000	164070000	91764000	64826000	63360000
O88477	Insulin-like growth factor 2 mRNA-binding protein 1 (IGF2 mRNA-binding protein 1) (IMP-1) (Coding region determinant-binding protein) (CRD-BP) (IGF-II mRNA-binding protein 1) (VICKZ family member 1) (Zipcode-binding protein 1) (ZBP-1)	Igf2bp1	1	10	10	18.2	63.45	95902000	84586000	118190000	226710000	327260000	247350000
Q5SF07	Insulin-like growth factor 2 mRNA-binding protein 2 (IGF2 mRNA-binding protein 2) (IMP-2) (IGF-II mRNA-binding protein 2) (VICKZ family member 2)	Igf2bp2	1	7	7	13.9	65.583	0	0	0	217050000	235130000	285960000
Q9CPN8	Insulin-like growth factor 2 mRNA-binding protein 3 (IGF2 mRNA-binding protein 3) (IMP-3) (mIMP-3) (IGF-II mRNA-binding protein 3) (VICKZ family member 3)	Igf2bp3	1	12	12	24.4	63.574	0	0	134900000	313840000	298540000	362910000
Q07113	Cation-independent mannose-6-phosphate receptor (CI Man-6-P receptor) (CI-MPR) (M6PR) (300 kDa mannose 6-phosphate receptor) (MPR 300) (Insulin-like growth factor 2 receptor) (Insulin-like growth factor II receptor) (IGF-II receptor) (M6P/IGF2 receptor) (M6P/IGF2R) (CD antigen CD222)	Igf2r	1	51	51	22.5	273.81	1545200000	1444900000	2072900000	3369100000	3154900000	3643900000
Q61581	Insulin-like growth factor-binding protein 7 (IBP-7) (IGF-binding protein 7) (IGFBP-7) (MAC25 protein)	Igfbp7	1	11	11	49.1	28.969	503930000	403460000	625480000	1055200000	1617000000	2066800000
Q3V1M1	Immunoglobulin superfamily member 10 (IgSF10)	Igsf10	1	2	2	1.1	285.59	0	0	0	0	28265000	32911000
Q9Z1M8	Protein Red (Cytokine IK) (IK factor) (Protein RER)	Ik	1	2	2	3.4	65.615	0	0	0	18634000	25703000	0
Q9DBZ1	Inhibitor of nuclear factor kappa-B kinase-interacting protein (I kappa-B kinase-interacting protein) (IKBKB-interacting protein) (IKK-interacting protein)	Ikbip	1	19	19	60.1	42.532	1313200000	934120000	828160000	1034100000	1079300000	1493600000
Q7TT37	Elongator complex protein 1 (ELP1) (IkappaB kinase complex-associated protein) (IKK complex-associated protein)	Elp1	1	5	5	4.9	149.58	0	0	0	39422000	43953000	50446000
P13504	Interleukin-1 receptor type 1 (IL-1R-1) (IL-1RT-1) (IL-1RT1) (EC 3.2.2.6) (CD121 antigen-like family member A) (Interleukin-1 receptor alpha) (IL-1R-alpha) (Interleukin-1 receptor type I) (p80) (CD antigen CD121a) [Cleaved into: Interleukin-1 receptor type 1, membrane form (mIL-1R1) (mIL-1RI); Interleukin-1 receptor type 1, soluble form (sIL-1R1) (sIL-1RI)]	Il1r1	1	2	2	4.7	66.697	0	0	0	0	0	31746000
Q61730	Interleukin-1 receptor accessory protein (IL-1 receptor accessory protein) (IL-1RAcP) (EC 3.2.2.6) (Interleukin-33 receptot beta chain)	Il1rap	1	1	1	1.6	65.74	0	0	0	0	0	6619900
Q00560	Interleukin-6 receptor subunit beta (IL-6 receptor subunit beta) (IL-6R subunit beta) (IL-6R-beta) (IL-6RB) (Interleukin-6 signal transducer) (Membrane glycoprotein 130) (gp130) (Oncostatin-M receptor subunit alpha) (CD antigen CD130)	Il6st	1	16	16	25.4	102.45	276960000	327740000	512980000	489600000	444100000	497810000
Q9CXY6	Interleukin enhancer-binding factor 2 (Nuclear factor of activated T-cells 45 kDa)	Ilf2	1	3	3	11.8	43.062	0	0	0	7011600	0	0
Q9Z1X4;Q91WM1	Interleukin enhancer-binding factor 3	Ilf3	2	7	7	8.2	96.02	0	0	0	131310000	129080000	151500000
O55222	Integrin-linked protein kinase (EC 2.7.11.1) (59 kDa serine/threonine-protein kinase) (Beta-integrin-linked kinase) (ILK-1) (ILK-2) (p59ILK)	Ilk	1	13	13	25.9	51.373	254890000	310980000	385530000	548330000	666620000	650730000
Q8CAQ8	MICOS complex subunit Mic60 (Mitochondrial inner membrane protein) (Mitofilin)	Immt	1	37	37	57.6	83.899	1458100000	1439600000	1317800000	2267800000	2332200000	2546100000
O55023	Inositol monophosphatase 1 (IMP 1) (IMPase 1) (EC 3.1.3.25) (D-galactose 1-phosphate phosphatase) (EC 3.1.3.94) (Inositol-1(or 4)-monophosphatase 1) (Lithium-sensitive myo-inositol monophosphatase A1)	Impa1	1	2	2	8.7	30.436	0	0	0	0	0	42475000
O55091	Protein IMPACT (Imprinted and ancient gene protein)	Impact	1	2	2	6.6	36.276	0	0	0	0	0	39976000
Q80V26	Golgi-resident adenosine 3',5'-bisphosphate 3'-phosphatase (Golgi-resident PAP phosphatase) (gPAPP) (EC 3.1.3.7) (3'(2'), 5'-bisphosphate nucleotidase 2) (Inositol monophosphatase domain-containing protein 1) (Myo-inositol monophosphatase A3) (Phosphoadenosine phosphate 3'-nucleotidase)	Bpnt2	1	2	2	6.2	38.616	0	0	0	44599000	0	0
P24547	Inosine-5'-monophosphate dehydrogenase 2 (IMP dehydrogenase 2) (IMPD 2) (IMPDH 2) (EC 1.1.1.205) (IMPDH-II)	Impdh2	1	1	1	2.3	55.814	0	0	0	0	0	111070000
Q9WU62	Inner centromere protein	Incenp	1	1	1	1.4	101.21	0	0	0	0	0	0
Q0GNC1	Inverted formin-2	Inf2	1	4	4	4.5	138.56	0	0	0	56374000	67524000	48078000
Q04998	Inhibin beta A chain (Activin beta-A chain)	Inhba	1	2	2	4.7	47.392	0	0	0	32817000	49950000	60838000
Q8CIM8	Integrator complex subunit 4 (Int4)	Ints4	1	1	1	1.8	108.19	0	0	0	0	0	4622900
Q8VI75	Importin-4 (Imp4) (Importin-4a) (Imp4a) (Ran-binding protein 4) (RanBP4)	Ipo4	1	2	2	2.2	119.27	0	0	0	0	0	47594000
Q8BKC5	Importin-5 (Imp5) (Importin subunit beta-3) (Karyopherin beta-3) (Ran-binding protein 5) (RanBP5)	Ipo5	1	10	10	12.2	123.59	191540000	138120000	157320000	224140000	166970000	151760000
Q9EPL8	Importin-7 (Imp7) (Ran-binding protein 7) (RanBP7)	Ipo7	1	6	6	7.3	119.49	0	0	0	67047000	67531000	77554000
Q91YE6	Importin-9 (Imp9) (Importin-9a) (Imp9a) (Importin-9b) (Imp9b) (Ran-binding protein 9) (RanBP9)	Ipo9	1	4	4	6.2	116.05	0	0	33339000	0	0	0
Q9JKF1;REV__Q64697	Ras GTPase-activating-like protein IQGAP1	Iqgap1	2	46	46	38.6	188.74	1588600000	1585900000	1604900000	2033500000	2165600000	2207500000
Q8R3Y8	Interferon regulatory factor 2-binding protein 1 (IRF-2-binding protein 1) (IRF-2BP1) (Probable E3 ubiquitin-protein ligase IRF2BP1) (EC 2.3.2.27) (Probable RING-type E3 ubiquitin transferase IRF2BP1)	Irf2bp1	1	2	2	2.7	61.75	0	0	0	0	0	18402000
E9Q1P8	Interferon regulatory factor 2-binding protein 2 (IRF-2-binding protein 2) (IRF-2BP2)	Irf2bp2	1	2	2	5.1	59.291	0	0	0	19979000	0	27825000
Q8K3X4	Probable E3 ubiquitin-protein ligase IRF2BPL (EC 2.3.2.27) (Enhanced at puberty protein 1) (Interferon regulatory factor 2-binding protein-like)	Irf2bpl	1	1	1	1.2	80.564	0	0	4801400	0	0	0
Q9D7P6	Iron-sulfur cluster assembly enzyme ISCU, mitochondrial (NifU-like N-terminal domain-containing protein) (NifU-like protein)	Iscu	1	1	1	10.1	18.098	0	0	0	0	0	70799000
Q9CX00	IST1 homolog	Ist1	1	3	3	6.6	39.468	0	0	0	64878000	104700000	101820000
Q8C863	E3 ubiquitin-protein ligase Itchy (EC 2.3.2.26) (HECT-type E3 ubiquitin transferase Itchy homolog)	Itch	1	1	1	1.5	98.992	0	0	0	0	0	0
Q3V3R4	Integrin alpha-1 (CD49 antigen-like family member A) (Laminin and collagen receptor) (VLA-1) (CD antigen CD49a)	Itga1	1	5	5	4.4	130.81	0	0	0	33214000	45896000	38173000
P61622	Integrin alpha-11	Itga11	1	14	14	12.7	133.01	204650000	235600000	217480000	653050000	500780000	544950000
Q00651	Integrin alpha-4 (CD49 antigen-like family member D) (Integrin alpha-IV) (Lymphocyte Peyer patch adhesion molecules subunit alpha) (LPAM subunit alpha) (VLA-4 subunit alpha) (CD antigen CD49d)	Itga4	1	2	2	1.8	115.69	0	0	0	0	0	8675400
P11688	Integrin alpha-5 (CD49 antigen-like family member E) (Fibronectin receptor subunit alpha) (Integrin alpha-F) (VLA-5) (CD antigen CD49e) [Cleaved into: Integrin alpha-5 heavy chain; Integrin alpha-5 light chain]	Itga5	1	22	22	24.8	115.04	1639100000	1433100000	1616900000	2787400000	2155100000	2471200000
Q61739	Integrin alpha-6 (CD49 antigen-like family member F) (VLA-6) (CD antigen CD49f) [Cleaved into: Integrin alpha-6 heavy chain; Integrin alpha-6 light chain; Processed integrin alpha-6 (Alpha6p)]	Itga6	1	5	5	5.4	122.16	0	0	0	101130000	74524000	87097000
Q61738	Integrin alpha-7 [Cleaved into: Integrin alpha-7 heavy chain; Integrin alpha-7 light chain]	Itga7	1	3	3	3.1	129.33	0	0	0	0	0	36238000
P43406	Integrin alpha-V (Vitronectin receptor subunit alpha) (CD antigen CD51) [Cleaved into: Integrin alpha-V heavy chain; Integrin alpha-V light chain]	Itgav	1	27	27	32	115.36	630660000	659750000	660660000	1308600000	1403100000	1592300000
P09055	Integrin beta-1 (Fibronectin receptor subunit beta) (VLA-4 subunit beta) (CD antigen CD29)	Itgb1	1	24	24	31.8	88.231	4554100000	4622200000	4041200000	5223100000	6107900000	5070100000
O54890	Integrin beta-3 (Platelet membrane glycoprotein IIIa) (GPIIIa) (CD antigen CD61)	Itgb3	1	8	8	10.3	86.738	62457000	89722000	96530000	137580000	148180000	154970000
O70309	Integrin beta-5	Itgb5	1	5	5	9.4	87.908	0	0	25974000	53206000	62105000	71996000
Q9Z0T9	Integrin beta-6	Itgb6	1	1	1	1.1	86.041	0	0	0	0	0	32763000
Q61500	Integral membrane protein 2A (Protein E25)	Itm2a	1	4	4	14.1	29.691	132560000	64844000	138200000	273220000	242960000	481340000
O89051	Integral membrane protein 2B (Immature BRI2) (imBRI2) (Protein E25B) (Transmembrane protein BRI) (Bri) [Cleaved into: BRI2, membrane form (Mature BRI2) (mBRI2); BRI2 intracellular domain (BRI2 ICD); BRI2C, soluble form; Bri23 peptide (Bri2-23) (ABri23) (C-terminal peptide) (P23 peptide)]	Itm2b	1	7	7	36.8	30.26	412500000	414250000	519680000	768470000	757240000	764730000
Q91VK4	Integral membrane protein 2C (Transmembrane protein BRI3) [Cleaved into: CT-BRI3]	Itm2c	1	4	4	23.8	30.482	196320000	152360000	278720000	57103000	191470000	212850000
Q9D892	Inosine triphosphate pyrophosphatase (ITPase) (Inosine triphosphatase) (EC 3.6.1.9) (Non-canonical purine NTP pyrophosphatase) (Non-standard purine NTP pyrophosphatase) (Nucleoside-triphosphate diphosphatase) (Nucleoside-triphosphate pyrophosphatase) (NTPase)	Itpa	1	1	1	5.6	21.897	0	0	0	0	11482000	0
Q9Z329	Inositol 1,4,5-trisphosphate receptor type 2 (IP3 receptor isoform 2) (IP3R 2) (InsP3R2) (Inositol 1,4,5-trisphosphate type V receptor) (Type 2 inositol 1,4,5-trisphosphate receptor) (Type 2 InsP3 receptor)	Itpr2	1	3	3	1.1	307.47	0	0	0	879750000	0	0
P70227	Inositol 1,4,5-trisphosphate receptor type 3 (IP3 receptor isoform 3) (IP3R 3) (InsP3R3) (Type 3 inositol 1,4,5-trisphosphate receptor) (Type 3 InsP3 receptor)	Itpr3	1	3	3	1	304.27	0	0	0	50239000	61658000	62194000
Q9Z0R4;CON__ENSEMBL:ENSBTAP00000001528	Intersectin-1 (EH and SH3 domains protein 1)	Itsn1	2	5	5	2.9	194.29	0	0	0	110710000	94223000	139150000
Q9JHI5	Isovaleryl-CoA dehydrogenase, mitochondrial (IVD) (EC 1.3.8.4) (Butyryl-CoA dehydrogenase) (EC 1.3.8.1)	Ivd	1	3	3	7.1	46.325	0	0	0	92076000	74904000	99808000
Q9QXX0	Protein jagged-1 (Jagged1) (CD antigen CD339)	Jag1	1	3	3	2	134.16	0	0	230660000	0	0	0
Q5XKN4	Protein jagunal homolog 1	Jagn1	1	1	1	6.6	21.102	0	0	0	0	0	31530000
P52332;Q62120	Tyrosine-protein kinase JAK1 (EC 2.7.10.2) (Janus kinase 1) (JAK-1)	Jak1	2	18	18	18.6	133.37	330720000	226360000	224820000	302390000	274310000	236760000
Q9D8B7	Junctional adhesion molecule C (JAM-C) (JAM-2) (Junctional adhesion molecule 3) (JAM-3) [Cleaved into: Soluble form of JAM-C (sJAM-C)]	Jam3	1	5	5	16.1	34.837	63271000	46439000	44030000	0	0	0
Q3MI48	Junctional sarcoplasmic reticulum protein 1 (Junctional-face membrane protein of 45 kDa homolog) (JP-45)	Jsrp1	1	3	3	12.7	36.092	0	0	0	38274000	45515000	53560000
O88824	Protein JTB	Jtb	1	1	1	8.9	16.329	14600000	0	0	0	0	0
Q02257	Junction plakoglobin (Desmoplakin III) (Desmoplakin-3)	Jup	1	6	5	8.2	81.8	0	0	0	130130000	102080000	111460000
Q8BX02	KN motif and ankyrin repeat domain-containing protein 2 (Ankyrin repeat domain-containing protein 25)	Kank2	1	9	9	12.7	90.244	109470000	151870000	129120000	129470000	160910000	141390000
Q99MN1	Lysine--tRNA ligase (EC 2.7.7.-) (EC 6.1.1.6) (Lysyl-tRNA synthetase) (LysRS)	Kars1	1	6	6	11.1	67.839	66370000	72008000	0	98517000	0	150790000
Q8K201	Keratinocyte-associated transmembrane protein 2	Kct2	1	4	4	17	28.05	98012000	197500000	175300000	215590000	162210000	228620000
Q9JHP7	Protein O-glucosyltransferase 2 (EC 2.4.1.-) (Endoplasmic reticulum resident protein 58) (ER protein 58) (ERp58) (KDEL motif-containing protein 1) (Protein O-xylosyltransferase POGLUT2) (EC 2.4.2.-)	Poglut2	1	5	5	12.4	57.985	0	0	0	29245000	0	0
Q99JH8	ER lumen protein-retaining receptor 1 (KDEL endoplasmic reticulum protein retention receptor 1) (KDEL receptor 1)	Kdelr1	1	3	1	17.9	24.56	0	0	0	54247000	0	0
Q9CQM2;Q8R1L4	ER lumen protein-retaining receptor 2 (KDEL endoplasmic reticulum protein retention receptor 2) (KDEL receptor 2)	Kdelr2	2	3	1	17.9	24.454	0	0	0	2102600000	1414100000	1127700000
Q6ZPY7	Lysine-specific demethylase 3B (EC 1.14.11.65) (JmjC domain-containing histone demethylation protein 2B) (Jumonji domain-containing protein 1B) ([histone H3]-dimethyl-L-lysine(9) demethylase 3B)	Kdm3b	1	1	1	0.7	191.46	0	0	0	0	0	0
Q6GV12	3-ketodihydrosphingosine reductase (KDS reductase) (EC 1.1.1.102) (3-dehydrosphinganine reductase) (Follicular variant translocation protein 1 homolog) (FVT-1)	Kdsr	1	4	4	11.1	35.955	0	0	32841000	0	0	0
Q60749;Q9WU01;Q9R226	KH domain-containing, RNA-binding, signal transduction-associated protein 1 (GAP-associated tyrosine phosphoprotein p62) (Src-associated in mitosis 68 kDa protein) (Sam68) (p21 Ras GTPase-activating protein-associated p62) (p68)	Khdrbs1	3	7	7	16.3	48.37	68064000	59382000	0	366210000	278820000	287150000
Q3U0V1	Far upstream element-binding protein 2 (FUSE-binding protein 2) (KH type-splicing regulatory protein) (KSRP)	Khsrp	1	14	12	25.9	76.775	227240000	249700000	259680000	683710000	701730000	835680000
Q8C2E7	WASH complex subunit 5 (WASH complex subunit strumpellin)	Washc5	1	3	3	3.1	134.11	0	0	0	77377000	88929000	81336000
Q3UMB9	WASH complex subunit 4 (WASH complex subunit SWIP)	Washc4	1	3	3	2.8	136.37	0	0	14914000	0	0	0
Q8BYI8	Protein FAM234B	Fam234b	1	1	1	2.1	67.031	0	0	0	0	0	34449000
Q8BWY9	Protein CIP2A (Cancerous inhibitor of PP2A) (p90 autoantigen homolog)	Cip2a	1	2	2	2	102.04	0	0	0	0	0	37370000
Q8BRV5	Uncharacterized protein KIAA1671	Kiaa1671	1	1	1	2.9	34.668	0	8294200	0	0	0	0
Q91X21	Uncharacterized protein KIAA2013	Kiaa2013	1	3	3	5.4	69.424	0	0	0	0	0	15388000
Q6P9P6	Kinesin-like protein KIF11 (Kinesin-related motor protein Eg5)	Kif11	1	4	4	3.8	118.03	274630000	0	85982000	0	0	0
Q7TNC6	Kinesin-like protein KIF26B	Kif26b	1	2	2	1.1	225.51	0	0	0	4982600	0	0
P28740;Q8C0N1	Kinesin-like protein KIF2A (Kinesin-2)	Kif2a	2	6	5	8.9	79.755	0	0	0	103980000	98028000	82563000
Q922S8	Kinesin-like protein KIF2C (Mitotic centromere-associated kinesin) (MCAK)	Kif2c	1	2	1	2.6	81.084	0	0	0	0	0	20179000
P33174	Chromosome-associated kinesin KIF4 (Chromokinesin)	Kif4	1	3	3	3	139.52	0	0	0	26205000	33348000	37205000
Q61768;P33175	Kinesin-1 heavy chain (Conventional kinesin heavy chain) (Ubiquitous kinesin heavy chain) (UKHC)	Kif5b	2	11	8	13	109.55	115370000	66493000	132250000	137930000	143780000	185370000
Q9QWT9	Kinesin-like protein KIFC1	Kifc1	1	2	2	3	74.152	0	0	0	29478000	0	0
Q80W68	Kin of IRRE-like protein 1 (Kin of irregular chiasm-like protein 1) (Nephrin-like protein 1)	Kirrel1	1	7	7	11.7	87.175	0	0	0	163920000	201850000	182050000
O88447;O88448;Q9DBS5	Kinesin light chain 1 (KLC 1)	Klc1	3	4	4	7.8	61.449	0	0	6428500	0	0	0
Q921I2	Kelch domain-containing protein 4	Klhdc4	1	3	3	7	64.86	0	0	0	0	0	48656000
Q9D783	Kelch-like protein 40 (Kelch repeat and BTB domain-containing protein 5)	Klhl40	1	1	1	1.8	69.589	0	0	0	0	22548000	0
A2AUC9	Kelch-like protein 41 (Kelch repeat and BTB domain-containing protein 10)	Klhl41	1	1	1	1.8	68.189	0	0	0	0	0	18565000
Q6ZPT1	Kelch-like protein 9	Klhl9	1	1	1	1.8	69.399	0	0	0	0	0	15466000
P52293	Importin subunit alpha-1 (Importin alpha P1) (Karyopherin subunit alpha-2) (Pendulin) (Pore targeting complex 58 kDa subunit) (PTAC58) (RAG cohort protein 1) (SRP1-alpha)	Kpna2	1	7	7	20.4	57.927	105220000	75052000	0	85789000	126560000	161900000
O35343;O35344	Importin subunit alpha-3 (Importin alpha Q1) (Qip1) (Karyopherin subunit alpha-4)	Kpna4	2	2	2	4.8	57.922	0	53126000	0	69885000	80327000	46326000
P70168	Importin subunit beta-1 (Karyopherin subunit beta-1) (Nuclear factor p97) (Pore targeting complex 97 kDa subunit) (PTAC97) (SCG)	Kpnb1	1	11	11	14.5	97.183	74142000	111140000	0	375820000	192780000	239930000
P32883	GTPase KRas (EC 3.6.5.2) (K-Ras 2) (Ki-Ras) (c-K-ras) (c-Ki-ras) [Cleaved into: GTPase KRas, N-terminally processed]	Kras	1	5	2	36	21.656	484880000	0	345520000	122030000	89896000	103930000
Q8BGA5	KRR1 small subunit processome component homolog (HIV-1 Rev-binding protein 2 homolog) (KRR-R motif-containing protein 1)	Krr1	1	1	1	3.2	43.537	0	0	0	0	0	13852000
Q3UV17	Keratin, type II cytoskeletal 2 oral (Keratin-76) (K76) (Type-II keratin Kb9)	Krt76	1	2	1	2.7	62.844	0	0	0	0	0	111550000
Q5RL79	Keratinocyte-associated protein 2 (KCP-2) (Dolichyl-diphosphooligosaccharide--protein glycosyltransferase subunit KCP2) (Oligosaccharyl transferase subunit KCP2)	Krtcap2	1	3	3	33.1	14.674	167610000	150030000	202780000	0	129980000	158080000
Q61595	Kinectin	Ktn1	1	31	31	26.8	152.59	515140000	588690000	499280000	1294100000	1498300000	1274900000
Q99KR3	Endoribonuclease LACTB2 (Beta-lactamase-like protein 2) (EC 3.1.27.-)	Lactb2	1	1	1	3.8	32.754	0	0	0	0	4726500	0
Q60675	Laminin subunit alpha-2 (Laminin M chain) (Laminin-12 subunit alpha) (Laminin-2 subunit alpha) (Laminin-4 subunit alpha) (Merosin heavy chain)	Lama2	1	2	2	0.8	343.81	0	0	0	0	0	7049900
P97927	Laminin subunit alpha-4 (Laminin-14 subunit alpha) (Laminin-8 subunit alpha) (Laminin-9 subunit alpha)	Lama4	1	1	1	0.8	201.82	0	0	0	0	0	16214000
P02469	Laminin subunit beta-1 (Laminin B1 chain) (Laminin-1 subunit beta) (Laminin-10 subunit beta) (Laminin-12 subunit beta) (Laminin-2 subunit beta) (Laminin-6 subunit beta) (Laminin-8 subunit beta)	Lamb1	1	23	23	16.2	197.09	264520000	272370000	319350000	546500000	553420000	577940000
Q61292	Laminin subunit beta-2 (Laminin-11 subunit beta) (Laminin-14 subunit beta) (Laminin-15 subunit beta) (Laminin-3 subunit beta) (Laminin-4 subunit beta) (Laminin-7 subunit beta) (Laminin-9 subunit beta) (S-laminin subunit beta) (S-LAM beta)	Lamb2	1	1	1	0.6	196.58	0	0	0	0	0	9019600
P02468	Laminin subunit gamma-1 (Laminin B2 chain) (Laminin-1 subunit gamma) (Laminin-10 subunit gamma) (Laminin-11 subunit gamma) (Laminin-2 subunit gamma) (Laminin-3 subunit gamma) (Laminin-4 subunit gamma) (Laminin-6 subunit gamma) (Laminin-7 subunit gamma) (Laminin-8 subunit gamma) (Laminin-9 subunit gamma) (S-laminin subunit gamma) (S-LAM gamma)	Lamc1	1	7	7	4.8	177.3	0	0	0	133890000	139280000	158540000
P11438	Lysosome-associated membrane glycoprotein 1 (LAMP-1) (Lysosome-associated membrane protein 1) (120 kDa lysosomal membrane glycoprotein) (CD107 antigen-like family member A) (LGP-120) (Lysosomal membrane glycoprotein A) (LGP-A) (P2B) (CD antigen CD107a)	Lamp1	1	5	5	13.8	43.865	1057800000	548300000	1173000000	3064900000	3204200000	3889000000
P17047	Lysosome-associated membrane glycoprotein 2 (LAMP-2) (Lysosome-associated membrane protein 2) (CD107 antigen-like family member B) (Lysosomal membrane glycoprotein type B) (LGP-B) (CD antigen CD107b)	Lamp2	1	7	7	14.9	45.681	1035900000	1350700000	884790000	1125500000	652930000	523370000
Q9CQ22	Ragulator complex protein LAMTOR1 (Late endosomal/lysosomal adaptor and MAPK and MTOR activator 1) (Lipid raft adaptor protein p18)	Lamtor1	1	4	4	30.4	17.749	0	0	0	70021000	79690000	77386000
Q9JHS3	Ragulator complex protein LAMTOR2 (Endosomal adaptor protein p14) (Late endosomal/lysosomal Mp1-interacting protein) (Late endosomal/lysosomal adaptor and MAPK and MTOR activator 2) (Mitogen-activated protein-binding protein-interacting protein) (Roadblock domain-containing protein 3)	Lamtor2	1	2	2	26.4	13.48	0	0	0	64868000	122140000	136180000
O88653	Ragulator complex protein LAMTOR3 (Late endosomal/lysosomal adaptor and MAPK and MTOR activator 3) (MEK-binding partner 1) (Mp1) (Mitogen-activated protein kinase kinase 1-interacting protein 1) (Mitogen-activated protein kinase scaffold protein 1)	Lamtor3	1	2	2	14.5	13.553	0	0	0	62722000	34869000	38318000
Q8CF66	Ragulator complex protein LAMTOR4 (Late endosomal/lysosomal adaptor and MAPK and MTOR activator 4) [Cleaved into: Ragulator complex protein LAMTOR4, N-terminally processed]	Lamtor4	1	1	1	10.1	10.678	0	0	0	0	0	217460000
Q9D1L9	Ragulator complex protein LAMTOR5 (Late endosomal/lysosomal adaptor and MAPK and MTOR activator 5)	Lamtor5	1	3	3	63.7	9.6418	273280000	235470000	0	0	0	0
Q9CPY7	Cytosol aminopeptidase (EC 3.4.11.1) (Cysteinylglycine-S-conjugate dipeptidase) (EC 3.4.13.23) (Leucine aminopeptidase 3) (LAP-3) (Leucyl aminopeptidase) (Peptidase S) (Proline aminopeptidase) (EC 3.4.11.5) (Prolyl aminopeptidase)	Lap3	1	8	8	18.1	56.141	46004000	61263000	90535000	95551000	341010000	358010000
Q60961	Lysosomal-associated transmembrane protein 4A (Golgi 4-transmembrane-spanning transporter) (Mouse transporter protein) (MTP)	Laptm4a	1	2	2	17.2	26.857	0	650900000	0	204700000	263520000	255410000
Q6ZQ58	La-related protein 1 (La ribonucleoprotein domain family member 1)	Larp1	1	6	6	5.9	121.12	0	65730000	0	127110000	140330000	182020000
Q8BWW4	La-related protein 4 (La ribonucleoprotein domain family member 4)	Larp4	1	2	2	2.8	79.763	0	0	0	27296000	0	0
Q05CL8	La-related protein 7 (La ribonucleoprotein domain family member 7)	Larp7	1	1	1	2.3	64.802	0	0	0	0	0	10178000
Q8BMJ2	Leucine--tRNA ligase, cytoplasmic (EC 6.1.1.4) (Leucyl-tRNA synthetase) (LeuRS)	Lars1	1	6	6	6.2	134.19	0	0	0	73943000	94502000	78080000
A2BE28	Ribosomal biogenesis protein LAS1L (Protein LAS1 homolog)	Las1l	1	1	1	1.5	89.413	0	0	0	0	10075000	0
Q61792	LIM and SH3 domain protein 1 (LASP-1) (Metastatic lymph node gene 50 protein) (MLN 50)	Lasp1	1	15	15	48.3	29.994	627990000	521750000	594360000	1370500000	1776000000	1754700000
Q3U9G9	Delta(14)-sterol reductase LBR (Delta-14-SR) (EC 1.3.1.70) (3-beta-hydroxysterol Delta (14)-reductase) (C-14 sterol reductase) (C14SR) (Integral nuclear envelope inner membrane protein) (Lamin-B receptor) (Sterol C14-reductase)	Lbr	1	8	8	15.3	71.439	137510000	172290000	221300000	164260000	188640000	218950000
Q3UN02	Lysocardiolipin acyltransferase 1 (EC 2.3.1.-) (1-acylglycerol-3-phosphate O-acyltransferase 8) (1-AGP acyltransferase 8) (1-AGPAT 8) (EC 2.3.1.51) (Acyl-CoA:lysocardiolipin acyltransferase 1)	Lclat1	1	4	4	13.3	44.399	0	0	8218800	89661000	112900000	105570000
Q9JKS4	LIM domain-binding protein 3 (Protein cypher) (Protein oracle) (Z-band alternatively spliced PDZ-motif protein)	Ldb3	1	1	1	2.4	76.431	0	0	0	0	0	16831000
P06151;P00342;P16125	L-lactate dehydrogenase A chain (LDH-A) (EC 1.1.1.27) (LDH muscle subunit) (LDH-M)	Ldha	3	15	15	49.7	36.498	3696100000	3341700000	2632600000	3621400000	2386000000	2838400000
P35951	Low-density lipoprotein receptor (LDL receptor)	Ldlr	1	10	10	13.9	94.946	155240000	145590000	0	183880000	175510000	155450000
Q6DVA0	LEM domain-containing protein 2 (Nuclear envelope transmembrane protein 25) (NET25)	Lemd2	1	3	3	6.5	57.506	0	0	0	31713000	32385000	47457000
Q9WU40	Inner nuclear membrane protein Man1 (LEM domain-containing protein 3)	Lemd3	1	2	2	2	100.31	0	0	0	0	16290000	0
Q3V1T4	Prolyl 3-hydroxylase 1 (EC 1.14.11.7) (Growth suppressor 1) (Leucine- and proline-enriched proteoglycan 1) (Leprecan-1)	P3h1	1	17	16	31.9	83.65	344780000	310870000	233010000	699310000	739840000	841880000
Q8CG70	Prolyl 3-hydroxylase 3 (EC 1.14.11.7) (Leprecan-like protein 2) (Protein B)	P3h3	1	4	4	6.8	81.7	0	61606000	0	96377000	76876000	0
Q8K2B0	Endoplasmic reticulum protein SC65 (Leprecan-like protein 4) (Prolyl 3-hydroxylase family member 4) (Synaptonemal complex protein SC65)	P3h4	1	5	5	12.4	51.131	114590000	103460000	148060000	0	0	0
O89013	Leptin receptor gene-related protein (Endospanin-1) (OB-R gene-related protein) (OB-RGRP)	Leprot	1	1	1	9.9	14.316	0	0	0	0	0	157960000
Q9Z2I0	Mitochondrial proton/calcium exchanger protein (Leucine zipper-EF-hand-containing transmembrane protein 1)	Letm1	1	10	10	15.7	82.988	163070000	141680000	183330000	107400000	140210000	131230000
P16045	Galectin-1 (Gal-1) (14 kDa lectin) (Beta-galactoside-binding lectin L-14-I) (Galaptin) (Lactose-binding lectin 1) (Lectin galactoside-binding soluble 1) (S-Lac lectin 1)	Lgals1	1	12	12	91.1	14.866	8423500000	9075700000	7903900000	2500300000	2316200000	1864400000
P16110	Galectin-3 (Gal-3) (35 kDa lectin) (Carbohydrate-binding protein 35) (CBP 35) (Galactose-specific lectin 3) (IgE-binding protein) (L-34 galactoside-binding lectin) (Laminin-binding protein) (Lectin L-29) (Mac-2 antigen)	Lgals3	1	6	6	19.7	27.515	0	0	0	287210000	366250000	305800000
Q07797	Galectin-3-binding protein (Cyp-C-associated protein) (CyCAP) (Lectin galactoside-binding soluble 3-binding protein) (Protein MAMA)	Lgals3bp	1	1	1	2.8	64.49	0	0	0	0	0	24677000
Q9JL15	Galectin-8 (Gal-8) (LGALS-8)	Lgals8	1	3	3	11.1	36.161	0	0	0	0	93651000	105600000
O08573	Galectin-9 (Gal-9)	Lgals9	1	4	4	13.3	40.035	0	0	0	92784000	114580000	98072000
O89017	Legumain (EC 3.4.22.34) (Asparaginyl endopeptidase) (Protease, cysteine 1)	Lgmn	1	2	2	6.7	49.372	0	0	0	0	0	24659000
Q8BGA2	LHFPL tetraspan subfamily member 2 protein (Lipoma HMGIC fusion partner-like 2 protein)	Lhfpl2	1	2	2	8.1	23.873	0	14623000	0	0	0	0
Q99M04	Lipoyl synthase, mitochondrial (EC 2.8.1.8) (Lipoate synthase) (LS) (Lip-syn) (mLIP1) (Lipoic acid synthase)	Lias	1	2	2	6.4	41.879	0	0	0	29539000	22782000	0
Q9ERG0;Q4U4S6	LIM domain and actin-binding protein 1 (Epithelial protein lost in neoplasm) (mEPLIN)	Lima1	2	25	24	35.7	84.059	500550000	490870000	646070000	1379700000	1712900000	1402800000
Q8BGB5	LIM domain-containing protein 2	Limd2	1	4	3	33.6	14.237	0	0	0	60825000	67049000	78333000
Q99JW4	LIM and senescent cell antigen-like-containing domain protein 1 (Particularly interesting new Cys-His protein 1) (PINCH-1)	Lims1	1	7	7	21.5	37.24	112920000	265850000	98108000	419510000	609300000	450680000
O88952	Protein lin-7 homolog C (Lin-7C) (mLin7C) (Mammalian lin-seven protein 3) (MALS-3) (Vertebrate lin-7 homolog 3) (Veli-3)	Lin7c	1	3	3	15.2	21.834	0	0	0	27915000	29738000	33425000
Q9Z0M5	Lysosomal acid lipase/cholesteryl ester hydrolase (Acid cholesteryl ester hydrolase) (LAL) (EC 3.1.1.13) (Cholesteryl esterase) (Lipase A) (Sterol esterase)	Lipa	1	1	1	4.8	45.325	0	0	0	5635700	0	0
Q9JLJ0	Lipopolysaccharide-induced tumor necrosis factor-alpha factor homolog (LPS-induced TNF-alpha factor homolog) (Estrogen-enhanced transcript protein) (mEET) (LITAF-like protein) (NEDD4 WW domain-binding protein 3)	Litaf	1	1	1	4.3	16.945	0	0	0	0	23998000	0
Q9D0F3	Protein ERGIC-53 (ER-Golgi intermediate compartment 53 kDa protein) (Lectin mannose-binding 1) (p58)	Lman1	1	14	14	35	57.788	1336700000	1340400000	1694500000	1703300000	2739100000	2544800000
Q9DBH5	Vesicular integral-membrane protein VIP36 (Lectin mannose-binding 2) (Vesicular integral-membrane protein 36) (VIP36)	Lman2	1	10	10	37.4	40.429	881160000	465110000	489280000	310540000	454120000	537860000
Q3U3R4	Lipase maturation factor 1 (Transmembrane protein 112)	Lmf1	1	2	2	4.2	65.877	0	0	0	0	0	11501000
Q8C3X8	Lipase maturation factor 2 (Transmembrane protein 112B) (Transmembrane protein 153)	Lmf2	1	3	3	5.4	79.996	29547000	0	55925000	0	0	0
P48678	Prelamin-A/C [Cleaved into: Lamin-A/C]	Lmna	1	49	48	68.9	74.237	8070300000	8428000000	7702000000	13191000000	12672000000	12618000000
P14733	Lamin-B1	Lmnb1	1	27	25	47.4	66.785	691850000	756260000	754210000	1564500000	1881100000	1772200000
P21619	Lamin-B2	Lmnb2	1	10	8	18.8	67.317	0	0	0	104810000	114470000	133650000
Q8BVA4	Leiomodin-1	Lmod1	1	1	1	2.7	66.309	0	0	0	0	0	19840000
Q7TQ95	Endoplasmic reticulum junction formation protein lunapark (ER junction formation factor lunapark) (Protein ulnaless)	Lnpk	1	9	9	32.5	47.499	573520000	718230000	915560000	765360000	1253700000	1127800000
Q8C129	Leucyl-cystinyl aminopeptidase (Cystinyl aminopeptidase) (EC 3.4.11.3) (Oxytocinase) (OTase)	Lnpep	1	5	5	6.2	117.3	0	98821000	133170000	0	0	0
Q8CGK3	Lon protease homolog, mitochondrial (EC 3.4.21.53) (Lon protease-like protein) (LONP) (Mitochondrial ATP-dependent protease Lon) (Serine protease 15)	Lonp1	1	18	18	28.7	105.84	388650000	313710000	336670000	569720000	532300000	486600000
Q9DBN5	Lon protease homolog 2, peroxisomal (EC 3.4.21.53) (Lon protease-like protein 2) (Lon protease 2) (Peroxisomal Lon protease)	Lonp2	1	2	2	2.3	94.525	0	0	0	0	0	11429000
P28301	Protein-lysine 6-oxidase (EC 1.4.3.13) (Lysyl oxidase) (Ras excision protein) [Cleaved into: Protein-lysine 6-oxidase, long form; Protein-lysine 6-oxidase, short form]	Lox	1	11	11	30.7	46.7	302000000	248260000	300100000	416870000	446790000	452740000
P97873	Lysyl oxidase homolog 1 (EC 1.4.3.-) (Lysyl oxidase 2) (Lysyl oxidase-like protein 1)	Loxl1	1	4	4	6.3	66.506	0	0	0	18869000	21772000	29045000
P58022	Lysyl oxidase homolog 2 (EC 1.4.3.13) (Lysyl oxidase-like protein 2)	Loxl2	1	3	3	5.2	87.002	16286000	0	0	0	0	0
Q9Z175	Lysyl oxidase homolog 3 (EC 1.4.3.-) (EC 1.4.3.13) (Lysyl oxidase-like protein 3) (Lysyl oxidase-related protein 2)	Loxl3	1	5	5	8.9	83.739	36428000	40861000	0	0	0	0
P61793	Lysophosphatidic acid receptor 1 (LPA receptor 1) (LPA-1) (Lysophosphatidic acid receptor Edg-2) (Rec1.3) (VZG-1)	Lpar1	1	2	2	9.6	41.119	0	4497200	0	0	0	0
Q3TFD2	Lysophosphatidylcholine acyltransferase 1 (LPC acyltransferase 1) (LPCAT-1) (LysoPC acyltransferase 1) (mLPCAT1) (EC 2.3.1.23) (1-acylglycerol-3-phosphate O-acyltransferase) (EC 2.3.1.51) (1-acylglycerophosphocholine O-acyltransferase) (1-alkenylglycerophosphocholine O-acyltransferase) (EC 2.3.1.25) (1-alkylglycerophosphocholine O-acetyltransferase) (EC 2.3.1.67) (Acetyl-CoA:lyso-platelet-activat…	Lpcat1	1	1	1	2.4	59.743	0	0	0	0	0	35347000
Q91V01	Lysophospholipid acyltransferase 5 (LPLAT 5) (EC 2.3.1.-) (1-acylglycerophosphocholine O-acyltransferase) (EC 2.3.1.23) (1-acylglycerophosphoethanolamine O-acyltransferase) (EC 2.3.1.n7) (1-acylglycerophosphoserine O-acyltransferase) (EC 2.3.1.n6) (Lysophosphatidylcholine acyltransferase) (LPCAT) (Lyso-PC acyltransferase) (Lysophosphatidylcholine acyltransferase 3) (Lyso-PC acyltransferase 3) (mL…	Lpcat3	1	5	5	12.1	56.146	121710000	113900000	95397000	0	0	0
Q91YX5	Acyl-CoA:lysophosphatidylglycerol acyltransferase 1 (EC 2.3.1.-) (Acyl-CoA:monoacylglycerol acyltransferase LPGAT1) (EC 2.3.1.22)	Lpgat1	1	3	3	6.8	43.088	0	0	0	40705000	0	0
Q8JZZ7	Adhesion G protein-coupled receptor L2 (Calcium-independent alpha-latrotoxin receptor 2) (CIRL-2) (Latrophilin-2)	Adgrl2	1	1	1	0.8	166.58	0	0	0	0	0	16569000
Q8BFW7	Lipoma-preferred partner homolog	Lpp	1	9	9	21.4	65.89	180110000	188890000	194530000	173790000	151370000	146140000
P70193	Leucine-rich repeats and immunoglobulin-like domains protein 1 (LIG-1)	Lrig1	1	1	1	1.7	119.15	0	0	0	0	0	12070000
Q6P1C6	Leucine-rich repeats and immunoglobulin-like domains protein 3 (LIG-3)	Lrig3	1	1	1	0.7	122.69	0	0	0	0	0	17534000
Q91ZX7;Q9JI18;REV__Q91ZX7	Prolow-density lipoprotein receptor-related protein 1 (LRP-1) (Alpha-2-macroglobulin receptor) (A2MR) (CD antigen CD91) [Cleaved into: Low-density lipoprotein receptor-related protein 1 85 kDa subunit (LRP-85); Low-density lipoprotein receptor-related protein 1 515 kDa subunit (LRP-515); Low-density lipoprotein receptor-related protein 1 intracellular domain (LRPICD)]	Lrp1	3	107	107	30.1	504.74	3489900000	3674300000	3900500000	6050300000	6194000000	6455600000
Q7TQH7	Low-density lipoprotein receptor-related protein 10 (LRP-10)	Lrp10	1	2	2	2.7	76.461	0	0	3061000	0	0	0
Q8BUJ9	Low-density lipoprotein receptor-related protein 12 (LRP-12)	Lrp12	1	2	2	3.5	94.55	0	0	0	26812000	33458000	27123000
P55302	Alpha-2-macroglobulin receptor-associated protein (Alpha-2-MRAP) (Heparin-binding protein 44) (HBP-44) (Low density lipoprotein receptor-related protein-associated protein 1) (RAP)	Lrpap1	1	7	7	18.3	42.215	18735000	25552000	31427000	231220000	175130000	54163000
Q6PB66	Leucine-rich PPR motif-containing protein, mitochondrial (130 kDa leucine-rich protein) (LRP 130) (mLRP130)	Lrpprc	1	24	24	22.2	156.61	328510000	361330000	268350000	537650000	798990000	815410000
Q80X72	Leucine-rich repeat-containing protein 15	Lrrc15	1	1	1	2.8	64.176	0	0	0	0	0	59678000
Q6EDY6	F-actin-uncapping protein LRRC16A (CARMIL homolog) (Capping protein regulator and myosin 1 linker protein 1) (Capping protein, Arp2/3 and myosin-I linker homolog 1) (Capping protein, Arp2/3 and myosin-I linker protein 1) (CARML1) (Leucine-rich repeat-containing protein 16A)	Carmil1	1	2	2	1.5	151.86	0	1772600	0	0	0	0
Q9CXD9	Leucine-rich repeat-containing protein 17	Lrrc17	1	1	1	2.5	51.851	0	0	0	0	0	27089000
G3XA59	Transforming growth factor beta activator LRRC32 (Garpin) (Glycoprotein A repetitions predominant) (GARP) (Leucine-rich repeat-containing protein 32)	Lrrc32	1	3	3	4.5	72.418	38751000	0	0	0	0	0
Q9CRC8	Leucine-rich repeat-containing protein 40	Lrrc40	1	1	1	1.7	68.075	0	0	0	0	0	10407000
Q9D1G5	Leucine-rich repeat-containing protein 57	Lrrc57	1	1	1	4.6	26.76	0	0	0	0	0	15566000
Q922Q8	Leucine-rich repeat-containing protein 59 [Cleaved into: Leucine-rich repeat-containing protein 59, N-terminally processed]	Lrrc59	1	13	13	48.5	34.877	3427500000	3671600000	3270900000	3092200000	3796100000	4197100000
Q80TE7	Leucine-rich repeat-containing protein 7 (Densin-180) (Densin) (Protein LAP1)	Lrrc7	1	2	2	1.2	166.9	0	0	0	0	0	13114000
Q80WG5	Volume-regulated anion channel subunit LRRC8A (Leucine-rich repeat-containing protein 8A) (Protein ebouriffe) (ebo)	Lrrc8a	1	1	1	1	94.118	0	0	0	0	0	17956000
Q8R502	Volume-regulated anion channel subunit LRRC8C (Factor for adipocyte differentiation 158) (Leucine-rich repeat-containing protein 8C)	Lrrc8c	1	3	3	3.9	92.371	0	0	0	0	0	31479000
Q3UZ39	Leucine-rich repeat flightless-interacting protein 1 (LRR FLII-interacting protein 1) (FLI-LRR-associated protein 1) (Flap-1) (H186 FLAP)	Lrrfip1	1	3	2	5.8	79.248	0	0	0	42666000	61559000	53028000
Q5S006	Leucine-rich repeat serine/threonine-protein kinase 2 (EC 2.7.11.1) (EC 3.6.5.-)	Lrrk2	1	1	1	0.4	284.73	0	0	0	8604200	0	0
Q61809	Leucine-rich repeat neuronal protein 1 (Neuronal leucine-rich repeat protein 1) (NLRR-1)	Lrrn1	1	2	2	3.5	80.547	0	0	0	0	0	31370000
Q9D0R8	Protein LSM12 homolog	Lsm12	1	2	2	15.4	21.701	0	68662000	0	0	0	0
P62322	U6 snRNA-associated Sm-like protein LSm5	Lsm5	1	1	1	20.9	9.9374	0	0	0	0	0	63917000
Q6ZWM4	U6 snRNA-associated Sm-like protein LSm8	Lsm8	1	1	1	10.4	10.403	0	0	0	0	0	19024000
P19973	Lymphocyte-specific protein 1 (52 kDa phosphoprotein) (pp52) (Lymphocyte-specific antigen WP34) (S37 protein)	Lsp1	1	4	4	16.7	36.713	0	0	0	88584000	85518000	101300000
Q8BLN5	Lanosterol synthase (EC 5.4.99.7) (2,3-epoxysqualene--lanosterol cyclase) (Oxidosqualene--lanosterol cyclase) (OSC)	Lss	1	9	9	12	83.14	88178000	70065000	77293000	208130000	251500000	295490000
Q8CG19	Latent-transforming growth factor beta-binding protein 1 (LTBP-1) (Transforming growth factor beta-1-binding protein 1) (TGF-beta1-BP-1)	Ltbp1	1	1	1	1.1	186.72	0	0	0	0	0	11587000
Q61810	Latent-transforming growth factor beta-binding protein 3 (LTBP-3)	Ltbp3	1	3	3	3	134.36	0	0	0	0	0	23353000
Q9CYI4	Putative RNA-binding protein Luc7-like 1	Luc7l	1	4	1	11.3	43.934	0	0	0	0	56234000	0
Q7TNC4	Putative RNA-binding protein Luc7-like 2 (CGI-74 homolog)	Luc7l2	1	7	4	18.4	46.582	45842000	68635000	68483000	280060000	281140000	319860000
Q5SUF2	Luc7-like protein 3 (Cisplatin resistance-associated-overexpressed protein)	Luc7l3	1	2	2	7.4	51.45	0	0	0	78295000	125310000	0
Q8R4U7	Leucine zipper protein 1 (Leucine zipper motif-containing protein)	Luzp1	1	2	2	1.6	119.31	0	0	0	0	39024000	32960000
Q64253	Lymphocyte antigen 6E (Ly-6E) (Stem cell antigen 2) (Thymic shared antigen 1) (TSA-1)	Ly6e	1	1	1	10.3	14.392	0	0	0	0	0	49363000
Q60767	Lymphocyte antigen 75 (Ly-75) (DEC-205) (CD antigen CD205)	Ly75	1	1	1	0.8	197.35	0	0	0	0	0	47817000
Q08288	Cell growth-regulating nucleolar protein (Ly1 antibody-reactive protein) (Protein expressed in male leptotene and zygotene spermatocytes 264) (MLZ-264)	Lyar	1	6	6	20.9	43.735	0	0	0	96542000	122060000	114490000
P97823	Acyl-protein thioesterase 1 (APT-1) (EC 3.1.2.-) (Lysophospholipase 1) (Lysophospholipase I) (LPL-I) (LysoPLA I)	Lypla1	1	1	1	5.7	24.687	0	0	0	0	0	21349000
Q8R033	LYR motif-containing protein 2	Lyrm2	1	1	1	10.2	10.38	0	0	0	0	0	23935000
P24668	Cation-dependent mannose-6-phosphate receptor (CD Man-6-P receptor) (CD-MPR) (46 kDa mannose 6-phosphate receptor) (MPR 46)	M6pr	1	5	5	18.3	31.172	0	0	0	107880000	62776000	59964000
Q9QXZ0	Microtubule-actin cross-linking factor 1 (Actin cross-linking family 7)	Macf1	1	22	19	3.5	831.87	111480000	56772000	71693000	190720000	296510000	270990000
Q922B1	ADP-ribose glycohydrolase MACROD1 (MACRO domain-containing protein 1) (O-acetyl-ADP-ribose deacetylase MACROD1) (EC 3.1.1.106) (Protein LRP16) ([Protein ADP-ribosylaspartate] hydrolase MACROD1) (EC 3.2.2.-) ([Protein ADP-ribosylglutamate] hydrolase MACROD1) (EC 3.2.2.-)	Macrod1	1	2	2	5.9	35.294	0	0	0	80052000	80378000	87990000
Q9WTX8	Mitotic spindle assembly checkpoint protein MAD1 (Mitotic arrest deficient 1-like protein 1) (MAD1-like protein 1)	Mad1l1	1	3	3	5.7	83.54	0	0	0	0	26068000	0
Q9QYH6	Melanoma-associated antigen D1 (Dlxin-1) (MAGE-D1 antigen) (Neurotrophin receptor-interacting MAGE homolog)	Maged1	1	3	3	4.8	85.669	0	0	0	59065000	0	73766000
P61327;Q9CQL1	Protein mago nashi homolog	Magoh	2	3	3	23.3	17.163	0	0	0	22567000	0	31736000
Q9CQY5	Magnesium transporter protein 1 (MagT1) (Dolichyl-diphosphooligosaccharide--protein glycosyltransferase subunit MAGT1) (Oligosaccharyl transferase subunit MAGT1) (Implantation-associated protein) (IAP)	Magt1	1	3	3	7.8	37.969	0	0	64681000	0	0	0
P39098	Mannosyl-oligosaccharide 1,2-alpha-mannosidase IB (EC 3.2.1.113) (Mannosidase alpha class 1A member 2) (Processing alpha-1,2-mannosidase IB) (Alpha-1,2-mannosidase IB)	Man1a2	1	1	1	1.7	72.871	0	0	0	0	0	6635600
P27046;Q8BRK9	Alpha-mannosidase 2 (EC 3.2.1.114) (Golgi alpha-mannosidase II) (AMan II) (Man II) (Mannosidase alpha class 2A member 1) (Mannosyl-oligosaccharide 1,3-1,6-alpha-mannosidase)	Man2a1	2	18	18	18.1	131.63	162940000	206020000	161410000	364310000	622090000	640250000
O09159	Lysosomal alpha-mannosidase (Laman) (EC 3.2.1.24) (Lysosomal acid alpha-mannosidase) (Mannosidase alpha class 2B member 1) (Mannosidase alpha-B)	Man2b1	1	1	1	1.1	114.65	0	0	0	0	0	26676000
Q9D8X0	Protein MANBAL	Manbal	1	1	1	14.1	9.3398	0	0	0	0	7564700	0
Q9CXI5	Mesencephalic astrocyte-derived neurotrophic factor (Arginine-rich protein) (Protein ARMET)	Manf	1	9	9	41.9	20.373	1210300000	1093900000	0	220110000	140500000	168120000
Q64133	Amine oxidase [flavin-containing] A (EC 1.4.3.4) (Monoamine oxidase type A) (MAO-A)	Maoa	1	8	8	17.1	59.601	0	0	0	76978000	67063000	66510000
Q8BW75	Amine oxidase [flavin-containing] B (EC 1.4.3.4) (Monoamine oxidase type B) (MAO-B)	Maob	1	2	2	2.9	58.557	0	0	0	0	0	35308000
P14873;Q9QYR6	Microtubule-associated protein 1B (MAP-1B) (MAP1(X)) (MAP1.2) [Cleaved into: MAP1B heavy chain; MAP1 light chain LC1]	Map1b	2	43	43	24.7	270.25	660410000	636800000	895190000	1477400000	1633400000	1874800000
Q91VR7;Q9CQV6	Microtubule-associated proteins 1A/1B light chain 3A (Autophagy-related protein LC3 A) (Autophagy-related ubiquitin-like modifier LC3 A) (MAP1 light chain 3-like protein 1) (MAP1A/MAP1B light chain 3 A) (MAP1A/MAP1B LC3 A) (Microtubule-associated protein 1 light chain 3 alpha)	Map1lc3a	2	2	2	11.6	14.272	0	0	0	41898000	39646000	39739000
Q8C052	Microtubule-associated protein 1S (MAP-1S) (BPY2-interacting protein 1) (Microtubule-associated protein 8) [Cleaved into: MAP1S heavy chain; MAP1S light chain]	Map1s	1	7	7	8.2	102.94	67134000	66761000	80546000	88804000	52115000	107340000
O09110	Dual specificity mitogen-activated protein kinase kinase 3 (MAP kinase kinase 3) (MAPKK 3) (EC 2.7.12.2) (MAPK/ERK kinase 3) (MEK 3)	Map2k3	1	1	1	2.6	39.296	0	0	0	0	0	22741000
P27546	Microtubule-associated protein 4 (MAP-4)	Map4	1	34	34	38.6	117.43	380420000	385290000	564530000	1255900000	1564800000	1690900000
P97820	Mitogen-activated protein kinase kinase kinase kinase 4 (EC 2.7.11.1) (HPK/GCK-like kinase HGK) (MAPK/ERK kinase kinase kinase 4) (MEK kinase kinase 4) (MEKKK 4) (Nck-interacting kinase)	Map4k4	1	2	2	1.6	140.6	0	9798900	0	0	0	0
Q8BPM2	Mitogen-activated protein kinase kinase kinase kinase 5 (EC 2.7.11.1) (MAPK/ERK kinase kinase kinase 5) (MEK kinase kinase 5) (MEKKK 5)	Map4k5	1	4	4	6.3	95.044	0	0	0	53252000	69302000	50734000
Q7TSJ2	Microtubule-associated protein 6 (MAP-6) (Stable tubule-only polypeptide) (STOP)	Map6	1	2	2	3.3	96.449	0	0	0	0	428760000	288150000
A2AJI0	MAP7 domain-containing protein 1	Map7d1	1	6	6	9.1	93.275	0	0	0	0	57189000	59305000
P63085	Mitogen-activated protein kinase 1 (MAP kinase 1) (MAPK 1) (EC 2.7.11.24) (ERT1) (Extracellular signal-regulated kinase 2) (ERK-2) (MAP kinase isoform p42) (p42-MAPK) (Mitogen-activated protein kinase 2) (MAP kinase 2) (MAPK 2)	Mapk1	1	5	5	14.5	41.275	0	0	0	139570000	0	80438000
Q80Y86	Mitogen-activated protein kinase 15 (MAP kinase 15) (MAPK 15) (EC 2.7.11.24) (Extracellular signal-regulated kinase 7) (ERK-7) (Extracellular signal-regulated kinase 8) (ERK-8)	Mapk15	1	1	1	1.5	60.678	0	0	0	0	0	61777000
Q63844	Mitogen-activated protein kinase 3 (MAP kinase 3) (MAPK 3) (EC 2.7.11.24) (ERT2) (Extracellular signal-regulated kinase 1) (ERK-1) (Insulin-stimulated MAP2 kinase) (MAP kinase isoform p44) (p44-MAPK) (MNK1) (Microtubule-associated protein 2 kinase) (p44-ERK1)	Mapk3	1	2	2	8.4	43.066	0	30984000	35361000	0	0	39997000
Q6NS57	Mitogen-activated protein kinase-binding protein 1 (JNK-binding protein 1) (JNKBP-1)	Mapkbp1	1	2	2	1.6	162.89	0	0	0	0	51951000	42415000
Q61166	Microtubule-associated protein RP/EB family member 1 (APC-binding protein EB1) (End-binding protein 1) (EB1)	Mapre1	1	3	3	13.4	30.016	0	0	0	40738000	88276000	81548000
P26645	Myristoylated alanine-rich C-kinase substrate (MARCKS)	Marcks	1	14	14	65.4	29.661	667720000	620050000	1118800000	2071400000	2501300000	2668200000
P28667	MARCKS-related protein (Brain protein F52) (MARCKS-like protein 1) (Macrophage myristoylated alanine-rich C kinase substrate) (Mac-MARCKS) (MacMARCKS)	Marcksl1	1	3	3	18.5	20.165	0	0	0	388410000	513270000	590920000
Q68FL6	Methionine--tRNA ligase, cytoplasmic (EC 6.1.1.10) (Methionyl-tRNA synthetase) (MetRS)	Mars1	1	2	2	1.7	101.43	0	0	0	0	0	13320000
Q7TQJ1	MARVEL domain-containing protein 1	Marveld1	1	1	1	4	19.086	0	0	0	0	0	4576000
Q8K310	Matrin-3	Matr3	1	9	9	11.3	94.629	0	61408000	0	88057000	69191000	62803000
Q8VCF0	Mitochondrial antiviral-signaling protein (MAVS) (CARD adapter inducing interferon beta) (Cardif) (Interferon beta promoter stimulator protein 1) (IPS-1) (Virus-induced-signaling adapter) (VISA)	Mavs	1	2	2	5.2	53.398	0	0	0	0	0	25593000
Q9JKP5	Muscleblind-like protein 1 (Triplet-expansion RNA-binding protein)	Mbnl1	1	5	3	11.1	36.975	120970000	125010000	79879000	184650000	194350000	184810000
Q8C181;Q8R003	Muscleblind-like protein 2	Mbnl2	2	3	1	6.4	40.156	0	0	0	0	0	83952000
Q8CHK3	Lysophospholipid acyltransferase 7 (LPLAT 7) (EC 2.3.1.-) (1-acylglycerophosphatidylinositol O-acyltransferase) (Bladder and breast carcinoma-overexpressed gene 1 protein) (Leukocyte receptor cluster member 4) (Lysophosphatidylinositol acyltransferase 1) (LPIAT1) (Membrane-bound O-acyltransferase domain-containing protein 7) (O-acyltransferase domain-containing protein 7) (m-mboa-7)	Mboat7	1	4	4	6.8	53.435	0	29835000	53520000	68299000	41385000	88719000
Q8R2Y2	Cell surface glycoprotein MUC18 (Gicerin) (Melanoma cell adhesion molecule) (Melanoma-associated antigen MUC18) (CD antigen CD146)	Mcam	1	6	6	11.1	71.545	0	0	0	85928000	108780000	128900000
Q8R3F5	Malonyl-CoA-acyl carrier protein transacylase, mitochondrial (MCT) (EC 2.3.1.39) (Mitochondrial malonyltransferase) ([Acyl-carrier-protein] malonyltransferase)	Mcat	1	1	1	3.9	41.928	0	0	0	0	0	64014000
Q99MR8	Methylcrotonoyl-CoA carboxylase subunit alpha, mitochondrial (MCCase subunit alpha) (EC 6.4.1.4) (3-methylcrotonyl-CoA carboxylase 1) (3-methylcrotonyl-CoA carboxylase biotin-containing subunit) (3-methylcrotonyl-CoA:carbon dioxide ligase subunit alpha)	Mccc1	1	2	2	3.2	79.343	0	0	0	0	0	25423000
Q3ULD5	Methylcrotonoyl-CoA carboxylase beta chain, mitochondrial (MCCase subunit beta) (EC 6.4.1.4) (3-methylcrotonyl-CoA carboxylase 2) (3-methylcrotonyl-CoA carboxylase non-biotin-containing subunit) (3-methylcrotonyl-CoA:carbon dioxide ligase subunit beta)	Mccc2	1	3	3	6.7	61.378	0	0	0	69066000	80072000	77876000
Q8K5B2	Multiple coagulation factor deficiency protein 2 homolog (Neural stem cell-derived neuronal survival protein)	Mcfd2	1	2	2	28.3	16.168	0	0	63246000	0	0	0
P25206	DNA replication licensing factor MCM3 (EC 3.6.4.12) (DNA polymerase alpha holoenzyme-associated protein P1) (P1-MCM3)	Mcm3	1	4	4	5.2	91.545	0	0	0	60319000	0	70868000
P49717	DNA replication licensing factor MCM4 (EC 3.6.4.12) (CDC21 homolog) (P1-CDC21)	Mcm4	1	2	2	2.6	96.735	0	0	0	0	0	8032300
P49718	DNA replication licensing factor MCM5 (EC 3.6.4.12) (CDC46 homolog) (P1-CDC46)	Mcm5	1	2	2	2.6	82.406	0	0	10551000	0	0	0
P97311	DNA replication licensing factor MCM6 (EC 3.6.4.12) (Mis5 homolog)	Mcm6	1	2	2	3.7	92.866	0	0	0	4500500	0	0
Q61881	DNA replication licensing factor MCM7 (EC 3.6.4.12) (CDC47 homolog)	Mcm7	1	1	1	2.4	81.21	0	0	0	0	0	16606000
Q99J21	Mucolipin-1 (Mucolipidin) (Transient receptor potential-mucolipin 1) (TRPML1)	Mcoln1	1	1	1	3.1	65.505	0	0	0	0	21268000	0
Q9DB27	Malignant T-cell-amplified sequence 1 (MCT-1) (Multiple copies T-cell malignancies 1)	Mcts1	1	3	3	19.9	20.555	0	0	0	29294000	0	0
Q3UMR5	Calcium uniporter protein, mitochondrial	Mcu	1	7	7	22.6	39.681	0	170040000	130050000	272200000	252260000	266700000
Q5PSV9	Mediator of DNA damage checkpoint protein 1	Mdc1	1	2	2	2.1	184.67	0	0	0	0	0	11082000
P14152	Malate dehydrogenase, cytoplasmic (EC 1.1.1.37) (Cytosolic malate dehydrogenase)	Mdh1	1	3	3	10.2	36.511	0	0	0	0	66897000	67654000
P08249	Malate dehydrogenase, mitochondrial (EC 1.1.1.37)	Mdh2	1	18	18	62.1	35.611	10822000000	14025000000	10660000000	5710800000	7071900000	5860500000
P06801	NADP-dependent malic enzyme (NADP-ME) (EC 1.1.1.40) (Malic enzyme 1)	Me1	1	3	3	4.9	63.953	0	0	0	43882000	67409000	58520000
Q99KE1;Q8BMF3	NAD-dependent malic enzyme, mitochondrial (NAD-ME) (EC 1.1.1.38) (Malic enzyme 2)	Me2	2	6	6	12.1	65.798	0	0	0	196340000	345960000	104910000
Q9DCS3	Enoyl-[acyl-carrier-protein] reductase, mitochondrial (EC 1.3.1.104) (2-enoyl thioester reductase) (Nuclear receptor-binding factor 1) (NRBF-1)	Mecr	1	2	2	7.5	40.342	0	0	0	0	0	31702000
Q9CXU1	Mediator of RNA polymerase II transcription subunit 31 (Mediator complex subunit 31) (Mediator complex subunit SOH1)	Med31	1	2	2	23.7	15.771	0	0	0	0	0	16258000
Q8VCS6	Mediator of RNA polymerase II transcription subunit 9 (Mediator complex subunit 9)	Med9	1	1	1	6.3	15.709	0	0	2650100	0	0	0
Q6DIB5	Multiple epidermal growth factor-like domains protein 10 (Multiple EGF-like domains protein 10)	Megf10	1	1	1	1	122.97	0	0	0	0	0	11917000
Q9ERE7	LRP chaperone MESD (LDLR chaperone MESD) (Mesoderm development candidate 2) (Mesoderm development protein)	Mesd	1	4	4	18.8	25.206	0	0	0	25791000	0	0
Q07646	Mesoderm-specific transcript protein (EC 3.-.-.-) (Paternally-expressed gene 1 protein)	Mest	1	1	1	5.7	38.907	0	0	0	0	0	2407900
Q8BP48	Methionine aminopeptidase 1 (MAP 1) (MetAP 1) (EC 3.4.11.18) (Peptidase M 1)	Metap1	1	3	3	8	43.221	0	0	0	110180000	108210000	121460000
O08663	Methionine aminopeptidase 2 (MAP 2) (MetAP 2) (EC 3.4.11.18) (Initiation factor 2-associated 67 kDa glycoprotein) (p67) (p67eIF2) (Peptidase M)	Metap2	1	1	1	2.1	52.921	0	0	0	0	0	14261000
Q9DCL4	12S rRNA N4-methylcytidine methyltransferase (12S rRNA m4C methyltransferase) (EC 2.1.1.-) (Methyltransferase 5 domain-containing protein 1) (Methyltransferase-like protein 15)	Mettl15	1	2	2	6.9	45.281	0	0	0	0	0	26972000
Q9CQL0	Protein N-lysine methyltransferase METTL21A (EC 2.1.1.-) (Methyltransferase-like protein 21A)	Mettl21A	1	1	1	6.9	24.286	0	0	0	0	0	13774000
Q9EPL4	Protein-L-histidine N-pros-methyltransferase (EC 2.1.1.-) (DORA reverse strand protein) (DREV) (Methyltransferase-like protein 9) (mMETTL9)	Mettl9	1	1	1	4.1	36.426	0	0	0	0	0	17918000
Q6PCP5	Mitochondrial fission factor	Mff	1	1	1	2.7	32.931	0	0	0	0	0	20946000
P21956	Lactadherin (MFGM) (Milk fat globule-EGF factor 8) (MFG-E8) (SED1) (Sperm surface protein SP47) (MP47)	Mfge8	1	12	12	33.7	51.24	1098100000	996480000	711340000	297650000	509160000	373110000
Q811U4	Mitofusin-1 (EC 3.6.5.-) (Transmembrane GTPase MFN1)	Mfn1	1	2	2	3.2	83.725	0	0	0	0	0	44043000
Q9DC37	Major facilitator superfamily domain-containing protein 1	Mfsd1	1	5	5	10.6	51.396	0	0	0	127650000	174090000	185160000
Q921Y4	Molybdate-anion transporter (Major facilitator superfamily domain-containing protein 5) (Molybdate transporter 2 homolog)	Mfsd5	1	1	1	2.9	49.679	0	0	0	0	0	32772000
Q8BH31	Major facilitator superfamily domain-containing protein 8	Mfsd8	1	1	1	2.3	57.569	0	0	0	25656000	0	0
P27808	Alpha-1,3-mannosyl-glycoprotein 2-beta-N-acetylglucosaminyltransferase (EC 2.4.1.101) (N-glycosyl-oligosaccharide-glycoprotein N-acetylglucosaminyltransferase I) (GNT-I) (GlcNAc-T I)	Mgat1	1	1	1	3.6	51.69	0	0	0	0	0	41972000
Q921V5	Alpha-1,6-mannosyl-glycoprotein 2-beta-N-acetylglucosaminyltransferase (EC 2.4.1.143) (Beta-1,2-N-acetylglucosaminyltransferase II) (GlcNAc-T II) (GNT-II) (Mannoside acetylglucosaminyltransferase 2) (N-glycosyl-oligosaccharide-glycoprotein N-acetylglucosaminyltransferase II)	Mgat2	1	2	2	5.2	51.029	0	0	0	0	17787000	29714000
Q91VS7	Microsomal glutathione S-transferase 1 (Microsomal GST-1) (EC 2.5.1.18) (Microsomal GST-I)	Mgst1	1	1	1	8.4	17.551	0	0	0	0	0	121260000
Q91ZV0	Melanoma inhibitory activity protein 2 (CTAGE family member 5 ER export factor)	Mia2	1	10	10	6.9	156.46	68940000	59878000	28795000	167140000	275530000	288360000
Q8BI84	Transport and Golgi organization protein 1 homolog (TANGO1) (Melanoma inhibitory activity protein 3)	Mia3	1	39	39	21.7	213.67	474820000	499620000	541730000	986290000	880590000	925810000
Q80SY4	E3 ubiquitin-protein ligase MIB1 (EC 2.3.2.27) (DAPK-interacting protein 1) (DIP-1) (Mind bomb homolog 1) (RING-type E3 ubiquitin transferase MIB1)	Mib1	1	2	2	3.4	110.09	0	0	0	0	30377000	31279000
Q8VC42	Regulator of MON1-CCZ1 complex (Colon cancer-associated protein Mic1) (Mic-1)	Rmc1	1	3	3	4.9	74.922	0	208070000	0	0	0	0
Q8VDP3	[F-actin]-monooxygenase MICAL1 (EC 1.14.13.225) (Molecule interacting with CasL protein 1) (MICAL-1) (mMical1) (NEDD9-interacting protein with calponin homology and LIM domains)	Mical1	1	2	2	2.7	116.78	0	0	0	0	0	21514000
Q8BML1	[F-actin]-monooxygenase MICAL2 (EC 1.14.13.225) (Molecule interacting with CasL protein 2) (MICAL-2) (mMical2)	Mical2	1	4	4	4.8	110.07	0	0	0	34561000	0	0
Q3TN34	MICAL-like protein 2 (Junctional Rab13-binding protein) (Molecule interacting with CasL-like 2) (MICAL-L2)	Micall2	1	4	4	6.2	108.29	0	0	0	104780000	133280000	137540000
Q8VCX5	Calcium uptake protein 1, mitochondrial (Calcium-binding atopy-related autoantigen 1 homolog)	Micu1	1	2	2	4.4	54.352	0	0	0	88931000	129430000	128710000
Q8CD10	Calcium uptake protein 2, mitochondrial (EF-hand domain-containing family member A1)	Micu2	1	4	4	14.4	49.475	0	0	0	92300000	0	0
P34884	Macrophage migration inhibitory factor (MIF) (EC 5.3.2.1) (Delayed early response protein 6) (DER6) (Glycosylation-inhibiting factor) (GIF) (L-dopachrome isomerase) (L-dopachrome tautomerase) (EC 5.3.3.12) (Phenylpyruvate tautomerase)	Mif	1	3	3	21.7	12.504	213970000	208110000	194660000	0	0	0
Q9JM52	Misshapen-like kinase 1 (EC 2.7.11.1) (GCK family kinase MiNK) (MAPK/ERK kinase kinase kinase 6) (MEK kinase kinase 6) (MEKKK 6) (Misshapen/NIK-related kinase) (Mitogen-activated protein kinase kinase kinase kinase 6)	Mink1	1	1	1	1	147.29	0	0	0	0	0	8521000
Q7TNS2	MICOS complex subunit Mic10 (Mitochondrial inner membrane organizing system protein 1)	Micos10	1	2	2	19.7	8.5669	58182000	0	17720000	175630000	241400000	393680000
Q8VE19	GATOR complex protein MIOS	Mios	1	1	1	1.3	98.334	0	0	0	0	0	11651000
E9PVX6	Proliferation marker protein Ki-67 (Antigen identified by monoclonal antibody Ki-67 homolog) (Antigen KI-67 homolog) (Antigen Ki67 homolog)	Mki67	1	2	2	0.8	350.86	0	0	0	0	7524700	0
O89050	Muskelin	Mkln1	1	1	1	1.8	84.877	0	0	3834200	0	0	0
Q6ZQI3	Malectin	Mlec	1	13	13	39.9	32.342	666790000	694110000	734130000	993860000	1251200000	1321900000
Q9QZQ1	Afadin (Afadin adherens junction formation factor) (Protein Af-6)	Afdn	1	3	3	2.1	206.5	0	0	0	0	0	21504000
Q9DCJ1	Target of rapamycin complex subunit LST8 (TORC subunit LST8) (G protein beta subunit-like) (Protein GbetaL) (Mammalian lethal with SEC13 protein 8) (mLST8)	Mlst8	1	1	1	5.5	35.851	0	0	0	0	0	17246000
Q8K273	ER membrane protein complex subunit 5 (Membrane magnesium transporter 1) (Transmembrane protein 32)	Mmgt1	1	2	2	22.1	14.677	0	0	0	90017000	90547000	0
P53690	Matrix metalloproteinase-14 (MMP-14) (EC 3.4.24.80) (MMP-X1) (MT-MMP) (Membrane-type matrix metalloproteinase 1) (MT-MMP 1) (MTMMP1) (Membrane-type-1 matrix metalloproteinase) (MT1-MMP) (MT1MMP)	Mmp14	1	12	12	21.8	65.918	1334600000	954840000	938800000	1134000000	1578800000	1320300000
P33434	72 kDa type IV collagenase (EC 3.4.24.24) (72 kDa gelatinase) (Gelatinase A) (Matrix metalloproteinase-2) (MMP-2) [Cleaved into: PEX]	Mmp2	1	3	3	4.7	74.102	12432000	9314200	0	0	0	0
Q6PEB6	MOB-like protein phocein (Class II mMOB1) (Mob1 homolog 3) (Mob3) (Mps one binder kinase activator-like 3) (Preimplantation protein 3)	Mob4	1	3	3	13.8	26.032	17304000	0	0	0	0	0
A2BDX3	Adenylyltransferase and sulfurtransferase MOCS3 (Molybdenum cofactor synthesis protein 3) [Includes: Molybdopterin-synthase adenylyltransferase (EC 2.7.7.80) (Adenylyltransferase MOCS3) (Sulfur carrier protein MOCS2A adenylyltransferase); Molybdopterin-synthase sulfurtransferase (EC 2.8.1.11) (Sulfur carrier protein MOCS2A sulfurtransferase) (Sulfurtransferase MOCS3)]	Mocs3	1	2	2	5.2	49.374	0	0	0	0	0	15513000
Q80UM7	Mannosyl-oligosaccharide glucosidase (EC 3.2.1.106) (Glucosidase 1) (Glycoprotein-processing glucosidase I)	Mogs	1	5	5	6.6	91.83	0	0	0	0	83362000	77787000
P60762	Mortality factor 4-like protein 1 (MORF-related gene 15 protein) (Testis-expressed gene 189 protein) (Transcription factor-like protein MRG15)	Morf4l1	1	2	2	5	41.492	0	0	0	0	41842000	43616000
Q9R0Q4	Mortality factor 4-like protein 2 (MORF-related gene X protein) (Sid 393) (Transcription factor-like protein MRGX)	Morf4l2	1	1	1	4.2	32.183	0	0	0	0	0	24111000
Q8VEL0	Motile sperm domain-containing protein 1	Mospd1	1	2	2	8.9	24.074	0	0	0	41455000	40628000	36948000
Q9CWP6	Motile sperm domain-containing protein 2	Mospd2	1	3	3	4.8	59.854	0	0	0	51161000	51911000	47978000
P23249	Putative helicase MOV-10 (EC 3.6.4.13) (Moloney leukemia virus 10 protein)	Mov10	1	3	3	3.9	113.58	26241000	0	0	0	0	0
Q9R0Q9	Mannose-P-dolichol utilization defect 1 protein (Suppressor of Lec15 and Lec35 glycosylation mutation homolog) (SL15)	Mpdu1	1	2	2	11.7	26.497	0	0	0	11200000	0	0
P70290	55 kDa erythrocyte membrane protein (p55) (Membrane protein, palmitoylated 1)	Mpp1	1	3	3	6	52.227	0	0	0	0	0	14776000
Q9JLB0	Protein PALS2 (Dlgh4 protein) (MAGUK p55 subfamily member 6) (P55T protein) (Protein associated with Lin-7 2)	Pals2	1	1	1	2.2	62.63	0	0	0	0	0	13341000
P97434	Myosin phosphatase Rho-interacting protein (Rho-interacting protein 3) (RIP3) (p116Rip)	Mprip	1	6	6	8.3	116.41	0	0	71205000	80973000	106740000	95299000
Q3TEW6	Myelin protein zero-like protein 1 (Protein zero-related)	Mpzl1	1	1	1	3.7	29.494	0	0	12043000	0	0	0
Q64449	C-type mannose receptor 2 (Lectin lambda) (Macrophage mannose receptor 2) (CD antigen CD280)	Mrc2	1	17	17	15.1	167.07	426860000	310310000	349590000	879540000	983240000	1115400000
Q61216	Double-strand break repair protein MRE11 (EC 3.1.-.-) (Double-strand break repair protein MRE11A) (MmMRE11A) (Meiotic recombination 11 homolog 1) (MRE11 homolog 1) (Meiotic recombination 11 homolog A) (MRE11 homolog A)	Mre11	1	2	2	2.5	80.222	0	3654900	0	0	0	0
Q99N96	39S ribosomal protein L1, mitochondrial (L1mt) (MRP-L1)	Mrpl1	1	2	2	6.5	37.596	0	0	0	56202000	55414000	61537000
Q3TBW2	39S ribosomal protein L10, mitochondrial (L10mt) (MRP-L10)	Mrpl10	1	1	1	5.3	29.395	0	0	0	0	0	65008000
Q9CQF0	39S ribosomal protein L11, mitochondrial (L11mt) (MRP-L11)	Mrpl11	1	5	5	26	20.68	0	0	0	82518000	112380000	106520000
Q9DB15	39S ribosomal protein L12, mitochondrial (L12mt) (MRP-L12)	Mrpl12	1	5	5	35.8	21.708	303570000	297520000	353520000	463390000	575480000	614860000
Q9CPR5	39S ribosomal protein L15, mitochondrial (L15mt) (MRP-L15)	Mrpl15	1	2	2	9.2	33.541	0	0	29937000	0	0	0
Q99N93	39S ribosomal protein L16, mitochondrial (L16mt) (MRP-L16)	Mrpl16	1	1	1	6.4	28.803	0	0	0	8213000	0	0
Q9CQL5	39S ribosomal protein L18, mitochondrial (L18mt) (MRP-L18)	Mrpl18	1	2	2	12.2	20.677	0	0	0	0	0	45197000
Q9D338	39S ribosomal protein L19, mitochondrial (L19mt) (MRP-L19)	Mrpl19	1	2	2	6.5	33.578	0	0	0	79819000	110530000	96670000
Q9D1N9	39S ribosomal protein L21, mitochondrial (L21mt) (MRP-L21)	Mrpl21	1	2	2	8.1	23.366	0	0	0	0	0	38886000
Q8BU88	39S ribosomal protein L22, mitochondrial (L22mt) (MRP-L22)	Mrpl22	1	4	4	23.8	23.805	0	0	0	0	134140000	108860000
O35972	39S ribosomal protein L23, mitochondrial (L23mt) (MRP-L23) (L23 mitochondrial-related protein)	Mrpl23	1	2	2	19.2	17.121	0	123550000	0	0	0	0
Q9CQ06	39S ribosomal protein L24, mitochondrial (L24mt) (MRP-L24)	Mrpl24	1	3	3	14.4	24.944	0	0	0	21609000	57560000	55237000
Q99N92	39S ribosomal protein L27, mitochondrial (L27mt) (MRP-L27)	Mrpl27	1	2	2	14.2	15.944	56119000	0	0	0	0	0
Q9D1B9	39S ribosomal protein L28, mitochondrial (L28mt) (MRP-L28)	Mrpl28	1	2	2	15.2	30.169	0	0	0	32828000	0	0
Q99N95	39S ribosomal protein L3, mitochondrial (L3mt) (MRP-L3)	Mrpl3	1	1	1	2.6	39.109	0	0	0	0	0	37162000
Q9D7N6	39S ribosomal protein L30, mitochondrial (L30mt) (MRP-L30)	Mrpl30	1	1	1	10.6	18.342	0	0	24357000	0	0	0
Q9DCI9	39S ribosomal protein L32, mitochondrial (L32mt) (MRP-L32) (Heart-expressed gene 1 protein)	Mrpl32	1	1	1	6.4	21.733	0	0	0	0	22196000	0
Q99N91	39S ribosomal protein L34, mitochondrial (L34mt) (MRP-L34)	Mrpl34	1	2	2	19.6	10.531	0	0	0	0	0	44858000
Q921S7	39S ribosomal protein L37, mitochondrial (L37mt) (MRP-L37)	Mrpl37	1	5	5	13.2	48.34	0	0	0	90684000	0	146450000
Q8K2M0	39S ribosomal protein L38, mitochondrial (L38mt) (MRP-L38)	Mrpl38	1	4	4	13.9	45.029	0	0	0	0	74312000	78995000
Q9JKF7	39S ribosomal protein L39, mitochondrial (L39mt) (MRP-L39)	Mrpl39	1	2	2	8	38.549	0	0	0	0	0	3600400
Q9DCU6	39S ribosomal protein L4, mitochondrial (L4mt) (MRP-L4)	Mrpl4	1	1	1	3.7	33.073	0	0	0	0	0	8003000
Q9Z2Q5	39S ribosomal protein L40, mitochondrial (L40mt) (MRP-L40) (Nuclear localization signal-containing protein deleted in velocardiofacial syndrome homolog)	Mrpl40	1	3	3	16	24.301	0	0	0	30499000	24865000	19548000
Q9CQN7	39S ribosomal protein L41, mitochondrial (L41mt) (MRP-L41)	Mrpl41	1	3	3	24.4	15.261	0	0	0	108270000	120410000	108200000
Q9CPV3	39S ribosomal protein L42, mitochondrial (L42mt) (MRP-L42) (28S ribosomal protein S32, mitochondrial) (MRP-S32) (S32mt) (39S ribosomal protein L31, mitochondrial) (L31mt) (MRP-L31)	Mrpl42	1	1	1	9.2	16.493	0	0	0	0	0	16613000
Q99N89	39S ribosomal protein L43, mitochondrial (L43mt) (MRP-L43) (Mitochondrial ribosomal protein bMRP36a)	Mrpl43	1	3	3	13.7	20.203	0	0	0	255300000	0	0
Q9CY73	39S ribosomal protein L44, mitochondrial (L44mt) (MRP-L44) (EC 3.1.26.-)	Mrpl44	1	2	2	5.1	37.527	0	0	0	0	0	70234000
Q9D0Q7	39S ribosomal protein L45, mitochondrial (L45mt) (MRP-L45)	Mrpl45	1	2	2	7.5	35.41	0	0	0	15730000	0	0
Q9EQI8	39S ribosomal protein L46, mitochondrial (L46mt) (MRP-L46)	Mrpl46	1	4	4	18	32.131	0	0	0	60857000	0	0
Q8K2Y7	39S ribosomal protein L47, mitochondrial (L47mt) (MRP-L47)	Mrpl47	1	1	1	4	29.725	0	0	0	0	47634000	0
Q9CQ40	39S ribosomal protein L49, mitochondrial (L49mt) (MRP-L49)	Mrpl49	1	2	2	15.7	19.133	0	0	0	0	67563000	54792000
Q9D1H8	39S ribosomal protein L53, mitochondrial (L53mt) (MRP-L53)	Mrpl53	1	4	4	36.4	12.737	38300000	52207000	88441000	56964000	73545000	76028000
Q99N94	39S ribosomal protein L9, mitochondrial (L9mt) (MRP-L9)	Mrpl9	1	2	2	6.8	30.244	0	34131000	0	0	0	0
Q80ZK0	28S ribosomal protein S10, mitochondrial (MRP-S10) (S10mt)	Mrps10	1	2	2	18.8	18.698	0	0	0	0	53593000	52899000
Q9DCA2	28S ribosomal protein S11, mitochondrial (MRP-S11) (S11mt)	Mrps11	1	3	3	23.6	20.208	0	0	0	75747000	89400000	87749000
Q9CR88	28S ribosomal protein S14, mitochondrial (MRP-S14) (S14mt)	Mrps14	1	1	1	11.7	14.92	0	0	37587000	0	0	0
Q9DC71	28S ribosomal protein S15, mitochondrial (MRP-S15) (S15mt)	Mrps15	1	7	7	28.3	29.463	0	0	0	236710000	265450000	280510000
Q9CQE3	28S ribosomal protein S17, mitochondrial (MRP-S17) (S17mt)	Mrps17	1	2	2	26.7	13.382	0	0	0	31914000	0	0
Q99N85	28S ribosomal protein S18a, mitochondrial (MRP-S18-a) (Mrps18a) (S18mt-a) (28S ribosomal protein S18-3, mitochondrial) (MRP-S18-3)	Mrps18a	1	4	4	20.9	22.321	0	0	0	65813000	83102000	79725000
Q99N84	28S ribosomal protein S18b, mitochondrial (MRP-S18-b) (Mrps18-b) (S18mt-b) (28S ribosomal protein S18-2, mitochondrial) (MRP-S18-2)	Mrps18b	1	3	3	15.4	28.702	0	0	60368000	0	0	0
Q924T2	28S ribosomal protein S2, mitochondrial (MRP-S2) (S2mt)	Mrps2	1	2	2	11.7	32.313	0	0	0	121760000	150510000	150390000
P58059	28S ribosomal protein S21, mitochondrial (MRP-S21) (S21mt)	Mrps21	1	2	2	31	10.561	0	0	46897000	0	0	0
Q9CXW2	28S ribosomal protein S22, mitochondrial (MRP-S22) (S22mt)	Mrps22	1	4	4	11.1	41.192	0	123670000	0	229900000	254820000	160810000
Q8VE22	28S ribosomal protein S23, mitochondrial (MRP-S23) (S23mt)	Mrps23	1	4	4	29.9	20.348	0	0	0	93306000	58645000	61360000
Q9D125	28S ribosomal protein S25, mitochondrial (MRP-S25) (S25mt)	Mrps25	1	1	1	9.9	19.92	0	0	17572000	0	0	0
Q80ZS3	28S ribosomal protein S26, mitochondrial (MRP-S26) (S26mt)	Mrps26	1	4	4	19.5	23.443	0	0	0	0	0	119620000
Q8BK72	28S ribosomal protein S27, mitochondrial (MRP-S27) (S27mt) (Mitochondrial ribosomal protein S27)	Mrps27	1	3	3	9.4	47.778	0	0	0	0	33962000	0
Q9CY16	28S ribosomal protein S28, mitochondrial (MRP-S28) (S28mt)	Mrps28	1	2	2	21.5	20.52	0	0	0	10496000	0	0
Q9D0G0	28S ribosomal protein S30, mitochondrial (MRP-S30) (S30mt)	Mrps30	1	4	4	10.2	49.939	0	0	0	74947000	65661000	63883000
Q61733	28S ribosomal protein S31, mitochondrial (MRP-S31) (S31mt) (Imogen 38)	Mrps31	1	3	3	5.5	43.88	0	0	0	41631000	65477000	57918000
Q8BJZ4	28S ribosomal protein S35, mitochondrial (MRP-S35) (S35mt)	Mrps35	1	3	3	7.5	35.975	0	0	0	54478000	45267000	43206000
Q99N87	28S ribosomal protein S5, mitochondrial (MRP-S5) (S5mt)	Mrps5	1	4	4	9.7	48.206	0	0	0	106890000	133110000	162770000
P58064	28S ribosomal protein S6, mitochondrial (MRP-S6) (S6mt)	Mrps6	1	2	2	16.8	14.308	0	0	0	24970000	0	0
Q80X85	28S ribosomal protein S7, mitochondrial (MRP-S7) (S7mt)	Mrps7	1	3	3	17.8	28.062	40859000	44927000	61426000	40146000	121600000	106000000
Q9D7N3	28S ribosomal protein S9, mitochondrial (MRP-S9) (S9mt)	Mrps9	1	4	4	10.5	44.929	26170000	37131000	0	0	0	0
Q9D0I8	mRNA turnover protein 4 homolog (Ribosome assembly factor Mrto4)	Mrto4	1	3	3	13.8	27.545	0	0	0	52182000	50869000	0
P43247	DNA mismatch repair protein Msh2 (MutS protein homolog 2)	Msh2	1	2	2	2.6	104.15	0	0	0	32044000	39249000	33925000
P54276	DNA mismatch repair protein Msh6 (G/T mismatch-binding protein) (GTBP) (GTMBP) (MutS protein homolog 6) (MutS-alpha 160 kDa subunit) (p160)	Msh6	1	3	3	2.7	151.08	0	0	0	21176000	0	0
Q9CRA4	Methylsterol monooxygenase 1 (EC 1.14.18.9) (C-4 methylsterol oxidase) (Sterol-C4-methyl oxidase)	Msmo1	1	1	1	3.8	34.772	0	0	0	18665000	0	0
P26041	Moesin (Membrane-organizing extension spike protein)	Msn	1	45	33	68.3	67.766	5901300000	4327900000	3953700000	5824600000	4008100000	4255900000
Q8K4B0;Q924K8	Metastasis-associated protein MTA1	Mta1	2	2	2	2.9	80.797	0	0	0	0	0	43363000
Q9R190	Metastasis-associated protein MTA2 (Metastasis-associated 1-like 1)	Mta2	1	3	3	4.9	75.029	0	0	0	36204000	57472000	59218000
P03930	ATP synthase protein 8 (A6L) (F-ATPase subunit 8)	Mtatp8	1	2	2	34.3	7.7662	667120000	646800000	0	131560000	664170000	660270000
Q791T5	Mitochondrial carrier homolog 1 (Mitochondrial carrier-like protein 1)	Mtch1	1	5	5	12.1	41.565	66319000	0	76986000	157300000	232160000	282110000
Q791V5	Mitochondrial carrier homolog 2	Mtch2	1	7	7	32	33.499	0	0	0	99995000	79691000	74547000
P00397	Cytochrome c oxidase subunit 1 (EC 7.1.1.9) (Cytochrome c oxidase polypeptide I)	Mtco1	1	1	1	6.2	56.909	0	0	0	15701000	0	0
P00405	Cytochrome c oxidase subunit 2 (EC 7.1.1.9) (Cytochrome c oxidase polypeptide II)	Mtco2	1	5	5	26.4	25.976	188590000	302230000	787050000	1241800000	698530000	628150000
Q80WJ7	Protein LYRIC (3D3/LYRIC) (Lysine-rich CEACAM1 co-isolated protein) (Metadherin) (Metastasis adhesion protein)	Mtdh	1	12	12	25	63.845	156770000	188290000	150840000	468560000	455860000	394590000
Q922D8	C-1-tetrahydrofolate synthase, cytoplasmic (C1-THF synthase) [Cleaved into: C-1-tetrahydrofolate synthase, cytoplasmic, N-terminally processed] [Includes: Methylenetetrahydrofolate dehydrogenase (EC 1.5.1.5); Methenyltetrahydrofolate cyclohydrolase (EC 3.5.4.9); Formyltetrahydrofolate synthetase (EC 6.3.4.3)]	Mthfd1	1	18	17	20.5	101.2	452980000	544490000	674480000	540520000	438130000	610890000
Q3V3R1	Monofunctional C1-tetrahydrofolate synthase, mitochondrial (EC 6.3.4.3) (Formyltetrahydrofolate synthetase)	Mthfd1l	1	25	24	29.2	105.73	1010900000	818270000	1020200000	762880000	722080000	922190000
P18155;D3YZG8	Bifunctional methylenetetrahydrofolate dehydrogenase/cyclohydrolase, mitochondrial [Includes: NAD-dependent methylenetetrahydrofolate dehydrogenase (EC 1.5.1.15); Methenyltetrahydrofolate cyclohydrolase (EC 3.5.4.9)]	Mthfd2	2	7	7	28.6	37.863	216300000	202180000	151360000	221070000	260330000	223680000
Q9D110	5-formyltetrahydrofolate cyclo-ligase (EC 6.3.3.2) (5,10-methenyl-tetrahydrofolate synthetase) (MTHFS) (Methenyl-THF synthetase)	Mthfs	1	1	1	4.4	23.201	0	0	0	0	0	17682000
Q9Z2C5;Q9Z2D1	Myotubularin (Phosphatidylinositol-3,5-bisphosphate 3-phosphatase) (EC 3.1.3.95) (Phosphatidylinositol-3-phosphate phosphatase) (EC 3.1.3.64)	Mtm1	2	1	1	1.5	69.558	0	0	0	0	0	18026000
P03899	NADH-ubiquinone oxidoreductase chain 3 (EC 7.1.1.2) (NADH dehydrogenase subunit 3)	Mtnd3	1	1	1	13	13.219	0	0	0	0	0	56612000
P03921	NADH-ubiquinone oxidoreductase chain 5 (EC 7.1.1.2) (NADH dehydrogenase subunit 5)	Mtnd5	1	3	3	6.1	68.474	0	0	0	75413000	101510000	97683000
Q9JLN9	Serine/threonine-protein kinase mTOR (EC 2.7.11.1) (FK506-binding protein 12-rapamycin complex-associated protein 1) (FKBP12-rapamycin complex-associated protein) (Mammalian target of rapamycin) (mTOR) (Mechanistic target of rapamycin) (Rapamycin target protein 1) (RAPT1)	Mtor	1	3	3	1.1	288.79	0	0	0	0	0	16375000
Q9D0D3	Poly(A) RNA polymerase, mitochondrial (PAP) (EC 2.7.7.19) (PAP-associated domain-containing protein 1) (Polynucleotide adenylyltransferase)	Mtpap	1	4	4	9.1	65.229	0	0	0	50478000	58232000	70083000
P62774	Myotrophin (Granule cell differentiation protein) (Protein V-1)	Mtpn	1	1	1	14.4	12.861	0	0	35082000	0	0	0
P47802	Metaxin-1 (Mitochondrial outer membrane import complex protein 1)	Mtx1	1	6	6	18.3	35.623	38857000	49408000	54171000	126220000	122520000	141240000
O88441	Metaxin-2 (Mitochondrial outer membrane import complex protein 2)	Mtx2	1	2	2	11.4	29.758	0	0	0	0	0	41450000
A2AMM0	Caveolae-associated protein 4 (Muscle-related coiled-coil protein) (Muscle-restricted coiled-coil protein)	Cavin4	1	1	1	3.6	41.008	0	0	0	0	0	48698000
P16332	Methylmalonyl-CoA mutase, mitochondrial (MCM) (EC 5.4.99.2) (Methylmalonyl-CoA isomerase)	Mmut	1	2	2	2.8	82.843	0	0	0	0	0	18133000
Q78HU3	Multivesicular body subunit 12A (ESCRT-I complex subunit MVB12A) (Protein FAM125A)	Mvb12a	1	1	1	6.3	28.705	0	0	0	0	0	17581000
Q9EQK5	Major vault protein (MVP)	Mvp	1	7	7	10.3	95.923	0	0	0	89896000	102480000	110000000
Q9CZH7	Matrix-remodeling-associated protein 7	Mxra7	1	4	4	39.9	19.457	265110000	105330000	288370000	567200000	560890000	846320000
Q9DBV4	Matrix remodeling-associated protein 8 (Adipocyte-specific protein 3) (Dual Ig domain-containing cell adhesion molecule) (DICAM) (Limitrin)	Mxra8	1	5	5	11.5	49.75	108820000	110650000	96310000	170830000	149340000	154810000
O35682	Myeloid-associated differentiation marker (Myeloid up-regulated protein)	Myadm	1	6	6	30.6	35.284	976250000	1111000000	671690000	804970000	1106200000	1188200000
Q7TPV4	Myb-binding protein 1A (Myb-binding protein of 160 kDa)	Mybbp1a	1	17	17	16.6	152.04	394060000	396860000	386610000	1082900000	1310900000	1464600000
P70402	Myosin-binding protein H (MyBP-H) (H-protein)	Mybph	1	2	2	9.9	52.641	0	0	0	45663000	0	0
Q9EQS3	c-Myc-binding protein (Associate of Myc 1) (AMY-1)	Mycbp	1	1	1	10.7	11.97	0	0	0	0	0	10772000
Q9CPT4	Myeloid-derived growth factor (MYDGF)	Mydgf	1	2	2	16.3	17.982	0	0	61307000	0	0	0
Q8C854	Myelin expression factor 2 (MEF-2) (MyEF-2)	Myef2	1	3	3	6.9	63.294	0	0	0	69320000	79353000	69217000
Q5SX40	Myosin-1 (Myosin heavy chain 1) (Myosin heavy chain 2x) (MyHC-2x) (Myosin heavy chain, skeletal muscle, adult 1)	Myh1	1	43	1	22.6	223.34	0	0	0	0	0	37125000
Q61879	Myosin-10 (Cellular myosin heavy chain, type B) (Myosin heavy chain 10) (Myosin heavy chain, non-muscle IIb) (Non-muscle myosin heavy chain B) (NMMHC-B) (Non-muscle myosin heavy chain IIb) (NMMHC II-b) (NMMHC-IIB)	Myh10	1	50	37	29.8	228.99	374920000	338960000	324150000	983270000	961010000	1028200000
O08638	Myosin-11 (Myosin heavy chain 11) (Myosin heavy chain, smooth muscle isoform) (SMMHC)	Myh11	1	12	1	5.6	227.03	0	0	0	0	0	31225000
Q6URW6	Myosin-14 (Myosin heavy chain 14) (Myosin heavy chain, non-muscle IIc) (Non-muscle myosin heavy chain IIc) (NMHC II-C)	Myh14	1	8	2	4	228.58	0	0	0	0	0	610940000
P13541;A2AQP0	Myosin-3 (Myosin heavy chain 3)	Myh3	2	93	59	49.1	223.79	7458600000	7740500000	8073500000	11056000000	11135000000	10534000000
Q5SX39	Myosin-4 (Myosin heavy chain 2b) (MyHC-2b) (Myosin heavy chain 4)	Myh4	1	38	2	21.4	222.86	0	0	0	0	0	180140000
Q91Z83	Myosin-7 (Myosin heavy chain 7) (Myosin heavy chain slow isoform) (MyHC-slow) (Myosin heavy chain, cardiac muscle beta isoform) (MyHC-beta)	Myh7	1	24	3	12.2	222.88	442370000	463710000	0	194290000	233820000	331510000
P13542	Myosin-8 (Myosin heavy chain 8) (Myosin heavy chain, skeletal muscle, perinatal) (MyHC-perinatal)	Myh8	1	61	16	34	222.7	484860000	483320000	513260000	665510000	686050000	620960000
Q8VDD5	Myosin-9 (Cellular myosin heavy chain, type A) (Myosin heavy chain 9) (Myosin heavy chain, non-muscle IIa) (Non-muscle myosin heavy chain A) (NMMHC-A) (Non-muscle myosin heavy chain IIa) (NMMHC II-a) (NMMHC-IIA)	Myh9	1	109	93	55.2	226.37	15574000000	18278000000	14419000000	18551000000	16075000000	15552000000
P05977;P09542	Myosin light chain 1/3, skeletal muscle isoform (MLC1/MLC3) (MLC1F/MLC3F) (Myosin light chain alkali 1/2) (Myosin light chain A1/A2)	Myl1	2	11	10	56.4	20.594	400430000	418620000	437810000	687240000	845940000	1004800000
Q3THE2	Myosin regulatory light chain 12B (Myosin regulatory light chain 2-B, smooth muscle isoform) (Myosin regulatory light chain 20 kDa) (MLC20) (Myosin regulatory light chain MRLC2)	Myl12b	1	5	2	29.7	19.779	1284100000	856750000	526130000	243030000	226380000	295630000
P09541	Myosin light chain 4 (MLC1EMB) (Myosin light chain 1, atrial/fetal isoform) (MLC1A)	Myl4	1	5	4	30.1	21.159	95013000	92672000	126740000	268400000	312560000	399010000
Q60605	Myosin light polypeptide 6 (17 kDa myosin light chain) (LC17) (Myosin light chain 3) (MLC-3) (Myosin light chain alkali 3) (Myosin light chain A3) (Smooth muscle and nonmuscle myosin light chain alkali 6)	Myl6	1	9	8	60.3	16.93	2876300000	3486800000	2111000000	2526100000	3024000000	3696300000
Q8CI43	Myosin light chain 6B (Smooth muscle and nonmuscle myosin light chain alkali 6B)	Myl6b	1	6	5	25.1	22.749	0	0	0	23815000	29309000	0
Q9CQ19	Myosin regulatory light polypeptide 9 (Myosin regulatory light chain 2, smooth muscle isoform) (Myosin regulatory light chain 9)	Myl9	1	5	2	35.5	19.854	0	0	0	61484000	16307000	16037000
P97457	Myosin regulatory light chain 2, skeletal muscle isoform (Fast skeletal myosin light chain 2) (MLC2F)	Mylpf	1	8	8	50.3	18.955	492700000	528970000	542460000	833970000	823250000	806580000
Q9JMH9	Unconventional myosin-XVIIIa (Molecule associated with JAK3 N-terminus) (MAJN) (Myosin containing a PDZ domain) (Surfactant protein receptor SP-R210) (SP-R210)	Myo18a	1	9	9	5.3	232.75	0	0	0	73201000	88339000	98394000
P46735	Unconventional myosin-Ib (MIH-L) (Myosin I alpha) (MMI-alpha) (MMIa)	Myo1b	1	17	17	17.9	128.56	152500000	135860000	122310000	279490000	367890000	349490000
Q9WTI7;O88329	Unconventional myosin-Ic (Myosin I beta) (MMI-beta) (MMIb)	Myo1c	2	28	28	31	121.94	2308300000	2337500000	1751300000	608910000	569110000	609650000
Q5SYD0;Q5SUA5	Unconventional myosin-Id	Myo1d	2	10	10	9.6	116.08	178310000	0	96035000	184060000	199810000	217640000
E9Q634;P70248	Unconventional myosin-Ie (Unconventional myosin 1E)	Myo1e	2	3	3	3.1	126.82	0	0	0	0	21667000	32134000
Q99104	Unconventional myosin-Va (Dilute myosin heavy chain, non-muscle)	Myo5a	1	4	4	2.4	215.54	0	0	0	40538000	43462000	46994000
Q9QY06	Unconventional myosin-IXb (Unconventional myosin-9b)	Myo9b	1	2	2	1.6	238.83	0	0	0	0	0	27118000
Q69ZN7;REV__Q8QZT1	Myoferlin (Fer-1-like protein 3)	Myof	2	68	66	37.9	233.32	2601600000	2129700000	2464600000	3922000000	4298800000	4406300000
Q80UM3	N-alpha-acetyltransferase 15, NatA auxiliary subunit (N-terminal acetyltransferase 1) (NMDA receptor-regulated protein 1) (Protein tubedown-1)	Naa15	1	4	4	5	100.96	0	0	21639000	0	0	0
Q8BWZ3	N-alpha-acetyltransferase 25, NatB auxiliary subunit (Mitochondrial distribution and morphology protein 20) (N-terminal acetyltransferase B complex subunit MDM20) (NatB complex subunit MDM20) (N-terminal acetyltransferase B complex subunit NAA25)	Naa25	1	4	4	4.2	111.71	0	0	0	54754000	53115000	82293000
Q8CES0	N-alpha-acetyltransferase 30 (EC 2.3.1.256) (N-acetyltransferase 12) (N-acetyltransferase MAK3 homolog) (NatC catalytic subunit)	Naa30	1	2	2	9.1	39.432	0	0	0	0	0	41168000
Q6PHQ8	N-alpha-acetyltransferase 35, NatC auxiliary subunit (Embryonic growth-associated protein) (Protein MAK10 homolog)	Naa35	1	3	3	5	83.305	0	0	0	44244000	58633000	67860000
Q6PGB6	N-alpha-acetyltransferase 50 (EC 2.3.1.258) (N-acetyltransferase NAT13) (N-epsilon-acetyltransferase 50) (EC 2.3.1.-) (NatE catalytic subunit)	Naa50	1	2	2	12.4	19.414	51129000	51813000	0	81779000	90421000	0
Q61127	NGFI-A-binding protein 2 (EGR-1-binding protein 2)	Nab2	1	2	2	3	56.576	0	0	0	0	0	7980800
P70670;Q60817	Nascent polypeptide-associated complex subunit alpha, muscle-specific form (Alpha-NAC, muscle-specific form) (skNAC)	Naca	2	32	32	20.6	220.5	977230000	1028700000	905600000	1266000000	2014700000	1857600000
Q8C5H8	NAD kinase 2, mitochondrial (EC 2.7.1.23) (Mitochondrial NAD kinase) (NAD kinase domain-containing protein 1, mitochondrial)	Nadk2	1	1	1	3.8	50.858	0	0	0	0	0	11199000
Q9QWR8	Alpha-N-acetylgalactosaminidase (EC 3.2.1.49) (Alpha-galactosidase B)	Naga	1	1	1	2.4	47.234	0	0	0	0	0	14206000
Q8BJ48	N-acetylglucosamine-1-phosphodiester alpha-N-acetylglucosaminidase (EC 3.1.4.45) (Mannose 6-phosphate-uncovering enzyme) (Phosphodiester alpha-GlcNAcase)	Nagpa	1	1	1	2.5	56.043	0	0	0	0	0	27338000
Q99J77	Sialic acid synthase (N-acetylneuraminate-9-phosphate synthase) (EC 2.5.1.57) (N-acetylneuraminic acid phosphate synthase)	Nans	1	2	2	7.2	40.024	0	0	0	16936000	21235000	22091000
P28656	Nucleosome assembly protein 1-like 1 (Brain protein DN38) (NAP-1-related protein)	Nap1l1	1	2	2	6.1	45.345	0	0	0	0	93384000	89082000
Q78ZA7	Nucleosome assembly protein 1-like 4	Nap1l4	1	1	1	2.9	42.679	0	0	0	0	0	40134000
Q9DB05	Alpha-soluble NSF attachment protein (SNAP-alpha) (N-ethylmaleimide-sensitive factor attachment protein alpha)	Napa	1	6	6	24.4	33.189	266540000	385920000	0	409840000	409370000	433820000
Q9CWZ7	Gamma-soluble NSF attachment protein (SNAP-gamma) (N-ethylmaleimide-sensitive factor attachment protein gamma)	Napg	1	4	4	12.2	34.732	0	0	0	88562000	107540000	86567000
Q8BP47	Asparagine--tRNA ligase, cytoplasmic (EC 6.1.1.22) (Asparaginyl-tRNA synthetase) (AsnRS) (Asparaginyl-tRNA synthetase 1)	NARS1	1	5	5	11.1	64.279	98222000	111100000	0	0	0	0
Q99MD9	Nuclear autoantigenic sperm protein (NASP)	Nasp	1	1	1	2.5	83.953	0	0	0	0	0	5171700
Q8K224	RNA cytidine acetyltransferase (EC 2.3.1.-) (18S rRNA cytosine acetyltransferase) (N-acetyltransferase 10)	Nat10	1	4	4	5	115.42	0	0	0	45561000	50506000	63528000
P13595	Neural cell adhesion molecule 1 (N-CAM-1) (NCAM-1) (CD antigen CD56)	Ncam1	1	29	29	35	119.43	1986100000	1664600000	1426400000	2019800000	2406200000	3103900000
Q8K2Z4	Condensin complex subunit 1 (Chromosome condensation-related SMC-associated protein 1) (Chromosome-associated protein D2) (mCAP-D2) (Non-SMC condensin I complex subunit D2) (XCAP-D2 homolog)	Ncapd2	1	5	5	4.8	155.66	0	0	0	66623000	49801000	66664000
Q8C156	Condensin complex subunit 2 (Barren homolog protein 1) (Chromosome-associated protein H) (mCAP-H) (Non-SMC condensin I complex subunit H) (XCAP-H homolog)	Ncaph	1	9	9	15.9	82.302	0	0	14051000	208350000	293630000	262150000
Q3UYV9	Nuclear cap-binding protein subunit 1 (80 kDa nuclear cap-binding protein) (CBP80) (NCBP 80 kDa subunit)	Ncbp1	1	2	2	3.3	91.926	0	0	0	0	0	34030000
Q8BLF1	Neutral cholesterol ester hydrolase 1 (NCEH) (EC 3.1.1.-) (Arylacetamide deacetylase-like 1) (Chlorpyrifos oxon-binding protein) (CPO-BP)	Nceh1	1	1	1	2.9	45.739	0	0	0	0	25066000	0
P28660;Q8K1X4	Nck-associated protein 1 (NAP 1) (Brain protein H19) (MH19) (Membrane-associated protein HEM-2) (p125Nap1)	Nckap1	2	7	7	6.2	128.78	0	0	0	143690000	159120000	186040000
P09405	Nucleolin (Protein C23)	Ncl	1	26	26	36.6	76.722	1055000000	1051200000	1151600000	1848200000	1912700000	2127600000
Q8VCM8	Nicalin (Nicastrin-like protein)	Ncln	1	9	9	20.6	62.907	179670000	263860000	281350000	388600000	531840000	410020000
Q91W39	Nuclear receptor coactivator 5 (NCoA-5) (Coactivator independent of AF-2) (CIA)	Ncoa5	1	3	3	5.5	65.318	0	0	0	36940000	48518000	34217000
Q9WU42	Nuclear receptor corepressor 2 (N-CoR2) (Silencing mediator of retinoic acid and thyroid hormone receptor) (SMRT) (SMRTe) (T3 receptor-associating factor) (TRAC) (Thyroid-, retinoic-acid-receptor-associated corepressor)	Ncor2	1	5	5	2.2	269.8	0	0	0	41306000	49375000	64615000
Q8BNY6	Neuronal calcium sensor 1 (NCS-1) (Frequenin homolog)	Ncs1	1	4	4	23.2	21.878	0	0	0	69237000	48954000	49965000
P57716	Nicastrin	Ncstn	1	6	6	10.3	78.491	0	0	0	110790000	122480000	97343000
Q8VCB1	Nucleoporin NDC1 (Transmembrane protein 48)	Ndc1	1	5	5	8.5	75.409	0	0	0	26381000	38052000	35142000
Q8R0W6	NEDD4 family-interacting protein 1 (NEDD4 WW domain-binding protein 5)	Ndfip1	1	1	1	5	24.914	0	0	0	0	0	18408000
Q91ZP6	NEDD4 family-interacting protein 2 (NEDD4 WW domain-binding protein 5A) (Fragment)	Ndfip2	1	2	2	7.4	33.638	36701000	42454000	0	66369000	70611000	92790000
Q9CPR8	Non-structural maintenance of chromosomes element 3 homolog (Non-SMC element 3 homolog) (MAGE-G1 antigen) (Necdin-like protein 2)	Nsmce3	1	2	2	8.6	31.46	0	0	0	16390000	0	0
Q62433	Protein NDRG1 (N-myc downstream-regulated gene 1 protein) (Protein Ndr1)	Ndrg1	1	2	2	7.9	43.008	0	0	0	47112000	58338000	84206000
Q99LC3	NADH dehydrogenase [ubiquinone] 1 alpha subcomplex subunit 10, mitochondrial (Complex I-42kD) (CI-42kD) (NADH-ubiquinone oxidoreductase 42 kDa subunit)	Ndufa10	1	6	6	22	40.603	314080000	282440000	317280000	294710000	276680000	246080000
Q9D8B4	NADH dehydrogenase [ubiquinone] 1 alpha subcomplex subunit 11 (Complex I-B14.7) (CI-B14.7) (NADH-ubiquinone oxidoreductase subunit B14.7)	Ndufa11	1	1	1	16.3	14.982	0	0	0	0	0	3474900
Q7TMF3	NADH dehydrogenase [ubiquinone] 1 alpha subcomplex subunit 12 (Complex I-B17.2) (CI-B17.2) (CIB17.2) (NADH-ubiquinone oxidoreductase subunit B17.2)	Ndufa12	1	2	2	17.9	17.086	0	0	40646000	0	0	0
Q9ERS2	NADH dehydrogenase [ubiquinone] 1 alpha subcomplex subunit 13 (Cell death regulatory protein GRIM-19) (Complex I-B16.6) (CI-B16.6) (Gene associated with retinoic and interferon-induced mortality 19 protein) (GRIM-19) (Gene associated with retinoic and IFN-induced mortality 19 protein) (NADH-ubiquinone oxidoreductase B16.6 subunit)	Ndufa13	1	5	5	38.9	16.859	0	0	0	84077000	54755000	50743000
Q9CQ75	NADH dehydrogenase [ubiquinone] 1 alpha subcomplex subunit 2 (Complex I-B8) (CI-B8) (NADH-ubiquinone oxidoreductase B8 subunit)	Ndufa2	1	4	4	38.4	10.916	0	0	0	196780000	190480000	190010000
Q9CQ91	NADH dehydrogenase [ubiquinone] 1 alpha subcomplex subunit 3 (Complex I-B9) (CI-B9) (NADH-ubiquinone oxidoreductase B9 subunit)	Ndufa3	1	2	2	21.4	9.3308	0	0	0	0	0	87102000
Q62425	Cytochrome c oxidase subunit NDUFA4	Ndufa4	1	6	6	56.1	9.3267	961700000	662600000	748370000	733370000	672350000	621430000
Q4FZG9	NADH dehydrogenase [ubiquinone] 1 alpha subcomplex subunit 4-like 2	Ndufa4l2	1	2	2	18.4	10.046	0	0	0	0	0	31382000
Q9CPP6	NADH dehydrogenase [ubiquinone] 1 alpha subcomplex subunit 5 (Complex I subunit B13) (Complex I-13kD-B) (CI-13kD-B) (NADH-ubiquinone oxidoreductase 13 kDa-B subunit)	Ndufa5	1	4	4	40.5	13.36	0	0	0	136500000	0	0
Q9CQZ5	NADH dehydrogenase [ubiquinone] 1 alpha subcomplex subunit 6 (Complex I-B14) (CI-B14) (NADH-ubiquinone oxidoreductase B14 subunit)	Ndufa6	1	2	2	12.2	15.283	0	0	0	87099000	104890000	93769000
Q9Z1P6	NADH dehydrogenase [ubiquinone] 1 alpha subcomplex subunit 7 (Complex I-B14.5a) (CI-B14.5a) (NADH-ubiquinone oxidoreductase subunit B14.5a)	Ndufa7	1	3	3	30.1	12.575	0	0	0	292030000	441800000	457320000
Q9DCJ5	NADH dehydrogenase [ubiquinone] 1 alpha subcomplex subunit 8 (Complex I-19kD) (CI-19kD) (Complex I-PGIV) (CI-PGIV) (NADH-ubiquinone oxidoreductase 19 kDa subunit)	Ndufa8	1	3	3	25	19.992	0	0	0	44075000	0	0
Q9DC69	NADH dehydrogenase [ubiquinone] 1 alpha subcomplex subunit 9, mitochondrial (Complex I-39kD) (CI-39kD) (NADH-ubiquinone oxidoreductase 39 kDa subunit)	Ndufa9	1	6	6	23.9	42.525	0	0	0	180880000	181630000	168810000
Q9CR21	Acyl carrier protein, mitochondrial (ACP) (CI-SDAP) (NADH-ubiquinone oxidoreductase 9.6 kDa subunit)	Ndufab1	1	1	1	9.6	17.37	0	0	0	0	0	10298000
Q9CWX2	Complex I intermediate-associated protein 30, mitochondrial (NADH dehydrogenase [ubiquinone] 1 alpha subcomplex assembly factor 1)	Ndufaf1	1	2	2	6.4	37.809	0	0	0	31144000	27690000	34796000
Q59J78	NADH dehydrogenase [ubiquinone] 1 alpha subcomplex assembly factor 2 (Mimitin) (Myc-induced mitochondrial protein) (MMTN) (NDUFA12-like protein)	Ndufaf2	1	3	3	20.8	19.628	44337000	62403000	0	101440000	202580000	99652000
Q9DCS9	NADH dehydrogenase [ubiquinone] 1 beta subcomplex subunit 10 (Complex I-PDSW) (CI-PDSW) (NADH-ubiquinone oxidoreductase PDSW subunit)	Ndufb10	1	8	8	55.7	21.024	442910000	372020000	461210000	361340000	345700000	376810000
O09111	NADH dehydrogenase [ubiquinone] 1 beta subcomplex subunit 11, mitochondrial (Complex I-ESSS) (CI-ESSS) (NADH-ubiquinone oxidoreductase ESSS subunit) (Neuronal protein 15.6) (Np15.6) (p15.6)	Ndufb11	1	1	1	6.6	17.444	0	0	0	0	0	268490000
Q9CQZ6	NADH dehydrogenase [ubiquinone] 1 beta subcomplex subunit 3 (Complex I-B12) (CI-B12) (NADH-ubiquinone oxidoreductase B12 subunit)	Ndufb3	1	2	2	17.3	11.692	0	0	0	283650000	202630000	202190000
Q9CQC7	NADH dehydrogenase [ubiquinone] 1 beta subcomplex subunit 4 (Complex I-B15) (CI-B15) (NADH-ubiquinone oxidoreductase B15 subunit)	Ndufb4	1	2	2	27.1	15.081	0	0	0	117210000	66688000	59299000
Q9CQH3	NADH dehydrogenase [ubiquinone] 1 beta subcomplex subunit 5, mitochondrial (Complex I-SGDH) (CI-SGDH) (NADH-ubiquinone oxidoreductase SGDH subunit)	Ndufb5	1	3	3	16.9	21.71	0	0	0	74109000	90989000	0
Q3UIU2	NADH dehydrogenase [ubiquinone] 1 beta subcomplex subunit 6 (Complex I-B17) (CI-B17) (NADH-ubiquinone oxidoreductase B17 subunit)	Ndufb6	1	3	3	25.8	15.515	0	0	0	105970000	100010000	57856000
Q9CR61	NADH dehydrogenase [ubiquinone] 1 beta subcomplex subunit 7 (Complex I-B18) (CI-B18) (NADH-ubiquinone oxidoreductase B18 subunit)	Ndufb7	1	2	2	19	16.331	103230000	89995000	0	104190000	109550000	104680000
Q9D6J5	NADH dehydrogenase [ubiquinone] 1 beta subcomplex subunit 8, mitochondrial (Complex I-ASHI) (CI-ASHI) (NADH-ubiquinone oxidoreductase ASHI subunit)	Ndufb8	1	3	3	22	21.876	0	0	0	95476000	0	0
Q9CQJ8	NADH dehydrogenase [ubiquinone] 1 beta subcomplex subunit 9 (Complex I-B22) (CI-B22) (NADH-ubiquinone oxidoreductase B22 subunit)	Ndufb9	1	2	2	19	21.984	0	0	0	66348000	100010000	111560000
Q9CQ54	NADH dehydrogenase [ubiquinone] 1 subunit C2 (Complex I-B14.5b) (CI-B14.5b) (NADH-ubiquinone oxidoreductase subunit B14.5b)	Ndufc2	1	2	2	16.7	14.164	0	0	0	62277000	0	0
Q91VD9	NADH-ubiquinone oxidoreductase 75 kDa subunit, mitochondrial (EC 7.1.1.2) (Complex I-75kD) (CI-75kD)	Ndufs1	1	15	15	22.1	79.776	775440000	551670000	492220000	750160000	897330000	695260000
Q91WD5	NADH dehydrogenase [ubiquinone] iron-sulfur protein 2, mitochondrial (EC 7.1.1.2) (Complex I-49kD) (CI-49kD) (NADH-ubiquinone oxidoreductase 49 kDa subunit)	Ndufs2	1	12	12	38	52.625	251850000	365290000	247940000	298100000	337500000	340320000
Q9DCT2	NADH dehydrogenase [ubiquinone] iron-sulfur protein 3, mitochondrial (EC 7.1.1.2) (Complex I-30kD) (CI-30kD) (NADH-ubiquinone oxidoreductase 30 kDa subunit)	Ndufs3	1	4	4	20.5	30.149	373940000	506450000	0	31847000	109480000	77574000
Q9CXZ1	NADH dehydrogenase [ubiquinone] iron-sulfur protein 4, mitochondrial (Complex I-18 kDa) (CI-18 kDa) (Complex I-AQDQ) (CI-AQDQ) (NADH-ubiquinone oxidoreductase 18 kDa subunit)	Ndufs4	1	4	4	25.7	19.784	99189000	125690000	123780000	130030000	280360000	327750000
Q99LY9	NADH dehydrogenase [ubiquinone] iron-sulfur protein 5 (Complex I-15 kDa) (CI-15 kDa) (NADH-ubiquinone oxidoreductase 15 kDa subunit)	Ndufs5	1	4	4	35.8	12.648	100690000	140180000	0	0	0	0
P52503	NADH dehydrogenase [ubiquinone] iron-sulfur protein 6, mitochondrial (Complex I-13kD-A) (CI-13kD-A) (NADH-ubiquinone oxidoreductase 13 kDa-A subunit)	Ndufs6	1	3	3	32.8	13.02	0	0	0	124590000	0	75107000
Q9DC70	NADH dehydrogenase [ubiquinone] iron-sulfur protein 7, mitochondrial (EC 7.1.1.2) (Complex I-20kD) (CI-20kD) (NADH-ubiquinone oxidoreductase 20 kDa subunit)	Ndufs7	1	1	1	4	24.683	0	0	0	0	0	71745000
Q8K3J1	NADH dehydrogenase [ubiquinone] iron-sulfur protein 8, mitochondrial (EC 7.1.1.2) (Complex I-23kD) (CI-23kD) (NADH-ubiquinone oxidoreductase 23 kDa subunit)	Ndufs8	1	3	3	16.5	24.038	0	0	0	147870000	0	0
Q91YT0	NADH dehydrogenase [ubiquinone] flavoprotein 1, mitochondrial (EC 7.1.1.2) (Complex I-51kD) (CI-51kD) (NADH-ubiquinone oxidoreductase 51 kDa subunit)	Ndufv1	1	7	7	19.8	50.834	250300000	305950000	299440000	426260000	369660000	418050000
Q9D6J6	NADH dehydrogenase [ubiquinone] flavoprotein 2, mitochondrial (EC 7.1.1.2) (NADH-ubiquinone oxidoreductase 24 kDa subunit)	Ndufv2	1	8	8	42.7	27.285	217250000	180390000	219750000	186160000	97359000	89149000
Q8BK30	NADH dehydrogenase [ubiquinone] flavoprotein 3, mitochondrial (Complex I-9kD) (CI-9kD) (NADH-ubiquinone oxidoreductase 9 kDa subunit)	Ndufv3	1	3	3	24	11.813	0	0	0	126060000	141500000	187450000
Q9D1J1	Adaptin ear-binding coat-associated protein 2 (NECAP endocytosis-associated protein 2) (NECAP-2)	Necap2	1	1	1	3.8	28.598	0	0	0	0	0	0
P46935	E3 ubiquitin-protein ligase NEDD4 (EC 2.3.2.26) (HECT-type E3 ubiquitin transferase NEDD4) (Neural precursor cell expressed developmentally down-regulated protein 4) (NEDD-4)	Nedd4	1	20	18	29.2	102.71	543090000	458840000	452910000	682370000	580570000	407580000
Q8CFI0	E3 ubiquitin-protein ligase NEDD4-like (EC 2.3.2.26) (HECT-type E3 ubiquitin transferase NED4L) (NEDD4.2) (Nedd4-2)	Nedd4l	1	3	1	4.3	115.42	0	0	0	0	10023000	0
Q8K1R7	Serine/threonine-protein kinase Nek9 (EC 2.7.11.1) (Nercc1 kinase) (Never in mitosis A-related kinase 9) (NimA-related protein kinase 9)	Nek9	1	1	1	1.5	107.14	0	0	0	0	0	11660000
Q8C4Y3	Negative elongation factor B (NELF-B) (Cofactor of BRCA1)	Nelfb	1	1	1	2.2	65.636	0	0	0	0	17220000	0
P97798	Neogenin	Neo1	1	3	3	3.1	163.16	0	0	0	39938000	47476000	0
Q6P5H2	Nestin	Nes	1	22	22	14.8	207.12	37914000	50743000	24553000	379500000	382050000	461960000
Q7TPW1	Nexilin (F-actin-binding protein)	Nexn	1	7	7	10.5	72.107	0	0	0	85630000	86581000	105530000
Q04690	Neurofibromin (Neurofibromatosis-related protein NF-1)	Nf1	1	1	1	0.5	319.59	0	0	0	0	0	12587000
P46662	Merlin (Moesin-ezrin-radixin-like protein) (Neurofibromin-2) (Schwannomin)	Nf2	1	2	2	3.2	69.775	0	0	0	0	0	10550000
P70255;P97863	Nuclear factor 1 C-type (NF1-C) (Nuclear factor 1/C) (CCAAT-box-binding transcription factor) (CTF) (Nuclear factor I/C) (NF-I/C) (NFI-C) (TGGCA-binding protein)	Nfic	2	4	3	10.7	48.768	124060000	152620000	71864000	260360000	253270000	278000000
P70257;Q02780	Nuclear factor 1 X-type (NF1-X) (Nuclear factor 1/X) (CCAAT-box-binding transcription factor) (CTF) (Nuclear factor I/X) (NF-I/X) (NFI-X) (TGGCA-binding protein)	Nfix	2	4	3	10.2	53.394	0	0	0	0	12655000	0
Q9Z1J3	Cysteine desulfurase, mitochondrial (m-Nfs1) (EC 2.8.1.7)	Nfs1	1	3	3	7.2	50.569	0	0	0	0	0	73778000
Q9QZ23	NFU1 iron-sulfur cluster scaffold homolog, mitochondrial (HIRA-interacting protein 5) (mHIRIP5)	Nfu1	1	4	4	18.4	28.567	0	0	0	138290000	93208000	0
P70353	Nuclear transcription factor Y subunit gamma (CAAT box DNA-binding protein subunit C) (Nuclear transcription factor Y subunit C) (NF-YC)	Nfyc	1	1	1	3.9	37.253	0	0	0	6095600	0	0
Q9CRB2	H/ACA ribonucleoprotein complex subunit 2 (Nucleolar protein family A member 2) (snoRNP protein NHP2)	Nhp2	1	3	3	25.5	17.247	0	0	0	66107000	127700000	146240000
Q9D0T1	NHP2-like protein 1 (Fertilization antigen 1) (FA-1) (High mobility group-like nuclear protein 2 homolog 1) (Sperm-specific antigen 1) (U4/U6.U5 small nuclear ribonucleoprotein SNU13) (U4/U6.U5 tri-snRNP 15.5 kDa protein) [Cleaved into: NHP2-like protein 1, N-terminally processed]	Snu13	1	4	4	33.6	14.173	0	0	94146000	72182000	75723000	80029000
P10493	Nidogen-1 (NID-1) (Entactin)	Nid1	1	3	3	2.6	136.54	0	0	0	44862000	49356000	59499000
O88322	Nidogen-2 (NID-2) (Entactin-2)	Nid2	1	1	1	0.7	153.91	0	0	0	0	0	11690000
Q91VE6	MKI67 FHA domain-interacting nucleolar phosphoprotein (Nucleolar protein interacting with the FHA domain of pKI-67) (mNIFK)	Nifk	1	3	3	9.5	36.265	0	0	0	65081000	67111000	79398000
Q61043	Ninein	Nin	1	2	2	0.9	243.72	0	0	0	0	99064000	52880000
Q8BHK1	Magnesium transporter NIPA1 (Non-imprinted in Prader-Willi/Angelman syndrome region protein 1 homolog)	Nipa1	1	2	2	8.4	34.105	0	0	0	0	0	31188000
Q80TM9	Nischarin (Imidazoline receptor 1) (I-1) (IR1) (Imidazoline receptor I-1-like protein) (Imidazoline-1 receptor) (I1R)	Nisch	1	3	3	2.3	175.01	0	0	0	48313000	34801000	33136000
Q8VDK1	Deaminated glutathione amidase (dGSH amidase) (EC 3.5.1.128) (Nitrilase homolog 1)	Nit1	1	1	1	3.4	35.705	0	0	0	0	0	17101000
Q9JHW2	Omega-amidase NIT2 (EC 3.5.1.3) (Nitrilase homolog 2)	Nit2	1	1	1	5.4	30.501	12321000	0	0	0	0	0
Q8VEJ4	Notchless protein homolog 1	Nle1	1	3	3	7.8	53.133	0	0	0	27636000	0	0
Q91YP2	Neurolysin, mitochondrial (EC 3.4.24.16) (Microsomal endopeptidase) (MEP) (Mitochondrial oligopeptidase M) (Neurotensin endopeptidase)	Nln	1	1	1	1.8	80.428	0	0	0	0	0	23449000
Q99L48	60S ribosomal export protein NMD3	Nmd3	1	1	1	3.4	57.611	0	0	0	0	0	34156000
P15532	Nucleoside diphosphate kinase A (NDK A) (NDP kinase A) (EC 2.7.4.6) (Metastasis inhibition factor NM23) (NDPK-A) (Tumor metastatic process-associated protein) (nm23-M1)	Nme1	1	4	2	32.9	17.208	0	0	0	48908000	0	0
Q01768	Nucleoside diphosphate kinase B (NDK B) (NDP kinase B) (EC 2.7.4.6) (Histidine protein kinase NDKB) (EC 2.7.13.3) (P18) (nm23-M2)	Nme2	1	5	3	42.1	17.363	372460000	0	0	290810000	200130000	216310000
O70310	Glycylpeptide N-tetradecanoyltransferase 1 (EC 2.3.1.97) (Myristoyl-CoA:protein N-myristoyltransferase 1) (NMT 1) (Type I N-myristoyltransferase) (Peptide N-myristoyltransferase 1)	Nmt1	1	9	7	21	56.888	255140000	211670000	228470000	71958000	186940000	227390000
O70311	Glycylpeptide N-tetradecanoyltransferase 2 (EC 2.3.1.97) (Myristoyl-CoA:protein N-myristoyltransferase 2) (NMT 2) (Peptide N-myristoyltransferase 2) (Type II N-myristoyltransferase)	Nmt2	1	4	2	7	60.484	0	0	0	16163000	0	30621000
Q61941	NAD(P) transhydrogenase, mitochondrial (EC 7.1.1.1) (Nicotinamide nucleotide transhydrogenase) (Pyridine nucleotide transhydrogenase)	Nnt	1	23	23	20.2	113.84	920110000	887610000	1069400000	939480000	781330000	851300000
Q9JJG9	Nitric oxide-associated protein 1	Noa1	1	2	2	2.6	77.378	0	0	0	10856000	0	0
Q9WV70	Nucleolar complex protein 2 homolog (Protein NOC2 homolog) (NOC2-like protein) (Novel INHAT repressor)	Noc2l	1	2	2	3.5	85.423	0	0	0	47399000	78407000	80841000
E9Q5C9	Nucleolar and coiled-body phosphoprotein 1 (140 kDa nucleolar phosphoprotein) (Nopp140)	Nolc1	1	4	4	6.4	73.697	0	0	0	49707000	73944000	72172000
Q6GQT9	Nodal modulator 1	Nomo1	1	22	22	20.3	133.42	780270000	601420000	905720000	648060000	926340000	922970000
Q99K48;Q8R326	Non-POU domain-containing octamer-binding protein (NonO protein)	Nono	2	11	10	27.3	54.54	583330000	655700000	823510000	574010000	429500000	419510000
Q9CPT5	Nucleolar protein 16	Nop16	1	1	1	4.5	21.139	0	0	0	0	0	19651000
Q922K7	Probable 28S rRNA (cytosine-C(5))-methyltransferase (EC 2.1.1.-) (Nucleolar protein 1) (Nucleolar protein 2 homolog) (Proliferating-cell nucleolar antigen p120) (Proliferation-associated nucleolar protein p120)	Nop2	1	3	3	4.7	86.751	0	0	0	0	78594000	93032000
Q9D6Z1	Nucleolar protein 56 (Nucleolar protein 5A)	Nop56	1	10	10	22.9	64.464	0	0	0	182520000	207900000	242320000
Q6DFW4	Nucleolar protein 58 (MSSP) (Nucleolar protein 5) (SIK-similar protein)	Nop58	1	5	5	12.5	60.342	90190000	97304000	0	171110000	263290000	241720000
Q8BMC4	Nucleolar protein 9 (Pumilio domain-containing protein NOP9)	Nop9	1	2	2	3.3	70.046	0	0	0	0	26036000	31468000
O35516	Neurogenic locus notch homolog protein 2 (Notch 2) (Motch B) [Cleaved into: Notch 2 extracellular truncation; Notch 2 intracellular domain]	Notch2	1	5	5	2.8	265.63	0	0	0	43468000	58492000	79458000
A0A1W2P872	RNA-binding protein Nova-2	Nova2	1	1	1	1.6	49.066	0	0	0	0	0	119160000
O35604	NPC intracellular cholesterol transporter 1 (Niemann-Pick C1 protein)	Npc1	1	5	5	3.8	142.88	84746000	76657000	54578000	147550000	170430000	258600000
Q6T3U4	NPC1-like intracellular cholesterol transporter 1 (Niemann-Pick C1-like protein 1)	Npc1l1	1	1	1	0.6	147.13	0	0	0	0	0	33805000
Q9Z0J0	NPC intracellular cholesterol transporter 2 (Epididymal secretory protein E1) (mE1) (Niemann Pick type C2 protein homolog)	Npc2	1	4	4	29.5	16.442	988100000	1056500000	1131000000	992050000	1009000000	1122400000
Q11011	Puromycin-sensitive aminopeptidase (PSA) (EC 3.4.11.14) (Cytosol alanyl aminopeptidase) (AAP-S)	Npepps	1	3	3	3.6	103.32	0	0	0	0	20469000	21496000
P60670	Nuclear protein localization protein 4 homolog (Protein NPL4)	Nploc4	1	3	3	5.1	68.016	0	41023000	0	0	0	0
Q61937	Nucleophosmin (NPM) (Nucleolar phosphoprotein B23) (Nucleolar protein NO38) (Numatrin)	Npm1	1	11	11	43.5	32.56	896610000	859680000	1385800000	2736400000	2581900000	2501600000
Q9CPP0	Nucleoplasmin-3	Npm3	1	1	1	9.1	19.023	0	0	0	0	0	9997200
Q91V88	Nephronectin (Preosteoblast EGF-like repeat protein with MAM domain)	Npnt	1	1	1	1.6	61.49	0	0	0	3553100	0	0
P70180	Atrial natriuretic peptide receptor 3 (Atrial natriuretic peptide clearance receptor) (Atrial natriuretic peptide receptor type C) (ANP-C) (ANPR-C) (NPR-C) (EF-2)	Npr3	1	1	1	1.9	59.807	0	0	14057000	0	0	0
P97300	Neuroplastin (Stromal cell-derived receptor 1) (SDR-1)	Nptn	1	5	5	16.1	44.373	111300000	127460000	98320000	0	0	0
Q8CJ26	Death domain-containing membrane protein NRADD (Neurotrophin receptor homolog-2) (NRH2) (Neurotrophin receptor-alike death domain protein)	Nradd	1	5	5	28.5	24.727	0	0	0	101870000	108580000	95591000
P08556	GTPase NRas (EC 3.6.5.2) (Transforming protein N-Ras)	Nras	1	4	0	32.3	21.199	0	0	0	0	0	6921900
Q8BHG1	Nardilysin (EC 3.4.24.61) (N-arginine dibasic convertase) (NRD convertase) (NRD-C) (Nardilysin convertase)	Nrdc	1	1	1	0.9	132.89	0	0	0	0	0	8283200
P97333	Neuropilin-1 (A5 protein) (CD antigen CD304)	Nrp1	1	8	8	10.5	103	86484000	86151000	84712000	0	0	0
O35375	Neuropilin-2 (Vascular endothelial cell growth factor 165 receptor 2)	Nrp2	1	5	5	7.2	104.63	0	0	0	0	0	68963000
Q9R1J0	Sterol-4-alpha-carboxylate 3-dehydrogenase, decarboxylating (EC 1.1.1.170)	Nsdhl	1	5	5	14.1	40.685	98540000	112400000	136260000	328590000	360040000	443350000
P46460	Vesicle-fusing ATPase (EC 3.6.4.6) (N-ethylmaleimide-sensitive fusion protein) (NEM-sensitive fusion protein) (Suppressor of K(+) transport growth defect 2) (Protein SKD2) (Vesicular-fusion protein NSF)	Nsf	1	22	21	33.1	82.613	466010000	320720000	403510000	616240000	584720000	584810000
Q9CZ44	NSFL1 cofactor p47 (p97 cofactor p47)	Nsfl1c	1	2	2	7	40.709	0	0	0	0	0	21154000
Q62092	Neuronal vesicle trafficking-associated protein 1 (M234) (Neuron-enriched endosomal protein of 21 kDa) (Neuron-specific protein family member 1) (p21)	Nsg1	1	1	1	5.9	20.929	0	0	0	0	0	21679000
Q1HFZ0	RNA cytosine C(5)-methyltransferase NSUN2 (EC 2.1.1.-) (Myc-induced SUN domain-containing protein) (Misu) (NOL1/NOP2/Sun domain family member 2) (mRNA cytosine C(5)-methyltransferase) (EC 2.1.1.-) (tRNA cytosine C(5)-methyltransferase) (EC 2.1.1.-) (EC 2.1.1.203)	Nsun2	1	3	3	5.2	85.451	0	0	0	53402000	52725000	64020000
Q9CZ57	5-methylcytosine rRNA methyltransferase NSUN4 (EC 2.1.1.-) (5-methylcytosine tRNA methyltransferase NSUN4) (EC 2.1.1.-) (NOL1/NOP2/Sun domain family member 4) (Sperm head and tail associated protein)	Nsun4	1	2	2	6	42.853	0	0	0	23288000	20972000	24290000
Q3V1L4	Cytosolic purine 5'-nucleotidase (EC 3.1.3.5) (Cytosolic 5'-nucleotidase II)	Nt5c2	1	1	1	2.3	64.808	0	0	0	0	0	0
Q61503	5'-nucleotidase (5'-NT) (EC 3.1.3.5) (Ecto-5'-nucleotidase) (CD antigen CD73)	Nt5e	1	1	1	1.7	63.864	0	0	0	0	0	22708000
Q8R2U4	N-terminal Xaa-Pro-Lys N-methyltransferase 1 (EC 2.1.1.244) (Alpha N-terminal protein methyltransferase 1A) (Methyltransferase-like protein 11A) (X-Pro-Lys N-terminal protein methyltransferase 1A) (NTM1A) [Cleaved into: N-terminal Xaa-Pro-Lys N-methyltransferase 1, N-terminally processed]	Ntmt1	1	1	1	4	25.42	0	0	0	0	0	0
Q02819	Nucleobindin-1 (CALNUC)	Nucb1	1	15	15	40.1	53.408	396350000	432680000	454240000	896500000	707420000	900530000
P81117	Nucleobindin-2 (DNA-binding protein NEFA) (Prepronesfatin) [Cleaved into: Nesfatin-1]	Nucb2	1	6	6	19.3	50.304	139560000	144390000	180560000	0	0	0
Q80XU3	Nuclear ubiquitous casein and cyclin-dependent kinase substrate 1 (JC7)	Nucks1	1	1	1	3.8	26.313	0	0	0	0	0	23029000
O35685	Nuclear migration protein nudC (Nuclear distribution protein C homolog) (Silica-induced gene 92 protein) (SIG-92)	Nudc	1	6	6	19	38.358	0	0	0	221440000	236500000	264690000
Q9CQ48	NudC domain-containing protein 2	Nudcd2	1	1	1	6.4	17.66	0	0	0	0	0	5891700
Q9JKX6	ADP-sugar pyrophosphatase (EC 3.6.1.13) (8-oxo-dGDP phosphatase) (EC 3.6.1.58) (Nuclear ATP-synthesis protein NUDIX5) (EC 2.7.7.96) (Nucleoside diphosphate-linked moiety X motif 5) (Nudix motif 5)	Nudt5	1	1	1	6	23.984	0	0	0	0	0	8199600
Q5F2E7	Nuclear fragile X mental retardation-interacting protein 2 (82 kDa FMRP-interacting protein) (82-FIP) (FMRP-interacting protein 2)	Nufip2	1	5	5	8.7	75.656	0	0	0	81266000	109740000	125290000
E9Q7G0	Nuclear mitotic apparatus protein 1 (Nuclear mitotic apparatus protein) (NuMA protein)	Numa1	1	10	10	5.8	235.63	0	0	0	112150000	109950000	127170000
Q8BH74	Nuclear pore complex protein Nup107 (107 kDa nucleoporin) (Nucleoporin Nup107)	Nup107	1	8	8	9.7	106.72	0	0	0	82539000	82993000	90334000
Q8R0G9	Nuclear pore complex protein Nup133 (133 kDa nucleoporin) (Nucleoporin Nup133)	Nup133	1	6	6	5.5	128.62	0	0	0	111950000	63597000	90796000
Q99P88	Nuclear pore complex protein Nup155 (155 kDa nucleoporin) (Nucleoporin Nup155)	Nup155	1	3	3	2.9	155.12	70791000	0	0	84311000	80210000	97843000
Q9Z0W3	Nuclear pore complex protein Nup160 (160 kDa nucleoporin) (Gene trap locus 1-13 protein) (GTL-13) (Nucleoporin Nup160)	Nup160	1	2	2	1.4	158.23	0	0	0	0	0	17199000
Q6ZQH8	Nucleoporin NUP188	Nup188	1	2	2	1.3	196.69	0	0	15435000	0	0	0
Q80U93	Nuclear pore complex protein Nup214 (214 kDa nucleoporin) (Nucleoporin Nup214)	Nup214	1	8	8	4.3	212.98	0	0	0	58418000	74732000	79548000
Q8R4R6	Nucleoporin NUP35 (35 kDa nucleoporin) (Mitotic phosphoprotein 44) (MP-44) (Nuclear pore complex protein Nup53) (Nucleoporin NUP53)	Nup35	1	2	2	9.8	34.785	0	0	0	0	0	61465000
Q9CWU9	Nucleoporin Nup37 (Nup107-160 subcomplex subunit Nup37)	Nup37	1	2	2	7.4	36.731	0	0	0	0	21032000	0
Q8BTS4	Nuclear pore complex protein Nup54 (54 kDa nucleoporin) (Nucleoporin Nup54)	Nup54	1	3	3	7.3	55.731	20657000	30910000	38979000	0	0	0
Q63850	Nuclear pore glycoprotein p62 (62 kDa nucleoporin) (Nucleoporin Nup62)	Nup62	1	3	3	6.8	53.254	0	0	0	0	265040000	331190000
Q8R480	Nuclear pore complex protein Nup85 (85 kDa nucleoporin) (FROUNT) (Nucleoporin Nup85) (Pericentrin-1)	Nup85	1	2	2	3.5	74.775	0	0	0	45978000	0	68510000
Q8CEC0	Nuclear pore complex protein Nup88 (88 kDa nucleoporin) (Nucleoporin Nup88)	Nup88	1	4	4	6.4	84.937	0	0	0	32938000	0	39831000
Q8BJ71	Nuclear pore complex protein Nup93 (93 kDa nucleoporin) (CBP-interacting protein 4) (Nucleoporin Nup93)	Nup93	1	9	9	13.8	93.28	111880000	104870000	128620000	188780000	227510000	208410000
Q6PFD9	Nuclear pore complex protein Nup98-Nup96 (EC 3.4.21.-) [Cleaved into: Nuclear pore complex protein Nup98 (98 kDa nucleoporin) (Nucleoporin Nup98) (Nup98); Nuclear pore complex protein Nup96 (96 kDa nucleoporin) (Nucleoporin Nup96) (Nup96)]	Nup98	1	8	8	4.4	197.24	0	0	0	146890000	124440000	120130000
Q8R332	Nucleoporin p58/p45 (58 kDa nucleoporin) (Nucleoporin-like protein 1)	Nup58	1	1	1	1.4	59.445	0	0	0	0	0	24629000
Q8BML2	O-acyltransferase like protein (Protein oacyl)	Oacyl	1	1	1	1.6	76.542	0	0	0	0	0	94676000
P29758	Ornithine aminotransferase, mitochondrial (EC 2.6.1.13) (Ornithine--oxo-acid aminotransferase)	Oat	1	15	15	54.2	48.354	1473400000	1321900000	663030000	710510000	415940000	476050000
A2AAJ9	Obscurin (EC 2.7.11.1) (Obscurin-RhoGEF) (Obscurin-myosin light chain kinase) (Obscurin-MLCK)	Obscn	1	4	4	3.3	966.58	24992000	21636000	25676000	0	0	0
D3YYU8	Obscurin-like protein 1	Obsl1	1	3	3	1.9	197.93	0	0	0	33106000	32856000	0
Q9CRD0	OCIA domain-containing protein 1	Ociad1	1	5	5	28.7	27.61	148070000	114470000	0	120640000	187030000	186780000
Q9D8W7	OCIA domain-containing protein 2	Ociad2	1	1	1	7.1	16.925	0	0	0	0	0	38228000
Q4PJX1	Protein odr-4 homolog (mODR-4)	Odr4	1	2	2	7.2	49.997	0	0	24950000	0	0	0
Q60597	2-oxoglutarate dehydrogenase, mitochondrial (EC 1.2.4.2) (2-oxoglutarate dehydrogenase complex component E1) (OGDC-E1) (Alpha-ketoglutarate dehydrogenase)	Ogdh	1	21	21	27.1	116.45	268860000	277230000	311980000	717330000	863920000	896560000
Q8CGY8	UDP-N-acetylglucosamine--peptide N-acetylglucosaminyltransferase 110 kDa subunit (EC 2.4.1.255) (O-GlcNAc transferase subunit p110) (O-linked N-acetylglucosamine transferase 110 kDa subunit) (OGT)	Ogt	1	1	1	1.5	116.95	0	0	0	0	0	22551000
Q8BK62	Olfactomedin-like protein 3	Olfml3	1	1	1	2.2	45.745	0	0	0	0	0	16618000
P58281	Dynamin-like 120 kDa protein, mitochondrial (EC 3.6.5.5) (Large GTP-binding protein) (LargeG) (Optic atrophy protein 1 homolog) [Cleaved into: Dynamin-like 120 kDa protein, form S1]	Opa1	1	8	8	9.7	111.34	0	0	0	144710000	172470000	191260000
Q9CQZ0	ORM1-like protein 2	Ormdl2	1	2	0	17	17.389	0	0	0	0	0	39585000
Q9CPZ6	ORM1-like protein 3	Ormdl3	1	2	1	17	17.476	56101000	77500000	91108000	0	0	0
Q8K2C7	Protein OS-9	Os9	1	4	4	6.5	76.107	0	54672000	0	125470000	127020000	157630000
Q3B7Z2	Oxysterol-binding protein 1	Osbp	1	3	3	12.3	88.796	0	0	0	0	76976000	77887000
Q91XL9	Oxysterol-binding protein-related protein 1 (ORP-1) (OSBP-related protein 1)	Osbpl1a	1	1	1	1.1	107.79	0	0	0	0	12523000	0
Q9ER64	Oxysterol-binding protein-related protein 5 (ORP-5) (OSBP-related protein 5) (Oxysterol-binding protein homolog 1)	Osbpl5	1	2	2	2.7	98.921	0	0	0	29497000	32470000	33583000
B9EJ86	Oxysterol-binding protein-related protein 8 (ORP-8) (OSBP-related protein 8)	Osbpl8	1	1	1	1.2	101.27	0	0	0	0	0	11312000
O70458	Oncostatin-M-specific receptor subunit beta (Interleukin-31 receptor subunit beta) (IL-31 receptor subunit beta) (IL-31R subunit beta) (IL-31R-beta) (IL-31RB)	Osmr	1	8	8	7.7	110.23	0	0	0	102720000	137290000	122650000
Q78XF5	Oligosaccharyltransferase complex subunit OSTC	Ostc	1	3	3	18.1	16.815	0	0	0	133710000	92988000	77838000
Q4ZJM7	Otolin-1	Otol1	1	1	1	1.9	49.6	0	0	0	0	0	104760000
Q7TQI3	Ubiquitin thioesterase OTUB1 (EC 3.4.19.12) (Deubiquitinating enzyme OTUB1) (OTU domain-containing ubiquitin aldehyde-binding protein 1) (Otubain-1) (Ubiquitin-specific-processing protease OTUB1)	Otub1	1	2	2	7.7	31.27	0	0	19137000	0	0	0
Q8BGA9	Mitochondrial inner membrane protein OXA1L (Oxidase assembly 1-like protein) (OXA1-like protein)	Oxa1l	1	5	5	10.4	48.219	0	0	0	128150000	126960000	126930000
Q9D0K2	Succinyl-CoA:3-ketoacid coenzyme A transferase 1, mitochondrial (EC 2.8.3.5) (3-oxoacid CoA-transferase 1) (Somatic-type succinyl-CoA:3-oxoacid CoA-transferase) (SCOT-s)	Oxct1	1	13	13	36.2	55.988	596420000	479570000	755240000	745740000	661060000	602990000
Q6P9R2;Q9Z1W9	Serine/threonine-protein kinase OSR1 (EC 2.7.11.1) (Oxidative stress-responsive 1 protein)	Oxsr1	2	3	3	6.5	58.213	0	0	0	75581000	73455000	99622000
Q9JJX6	P2X purinoceptor 4 (P2X4) (ATP receptor) (Purinergic receptor)	P2rx4	1	2	2	5.9	43.437	0	0	0	0	0	36955000
Q60715	Prolyl 4-hydroxylase subunit alpha-1 (4-PH alpha-1) (EC 1.14.11.2) (Procollagen-proline,2-oxoglutarate-4-dioxygenase subunit alpha-1)	P4ha1	1	20	20	44.9	60.909	3626500000	3846900000	3118600000	2508300000	1999300000	1398200000
Q60716	Prolyl 4-hydroxylase subunit alpha-2 (4-PH alpha-2) (EC 1.14.11.2) (Procollagen-proline,2-oxoglutarate-4-dioxygenase subunit alpha-2)	P4ha2	1	20	20	45.8	61.001	1506100000	1294400000	1183500000	1323300000	1280900000	1282200000
Q6W3F0	Prolyl 4-hydroxylase subunit alpha-3 (4-PH alpha-3) (EC 1.14.11.2) (Procollagen-proline,2-oxoglutarate-4-dioxygenase subunit alpha-3)	P4ha3	1	1	1	3	60.974	0	15898000	0	0	0	0
P09103	Protein disulfide-isomerase (PDI) (EC 5.3.4.1) (Cellular thyroid hormone-binding protein) (Endoplasmic reticulum resident protein 59) (ER protein 59) (ERp59) (Prolyl 4-hydroxylase subunit beta) (p55)	P4hb	1	39	39	79.8	57.058	22948000000	22027000000	17041000000	8341200000	6862900000	5376000000
P50580	Proliferation-associated protein 2G4 (IRES-specific cellular trans-acting factor 45 kDa) (ITAF45) (Mpp1) (Proliferation-associated protein 1) (Protein p38-2G4)	Pa2g4	1	18	18	55.3	43.698	1489800000	1535900000	1699500000	2863800000	2546600000	2454100000
P29341	Polyadenylate-binding protein 1 (PABP-1) (Poly(A)-binding protein 1)	Pabpc1	1	24	24	39.6	70.67	1917600000	2364000000	1746300000	1467600000	1004700000	1129200000
Q8CCS6	Polyadenylate-binding protein 2 (PABP-2) (Poly(A)-binding protein 2) (Nuclear poly(A)-binding protein 1) (Poly(A)-binding protein II) (PABII) (Polyadenylate-binding nuclear protein 1)	Pabpn1	1	1	1	5.3	32.296	0	0	0	0	0	27766000
Q61644	Protein kinase C and casein kinase substrate in neurons protein 1 (Syndapin-1)	Pacsin1	1	2	1	3.6	50.575	0	0	0	0	0	175910000
Q9WVE8	Protein kinase C and casein kinase substrate in neurons protein 2 (Syndapin-2) (Syndapin-II) (SdpII)	Pacsin2	1	8	7	16.5	55.832	112610000	0	155080000	177080000	162330000	193350000
Q99JB8	Protein kinase C and casein kinase II substrate protein 3	Pacsin3	1	6	6	15.3	48.584	0	0	0	0	0	67801000
P63005	Platelet-activating factor acetylhydrolase IB subunit beta (Lissencephaly-1 protein) (LIS-1) (PAF acetylhydrolase 45 kDa subunit) (PAF-AH 45 kDa subunit) (PAF-AH alpha) (PAFAH alpha)	Pafah1b1	1	2	2	6.6	46.67	0	0	0	0	0	85720000
Q9DCL9	Multifunctional protein ADE2 [Includes: Phosphoribosylaminoimidazole-succinocarboxamide synthase (EC 6.3.2.6) (SAICAR synthetase); Phosphoribosylaminoimidazole carboxylase (EC 4.1.1.21) (AIR carboxylase) (AIRC)]	Paics	1	8	8	21.2	47.006	228250000	197400000	221760000	221250000	268430000	292020000
O88643;Q61036	Serine/threonine-protein kinase PAK 1 (EC 2.7.11.1) (Alpha-PAK) (CDC42/RAC effector kinase PAK-A) (p21-activated kinase 1) (PAK-1) (p65-PAK)	Pak1	2	2	1	3.3	60.736	0	0	0	0	0	0
Q9DCE5	p21-activated protein kinase-interacting protein 1 (PAK1-interacting protein 1) (Putative PAK inhibitor Skb15)	Pak1ip1	1	2	2	6.8	42.116	0	0	0	34496000	34482000	45399000
Q8CIN4	Serine/threonine-protein kinase PAK 2 (EC 2.7.11.1) (Gamma-PAK) (p21-activated kinase 2) (PAK-2) [Cleaved into: PAK-2p27; PAK-2p34]	Pak2	1	3	2	7.3	57.93	0	0	0	0	78055000	95458000
Q9ET54;Q5DTJ9	Palladin	Palld	2	9	9	7	152.13	373850000	288020000	269050000	804600000	678580000	691140000
Q9Z0P4	Paralemmin-1 (Paralemmin)	Palm	1	8	8	26.6	41.614	92677000	111900000	111210000	198760000	285100000	274000000
Q8BR92	Paralemmin-2	Palm2	1	5	5	14.6	42.095	0	0	0	38448000	39956000	34633000
Q9CQV1	Mitochondrial import inner membrane translocase subunit TIM16 (Mitochondria-associated granulocyte macrophage CSF-signaling molecule) (Presequence translocated-associated motor subunit PAM16)	Pam16	1	3	3	48.8	13.784	0	0	0	94522000	76164000	66698000
Q9WVP6;Q61183	Poly(A) polymerase beta (PAP-beta) (EC 2.7.7.19) (Polynucleotide adenylyltransferase beta) (Testis-specific poly(A) polymerase)	Papolb	2	1	1	1.7	72.197	0	0	0	0	0	5576800
Q99LX0	Parkinson disease protein 7 homolog (Maillard deglycase) (Parkinsonism-associated deglycase) (Protein DJ-1) (DJ-1) (Protein/nucleic acid deglycase DJ-1) (EC 3.1.2.-) (EC 3.5.1.-) (EC 3.5.1.124)	Park7	1	4	4	23.3	20.021	0	0	0	0	0	46819000
Q923D3	Prostate androgen-regulated mucin-like protein 1 homolog (PARM-1)	Parm1	1	1	1	3	30.667	0	2258900	0	0	0	0
P11103	Poly [ADP-ribose] polymerase 1 (PARP-1) (EC 2.4.2.30) (ADP-ribosyltransferase diphtheria toxin-like 1) (ARTD1) (DNA ADP-ribosyltransferase PARP1) (EC 2.4.2.-) (NAD(+) ADP-ribosyltransferase 1) (ADPRT 1) (Poly[ADP-ribose] synthase 1) (msPARP) (Protein poly-ADP-ribosyltransferase PARP1) (EC 2.4.2.-)	Parp1	1	8	8	9.8	113.1	146690000	0	0	115240000	106560000	124220000
Q3ULW8	Protein mono-ADP-ribosyltransferase PARP3 (EC 2.4.2.-) (ADP-ribosyltransferase diphtheria toxin-like 3) (ARTD3) (DNA ADP-ribosyltransferase PARP3) (EC 2.4.2.-) (NAD(+) ADP-ribosyltransferase 3) (ADPRT-3) (Poly [ADP-ribose] polymerase 3) (PARP-3) (Poly[ADP-ribose] synthase 3) (pADPRT-3)	Parp3	1	2	2	4.3	59.948	0	0	0	0	0	7063900
Q8CFI5	Probable proline--tRNA ligase, mitochondrial (EC 6.1.1.15) (Prolyl-tRNA synthetase) (ProRS)	Pars2	1	2	2	5.5	53.517	0	0	0	0	21933000	0
Q9EPC1	Alpha-parvin (Actopaxin)	Parva	1	4	4	14.8	42.329	0	192630000	162600000	172700000	195990000	216020000
Q925B0	PRKC apoptosis WT1 regulator protein (Prostate apoptosis response 4 protein) (Par-4)	Pawr	1	2	2	6.9	35.908	0	0	0	106980000	105670000	106430000
Q3TVI8	Pre-B-cell leukemia transcription factor-interacting protein 1 (Hematopoietic PBX-interacting protein)	Pbxip1	1	10	10	16	81.163	76358000	47601000	91642000	61741000	67490000	86859000
Q05920	Pyruvate carboxylase, mitochondrial (EC 6.4.1.1) (Pyruvic carboxylase) (PCB)	Pc	1	6	6	5.6	129.68	0	0	0	75467000	63449000	188430000
Q9CZL5;P61458	Pterin-4-alpha-carbinolamine dehydratase 2 (PHS 2) (EC 4.2.1.96) (4-alpha-hydroxy-tetrahydropterin dehydratase 2) (DcoH-like protein DCoHm) (Dimerization cofactor of hepatocyte nuclear factor 1 from muscle) (HNF-1-alpha dimerization cofactor)	Pcbd2	2	2	2	11	14.83	0	0	0	0	0	3256400
P60335	Poly(rC)-binding protein 1 (Alpha-CP1) (Heterogeneous nuclear ribonucleoprotein E1) (hnRNP E1)	Pcbp1	1	10	6	38.5	37.497	1363500000	1386900000	1573600000	2007800000	2770900000	2887900000
Q61990	Poly(rC)-binding protein 2 (Alpha-CP2) (CTBP) (CBP) (Putative heterogeneous nuclear ribonucleoprotein X) (hnRNP X)	Pcbp2	1	6	1	19.9	38.221	0	0	521510000	636120000	810560000	810130000
P57722	Poly(rC)-binding protein 3 (Alpha-CP3)	Pcbp3	1	6	1	19.4	39.294	0	0	0	0	0	9886400
Q91ZA3	Propionyl-CoA carboxylase alpha chain, mitochondrial (PCCase subunit alpha) (EC 6.4.1.3) (Propanoyl-CoA:carbon dioxide ligase subunit alpha)	Pcca	1	4	4	7.3	79.921	0	0	0	61508000	72928000	70260000
Q99MN9	Propionyl-CoA carboxylase beta chain, mitochondrial (PCCase subunit beta) (EC 6.4.1.3) (Propanoyl-CoA:carbon dioxide ligase subunit beta)	Pccb	1	2	2	5.7	58.408	0	0	0	0	0	81911000
Q91XY4	Protocadherin gamma-A4 (PCDH-gamma-A4)	Pcdhga4	1	2	2	3.4	100.36	0	0	0	129070000	0	0
Q8BH04	Phosphoenolpyruvate carboxykinase [GTP], mitochondrial (PEPCK-M) (EC 4.1.1.32)	Pck2	1	23	23	49.8	70.527	1913000000	1584900000	1714600000	1329200000	1326000000	1160100000
P17918	Proliferating cell nuclear antigen (PCNA) (Cyclin)	Pcna	1	3	3	14.9	28.785	86913000	0	0	0	0	0
Q6P8I4	PEST proteolytic signal-containing nuclear protein (PCNP) (PEST-containing nuclear protein)	Pcnp	1	2	2	13.5	18.963	0	0	0	39596000	46685000	52488000
Q61398	Procollagen C-endopeptidase enhancer 1 (P14) (Procollagen COOH-terminal proteinase enhancer 1) (PCPE-1) (Procollagen C-proteinase enhancer 1) (Type 1 procollagen C-proteinase enhancer protein) (Type I procollagen COOH-terminal proteinase enhancer)	Pcolce	1	14	14	48.7	50.167	659210000	632060000	624690000	1377500000	1203600000	1446800000
P49586;Q811Q9	Choline-phosphate cytidylyltransferase A (EC 2.7.7.15) (CCT-alpha) (CTP:phosphocholine cytidylyltransferase A) (CCT A) (CT A) (Phosphorylcholine transferase A)	Pcyt1a	2	2	2	6	41.666	0	0	0	40206000	39560000	0
Q3UHX2	28 kDa heat- and acid-stable phosphoprotein (PDGF-associated protein) (PAP) (PDGFA-associated protein 1) (PAP1)	Pdap1	1	3	3	24.9	20.605	0	0	0	40070000	24691000	41562000
Q8VE70	Programmed cell death protein 10 (TF-1 cell apoptosis-related protein 15)	Pdcd10	1	1	1	5.7	24.715	0	0	0	23019000	0	0
Q6NS46	Protein RRP5 homolog (Apoptosis-linked gene 4 protein) (Programmed cell death protein 11)	Pdcd11	1	4	4	2.7	207.78	0	0	0	0	61682000	65884000
P56812	Programmed cell death protein 5 (TF-1 cell apoptosis-related protein 19) (Protein TFAR19)	Pdcd5	1	1	1	7.1	14.275	0	0	0	0	0	2893000
Q9WU78	Programmed cell death 6-interacting protein (ALG-2-interacting protein 1) (ALG-2-interacting protein X) (E2F1-inducible protein) (Eig2)	Pdcd6ip	1	18	18	28	96.023	403560000	419690000	538830000	485230000	538010000	515030000
Q8BVF2	Phosducin-like protein 3 (Viral IAP-associated factor 1) (VIAF-1)	Pdcl3	1	4	4	15.4	27.581	0	0	0	69201000	120930000	95490000
Q3TIU4	2',5'-phosphodiesterase 12 (2'-PDE) (2-PDE) (EC 3.1.4.-) (Mitochondrial deadenylase) (EC 3.1.13.4)	Pde12	1	2	2	5.4	67.513	2082900	0	0	0	0	0
P26618	Platelet-derived growth factor receptor alpha (PDGF-R-alpha) (PDGFR-alpha) (EC 2.7.10.1) (Alpha platelet-derived growth factor receptor) (Alpha-type platelet-derived growth factor receptor) (CD140 antigen-like family member A) (Platelet-derived growth factor alpha receptor) (CD antigen CD140a)	Pdgfra	1	7	6	7.3	122.68	0	0	0	100830000	89805000	101010000
P05622	Platelet-derived growth factor receptor beta (PDGF-R-beta) (PDGFR-beta) (EC 2.7.10.1) (Beta platelet-derived growth factor receptor) (Beta-type platelet-derived growth factor receptor) (CD140 antigen-like family member B) (Platelet-derived growth factor receptor 1) (PDGFR-1) (CD antigen CD140b)	Pdgfrb	1	24	23	26.8	122.79	1327800000	1736400000	1353200000	1701700000	1576500000	1151400000
P35486	Pyruvate dehydrogenase E1 component subunit alpha, somatic form, mitochondrial (EC 1.2.4.1) (PDHE1-A type I)	Pdha1	1	11	11	33.1	43.231	415020000	371150000	469250000	656220000	650280000	677430000
Q9D051	Pyruvate dehydrogenase E1 component subunit beta, mitochondrial (PDHE1-B) (EC 1.2.4.1)	Pdhb	1	11	11	40.1	38.937	851560000	712480000	745330000	628170000	338170000	251740000
Q8BKZ9	Pyruvate dehydrogenase protein X component, mitochondrial (Dihydrolipoamide dehydrogenase-binding protein of pyruvate dehydrogenase complex) (Lipoyl-containing pyruvate dehydrogenase complex component X)	Pdhx	1	4	4	12	53.998	0	0	0	73932000	85917000	83904000
P27773	Protein disulfide-isomerase A3 (EC 5.3.4.1) (58 kDa glucose-regulated protein) (58 kDa microsomal protein) (p58) (Disulfide isomerase ER-60) (Endoplasmic reticulum resident protein 57) (ER protein 57) (ERp57) (Endoplasmic reticulum resident protein 60) (ER protein 60) (ERp60)	Pdia3	1	38	38	67.3	56.678	22017000000	18681000000	15523000000	12683000000	15633000000	13424000000
P08003	Protein disulfide-isomerase A4 (EC 5.3.4.1) (Endoplasmic reticulum resident protein 72) (ER protein 72) (ERp-72) (ERp72)	Pdia4	1	26	26	41.1	71.982	4123700000	4253000000	4928900000	4482900000	4235100000	4163800000
Q921X9	Protein disulfide-isomerase A5 (EC 5.3.4.1) (Protein disulfide isomerase-related protein)	Pdia5	1	13	13	34.6	59.266	634070000	666220000	863370000	775020000	699540000	660340000
Q922R8	Protein disulfide-isomerase A6 (EC 5.3.4.1) (Thioredoxin domain-containing protein 7)	Pdia6	1	20	20	57.7	48.1	5117500000	4174800000	4093000000	5457400000	4625700000	3825900000
Q922H2	[Pyruvate dehydrogenase (acetyl-transferring)] kinase isozyme 3, mitochondrial (EC 2.7.11.2) (Pyruvate dehydrogenase kinase isoform 3)	Pdk3	1	6	6	13.7	47.922	0	0	0	72869000	81030000	90430000
O70400	PDZ and LIM domain protein 1 (C-terminal LIM domain protein 1) (Elfin) (LIM domain protein CLP-36)	Pdlim1	1	5	5	16.5	35.774	0	0	0	76392000	80762000	86969000
P70271	PDZ and LIM domain protein 4 (LIM protein RIL) (Reversion-induced LIM protein)	Pdlim4	1	2	2	6.7	35.556	0	0	0	26323000	21888000	22980000
Q8CI51	PDZ and LIM domain protein 5 (Enigma homolog) (Enigma-like PDZ and LIM domains protein)	Pdlim5	1	11	11	24.4	63.299	236270000	223570000	167270000	448020000	705020000	668300000
Q3TJD7	PDZ and LIM domain protein 7 (LIM mineralization protein) (LMP) (Protein enigma)	Pdlim7	1	13	13	35.7	50.118	450680000	465140000	613000000	300540000	183790000	191740000
Q62011	Podoplanin (Glycoprotein 38) (Gp38) (OTS-8) (PA2.26 antigen) (Transmembrane glycoprotein E11) (E11)	Pdpn	1	3	3	16.9	18.232	0	0	0	67102000	73583000	97492000
Q6A026	Sister chromatid cohesion protein PDS5 homolog A	Pds5a	1	3	2	3.2	150.33	0	0	0	36086000	0	0
Q4VA53	Sister chromatid cohesion protein PDS5 homolog B (Androgen-induced proliferation inhibitor) (Androgen-induced prostate proliferative shutoff-associated protein AS3)	Pds5b	1	3	2	2.5	164.42	0	22966000	0	0	0	0
Q99K01	Pyridoxal-dependent decarboxylase domain-containing protein 1 (EC 4.1.1.-)	Pdxdc1	1	7	7	8.6	87.334	58318000	88379000	0	144580000	146530000	254790000
B9EJ80	PDZ domain-containing protein 8	Pdzd8	1	4	4	5	127.74	0	0	0	63244000	78060000	77895000
Q62048	Astrocytic phosphoprotein PEA-15 (15 kDa phosphoprotein enriched in astrocytes)	Pea15	1	2	2	16.2	15.054	0	0	0	0	5528200	0
Q69Z38	Inactive tyrosine-protein kinase PEAK1 (Pseudopodium-enriched atypical kinase 1) (Sugen kinase 269) (Tyrosine-protein kinase SgK269)	Peak1	1	2	2	1.6	191.09	0	0	0	24268000	0	0
Q8VIK5	Platelet endothelial aggregation receptor 1 (mPEAR1) (Jagged and Delta protein) (Protein Jedi) (Multiple epidermal growth factor-like domains protein 12) (Multiple EGF-like domains protein 12)	Pear1	1	2	2	2.5	110.58	0	0	0	19535000	18471000	16154000
P70296	Phosphatidylethanolamine-binding protein 1 (PEBP-1) (HCNPpp) [Cleaved into: Hippocampal cholinergic neurostimulating peptide (HCNP)]	Pebp1	1	2	2	11.2	20.83	0	0	0	0	0	60537000
Q99MZ7	Peroxisomal trans-2-enoyl-CoA reductase (TERP) (EC 1.3.1.38)	Pecr	1	1	1	5	32.41	0	0	0	0	0	30629000
Q9EQ61	Pescadillo homolog	Pes1	1	3	3	6.2	67.795	0	0	0	89220000	85846000	100250000
Q9Z210	Peroxisomal membrane protein 11B (Peroxin-11B) (Peroxisomal biogenesis factor 11B) (Protein PEX11 homolog beta) (PEX11-beta)	Pex11b	1	2	2	6.6	28.709	0	0	0	0	0	43922000
Q9D0K1	Peroxisomal membrane protein PEX13 (Peroxin-13)	Pex13	1	1	1	2.5	44.609	0	0	0	0	0	0
Q9R0A0	Peroxisomal membrane protein PEX14 (PTS1 receptor-docking protein) (Peroxin-14) (Peroxisomal membrane anchor protein PEX14)	Pex14	1	5	5	17.6	41.207	0	0	0	175280000	215840000	208060000
Q91XC9	Peroxisomal membrane protein PEX16 (Peroxin-16) (Peroxisomal biogenesis factor 16)	Pex16	1	1	1	6.8	38.677	0	0	0	0	0	27968000
Q8VCI5	Peroxisomal biogenesis factor 19 (Peroxin-19) (Peroxisomal farnesylated protein) (PxF)	Pex19	1	2	2	11.4	32.733	0	0	0	0	49308000	45831000
Q9QXY9	Peroxisomal biogenesis factor 3 (Peroxin-3) (Peroxisomal assembly protein PEX3)	Pex3	1	1	1	2.7	42.223	0	0	0	0	0	30026000
Q9CWM4	Prefoldin subunit 1	Pfdn1	1	2	2	13.9	14.254	0	0	0	0	0	3830900
Q6DTY7	6-phosphofructo-2-kinase/fructose-2,6-bisphosphatase 4 (6PF-2-K/Fru-2,6-P2ase 4) (PFK/FBPase 4) (6PF-2-K/Fru-2,6-P2ase testis-type isozyme) [Includes: 6-phosphofructo-2-kinase (EC 2.7.1.105); Fructose-2,6-bisphosphatase (EC 3.1.3.46)]	Pfkfb4	1	1	1	2.6	54.066	0	0	0	0	0	16245000
P12382;Q9WUA3	ATP-dependent 6-phosphofructokinase, liver type (ATP-PFK) (PFK-L) (EC 2.7.1.11) (6-phosphofructokinase type B) (Phosphofructo-1-kinase isozyme B) (PFK-B) (Phosphohexokinase)	Pfkl	2	5	5	8.3	85.359	0	0	0	43328000	35724000	28607000
P47857	ATP-dependent 6-phosphofructokinase, muscle type (ATP-PFK) (PFK-M) (EC 2.7.1.11) (6-phosphofructokinase type A) (Phosphofructo-1-kinase isozyme A) (PFK-A) (Phosphohexokinase)	Pfkm	1	2	2	2.4	85.268	0	7993500	0	0	0	0
P62962;CON__P02584	Profilin-1 (Profilin I)	Pfn1	2	7	7	72.9	14.957	0	0	0	559790000	497830000	444510000
Q9DBJ1;O70250	Phosphoglycerate mutase 1 (EC 5.4.2.11) (EC 5.4.2.4) (BPG-dependent PGAM 1) (Phosphoglycerate mutase isozyme B) (PGAM-B)	Pgam1	2	5	5	18.1	28.832	97043000	93764000	131810000	0	260170000	317310000
Q8BX10	Serine/threonine-protein phosphatase PGAM5, mitochondrial (EC 3.1.3.16) (Phosphoglycerate mutase family member 5)	Pgam5	1	6	6	21.9	31.994	159470000	140550000	152550000	323850000	248270000	413320000
Q9DCD0	6-phosphogluconate dehydrogenase, decarboxylating (EC 1.1.1.44)	Pgd	1	5	5	12.4	53.247	56191000	67509000	123090000	96843000	132430000	123720000
P09411;P09041	Phosphoglycerate kinase 1 (EC 2.7.2.3)	Pgk1	2	19	19	58.8	44.55	698800000	670460000	668060000	691450000	1119200000	869680000
Q9CQ60	6-phosphogluconolactonase (6PGL) (EC 3.1.1.31)	Pgls	1	1	1	6.2	27.254	0	0	0	0	0	23749000
Q9D0F9	Phosphoglucomutase-1 (PGM 1) (EC 5.4.2.2) (Glucose phosphomutase 1) (Phosphoglucomutase-2)	Pgm1	1	2	2	4.4	61.417	0	0	0	0	21839000	0
Q8BZF8	Phosphoglucomutase-like protein 5	Pgm5	1	1	1	2.8	62.219	0	0	0	0	11252000	0
Q8CHP8	Glycerol-3-phosphate phosphatase (G3PP) (EC 3.1.3.21) (Aspartate-based ubiquitous Mg(2+)-dependent phosphatase) (AUM) (EC 3.1.3.48) (Phosphoglycolate phosphatase) (PGP)	Pgp	1	1	1	3.4	34.54	0	2904600	0	0	0	0
O55022	Membrane-associated progesterone receptor component 1 (mPR)	Pgrmc1	1	6	5	49.2	21.694	733020000	698260000	636260000	640530000	442760000	471130000
Q80UU9	Membrane-associated progesterone receptor component 2	Pgrmc2	1	5	4	36.4	23.334	425840000	444250000	429170000	797580000	929870000	795630000
[truncated: 1,263 more rows]
[truncated: 1 more columns]
