# Supplementary material for: A plant-derived natural photosynthetic system for improving cell anabolism
Source: Nature. 2022 Dec 7;612(7940):546–54. doi: 10.1038/s41586-022-05499-y (PMC9750875; doi:10.1038/s41586-022-05499-y)
Supplement: Supplementary file 7 — All detected metabolites. [file 41586_2022_5499_MOESM7_ESM.xlsx]

## Sheet: Sheet1
Compounds	cpd_ID	Control-1	Control-2	Control-3	Control-4	Control-5	IL-1β-1	IL-1β-2	IL-1β-3	IL-1β-4	IL-1β-5	IL-1β+CM-NTU-1	IL-1β+CM-NTU-2	IL-1β+CM-NTU-3	IL-1β+CM-NTU-4	IL-1β+CM-NTU-5
(+/-)-High-Proline	-	945093	730529	863692	733257	679355	726338	769881	857193	857445	669842	773317	512831	559821	750942	793345
(2-Hydroxyethyl)phosphonic acid	C06451	123791	75442.5	114465	133087	123623	89279.8	115448	83312.3	72568.5	117071	109980	115132	169510	158719	121570
(2R)-Glycerol-O-β-D-galactopyranoside	C05401	38241.7	13961.8	23586.7	36832.4	30003.1	16693.6	10409.3	20390.9	34206.1	21622.1	58613.5	15194.5	16088.8	9	21614.7
(2S,3S)-3-methylphenylalanine	C20895	1.42273e+06	1.88281e+06	1.46356e+06	1.61109e+06	1.4553e+06	1.59829e+06	1.467e+06	1.52004e+06	1.78882e+06	1.46637e+06	1.09901e+06	1.38368e+06	1.09054e+06	758153	1.30628e+06
(2s)-2-Amino-4-sulfinobutanoic acid	-	54755.6	47522.3	61035.9	47135.7	50433.1	60397.2	51864.7	46395.5	54175.3	62392.4	77712.6	42514.9	37810.1	63989.2	47044.8
(R)-(-)-1-Amino-2-propanol	C03194	286222	456292	572832	439781	403162	382282	578541	458962	480822	505134	671773	351095	311062	329633	832289
(R)-(-)-2-phenylglycine	-	4.26867e+06	3.84766e+06	3.42765e+06	4.17823e+06	3.82955e+06	3.58266e+06	3.7084e+06	3.94654e+06	3.6473e+06	3.97189e+06	4.42714e+06	4.17913e+06	5.13505e+06	4.69682e+06	4.67192e+06
(R)-2-Hydroxy-3-phenylpropionic acid	C05607	1.75285e+07	1.88449e+07	1.8086e+07	1.82655e+07	1.77141e+07	1.66686e+07	1.87257e+07	1.97788e+07	1.97549e+07	2.07704e+07	2.20762e+07	1.81561e+07	1.63101e+07	2.17394e+07	2.52381e+07
(R)-2-Hydroxybutyric acid	-	165071	174781	148866	188689	140130	170019	135101	160147	164666	225326	216856	190233	175689	161107	323392
(R)-3-Hydroxymyristic acid	C22001	289429	326303	284699	352762	336408	311923	365356	391243	378080	378282	222122	247538	295115	322650	243300
(S)-2-Hydroxy-3-phenylpropanoic acid	C05607	52444.7	56251.2	42008.8	48602.3	47639.4	96242.7	72811.2	82870.9	92120.6	84942.5	59569.1	72624.3	64589.5	52780.3	66089.7
(S)-Leucic acid	-	455218	417113	379923	407394	409834	658029	593001	616122	633932	548995	457736	552788	531948	430930	444586
(±)-Homocitric acid	C01251	30829.2	38219.5	30271.5	48245.7	44720.7	52004	43273.2	40681.7	55495.2	68236.5	89124.1	33414.2	47187.8	25686.9	39190.8
(±)12-HETE	-	11605.1	13321.2	12978.8	12101.7	13497.6	9496.72	17712.2	13935.6	13637.2	21499.2	9	9	9	9	9
(±)15-HETE	C04742	81342.5	66224.4	123513	93270.3	169213	125278	411610	186286	174884	427896	86155.7	57106.1	165471	192919	105618
(±)16-HETE	-	14209.2	10895.8	14482.4	10283.8	13733.2	13694.5	27346.4	18248.7	16780.2	19812.7	8611.89	5947.6	8453.62	14259	11557
(±)17-HDHA	-	3994.96	4304.89	7160.69	6630.51	7471.29	8779	18733.5	10757.6	11445.2	18342.1	3807.53	3713.72	4337.83	8011.89	6880.83
(±)17-HETE	-	12095.9	8942.62	11635.5	12752.2	12197.7	12334.6	24651.2	14585.8	17353.1	17168	9	9	9	9	9
(±)18-HETE	-	12095.9	8942.62	11635.5	12752.2	12197.7	12334.6	24651.2	14585.8	17353.1	17168	9	9	9	9	9
(±)4-HDHA	-	8263.01	8230.91	9014.84	10804.7	10190.6	8218.33	11576.3	4756.06	7840.06	9170.16	9	9	9	9	9
(±)5-HETE	C04805	9025.08	8934.97	15329.4	15750.8	18280.5	7940.55	19016.2	12650.1	13706.8	16659.4	9	9	9	9	9
(±)9-HETE	-	9025.08	8934.97	15329.4	15750.8	18280.5	7940.55	19016.2	12650.1	13706.8	16659.4	9	9	9	9	9
1,3-Dicyclohexylurea	-	447675	397159	489234	445904	459621	409319	481418	448194	430646	485594	497943	415229	352358	440865	526804
1,3-Diphenylguanidine	D88181	87134.2	17954.5	18567	18393.8	34310.1	12722.4	14081.8	19634.1	20357.5	19682	14420	20422.9	30414.3	9525.01	22816.9
1,4-Dihydro-1-Methyl-4-Oxo-3-Pyridinecarboxamide	C05843	3.72879e+06	3.99499e+06	3.9876e+06	4.81573e+06	4.88406e+06	5.79842e+06	7.95915e+06	6.54763e+06	6.48201e+06	7.20283e+06	5.37867e+06	4.20402e+06	7.20874e+06	5.22505e+06	4.0355e+06
1,6-Di-O-phosphono-D-fructose	-	4.03955e+06	2.26532e+06	1.87393e+06	4.55662e+06	2.89625e+06	2.23411e+06	1.55332e+06	999795	2.88475e+06	1.89009e+06	1.09089e+07	1.38673e+07	1.10834e+07	8.52334e+06	1.03013e+07
1,7-Dimethylxanthine	C13747	20047.1	15091.8	15122.4	11826.3	15623.9	16115.5	21287.9	14077	16973.1	15827.4	23989.4	17285.3	10108.9	19021.4	22266.4
1-Aminocyclobutanecarboxylic acid	-	2.34084e+07	1.77069e+07	1.4088e+07	1.72772e+07	2.10495e+07	2.00097e+07	1.74913e+07	2.08253e+07	1.77603e+07	1.66004e+07	1.46395e+07	2.00606e+07	2.30027e+07	2.65171e+07	1.37696e+07
1-Aminocyclohexanecarboxylic acid	-	85382.2	72265.2	67629.5	43738	100471	81865.7	44378.1	72757.2	73204.4	82897.2	79473.5	78786.9	39120.7	84259.7	72071.7
1-Deoxyvaleric acid	C20404	748301	856905	604329	643115	834707	765529	661429	619386	801834	786765	750879	639020	756649	958928	1.1437e+06
1-Hydroxylamino-2-phenylethane	-	4.26867e+06	3.84766e+06	3.42765e+06	4.17823e+06	3.82955e+06	3.58266e+06	3.7084e+06	3.94654e+06	3.6473e+06	3.97189e+06	4.42714e+06	4.17913e+06	5.13505e+06	4.69682e+06	4.67192e+06
1-Methyladenosine	C02494	816041	999348	1.02568e+06	1.08843e+06	1.47568e+06	1.68488e+06	2.01334e+06	1.96095e+06	1.80881e+06	1.8599e+06	1.20521e+06	1.57438e+06	2.83687e+06	1.6229e+06	794135
1-Methylguanine	C04152	1.34712e+06	1.38329e+06	1.14307e+06	1.47866e+06	1.55436e+06	1.57124e+06	1.627e+06	1.55709e+06	1.6199e+06	1.37913e+06	1.48888e+06	2.29416e+06	2.52788e+06	2.02038e+06	1.30171e+06
1-Methylguanosine	C04545	2.29624e+06	3.08567e+06	2.2212e+06	2.71502e+06	2.37938e+06	3.93458e+06	3.78881e+06	3.58847e+06	3.82747e+06	2.10849e+06	1.90874e+06	3.10104e+06	3.90244e+06	1.83456e+06	1.49776e+06
1-Methylinosine	C12317	20853.8	16791.5	25584.5	11381.1	20756.1	9	9	9	9	9	9	9	9	9	9
1-Methylpiperidine-2-carboxylic acid	-	166678	426647	223974	140133	218491	99532.3	111935	123797	305033	107411	163317	159065	121368	95986.7	419528
1-O-vanillyl-β-D-glucose	C20470	40054.6	48949.2	49456.1	55282.7	48766.3	44623.7	42131.3	51067.9	52613.1	45985.8	68106.8	29553.9	33761.1	50636.5	79335.3
1-acetylindole	-	2.32367e+06	2.25813e+06	2.18614e+06	2.5105e+06	2.32001e+06	2.26923e+06	2.35909e+06	2.24121e+06	2.31581e+06	2.23895e+06	2.29332e+06	2.61088e+06	2.80386e+06	2.46961e+06	2.53136e+06
1-methylhistamine	C05127	75084.4	71484.3	58710.6	50991.7	50284	58258.7	83713.1	87786.9	68822.9	72745.5	86757.7	43175.9	57181	82787.7	73540.3
1-pyrroline-4-hydroxy-2-carboxylate	C04282	56405.7	93833.6	86395	75922.8	97657.7	78004.9	65277.1	76251	92993.4	62333.3	99396.4	81196.8	84696.4	91403.9	88414.9
10-Formyl-Thf	C00234	2.91417e+06	3.69096e+06	2.81442e+06	3.37525e+06	4.11565e+06	4.13244e+06	4.07633e+06	3.9271e+06	4.14357e+06	3.14571e+06	2.90093e+06	3.50133e+06	4.09119e+06	3.44961e+06	2.50663e+06
10-Hydroxystearic Acid	-	74248.8	59760.8	78959.4	68715.5	76767.7	69131.2	76570.1	69508.1	68364.9	66827.8	66646.7	57367.4	73903.3	44336.6	88221.2
11,12-EET	-	492611	313738	865535	461805	1.05667e+06	751231	3.31707e+06	1.23769e+06	1.30609e+06	3.33149e+06	406764	116928	881092	940798	457347
11-HDoHE	-	39240.2	30396.9	44043.6	30351.9	64681.1	79528.8	168580	111609	132318	231040	27912.7	19019.6	39647.5	54034.4	39141.8
11-HEDE	-	29741.5	22233.5	42797.5	28607.9	49901.4	23873.1	58751	38993.4	49010.8	79849.2	24654.9	5986.27	25043.2	49567.2	35262.9
11β-Hydroxyprogesterone	C05498	257805	288274	301321	257510	298027	222973	279675	311074	221731	308583	310928	239440	282697	282374	398594
11β-Prostaglandin E2	-	3.53652e+06	3.11934e+06	4.31543e+06	3.60378e+06	4.50276e+06	2.73891e+06	7.75712e+06	4.17068e+06	4.02915e+06	7.31303e+06	3.09546e+06	2.98737e+06	5.61514e+06	4.89036e+06	3.10542e+06
11β-Prostaglandin F2α	C05959	60522.9	58708.9	84877.4	67725.6	86617.5	65778.9	160592	100310	86562.9	183110	60628.5	64889.7	113112	106649	63870.2
12-HHT	C20388	12390.4	14374.2	16071	18082.9	18131.7	13952.5	34990.2	26716.6	17986.3	30740.5	13549.7	9240.97	24292.2	25249.2	9973.58
13(R)-HODE	-	82184.7	71840	115646	94052.4	148876	112370	214257	189610	202173	296222	115636	49075	152884	240889	129519
13-HDoHE	-	21023.6	19758.9	37604.1	28940.8	36581.3	55598.9	96818.9	76583.9	81722.8	137509	16702.5	11521.3	21876.4	27947.1	29506.2
15(R)-Prostaglandin E1	-	245664	200064	363904	267973	418152	282514	837876	466812	445615	976936	207857	195673	491659	502958	228186
15(S)-HETrE	-	79230.5	60790.6	113067	80840.7	134538	100354	246664	140658	154351	262842	77299.3	48164.7	131015	150299	98126.2
15-HEDE	-	29741.5	22233.5	42797.5	28607.9	49901.4	23873.1	58751	38993.4	49010.8	79849.2	24654.9	5986.27	25043.2	49567.2	35262.9
15-keto Prostaglandin F2α	C05960	46864.6	42695.5	69487.4	46594	62007.4	34814.4	102362	53372.9	51674.9	93663.6	39711.8	45784.1	67924.9	69269.5	46309
16,16-Dimethyl PGA2	-	7364.04	6520.34	10406.3	7278.71	16485.6	4553.94	22356.2	8712.84	12656.7	19291.2	10248.4	6227.7	18063.8	20198.4	13060.7
16-Hydroxyhexadecanoic acid	C18218	437845	476583	392444	625386	681030	313071	216615	262664	276852	371793	300504	288041	288287	404579	196007
2'-Aenylic Acid	C00946	958564	785799	1.18689e+06	953211	1.22364e+06	582347	1.09247e+06	924482	841176	1.09879e+06	1.68193e+06	991038	1.66482e+06	1.78283e+06	2.27303e+06
2'-Deoxyadenosine	C00559	4.6368e+06	5.61953e+06	5.4964e+06	5.62621e+06	6.57772e+06	5.23344e+06	8.17079e+06	4.76726e+06	6.5064e+06	6.96063e+06	4.16702e+06	3.29622e+06	5.6883e+06	5.77053e+06	1.09937e+06
2'-Deoxyadenosine-5'-Monophosphate	C00360	945323	1.13899e+06	1.62406e+06	1.62968e+06	1.91527e+06	1.23393e+06	1.6968e+06	1.64866e+06	1.42795e+06	2.09917e+06	2.65194e+06	1.4476e+06	3.31968e+06	2.99855e+06	2.63839e+06
2'-Deoxycytidine-5'-Monophosphate	C00239	359635	346013	309023	319320	375424	205769	254505	264856	299271	185648	326851	313178	326050	329214	426755
2'-Deoxyinosine	C05512	447904	438485	459021	453739	571786	508373	709758	411839	544352	624284	369561	256090	432565	475223	112174
2'-Deoxyuridine	C00526	22479	23249.2	25976.6	28161.3	22979.2	10819.3	22694	9	21239.3	16161	14169	12784.3	30332	37470.8	9919.15
2'-O-Methylguanosine	-	180750	267968	187606	221440	262816	385494	412905	457395	401551	339422	300933	476291	921982	537980	205361
2'-O-methyladenosine	C04779	1.09924e+08	4.58584e+07	7.74496e+07	6.63772e+07	8.7577e+07	4.5394e+07	6.41071e+07	7.96892e+07	6.3535e+07	6.99004e+07	1.24226e+08	7.1759e+07	1.20401e+08	1.1469e+08	1.65735e+08
2'-O-methylcytidine	-	285482	373671	341408	326410	308414	485644	409929	651830	497483	435123	428259	733850	1.25807e+06	733279	416785
2'-O-methyluridine	-	44054.2	43596.8	55437.3	52627.7	48941.8	78404.2	87505.3	90325.3	80072.1	63907	67892.5	99118.9	198069	118013	58086.4
2,2-Dimethylglutaric acid	D79772	304350	340691	377852	361685	294922	235854	176107	270191	223335	245917	203477	260949	226152	204054	468154
2,4-Dihydroxypyridine	-	228839	287557	287703	251156	318257	227787	419858	327893	383994	317267	318031	258951	349305	290620	269206
2,4-Quinolinediol	C16716	675849	724257	685083	724827	734318	739503	749125	764683	792986	950389	915300	737197	706457	932163	1.02698e+06
2,4-diacetamino-2,4,6-triphenoxy-D-mannopyranose	C20424	957334	1.01997e+06	843071	1.12363e+06	1.16105e+06	2.25894e+06	2.29272e+06	2.10049e+06	2.12531e+06	1.65522e+06	1.86113e+06	2.5545e+06	5.19056e+06	4.46604e+06	1.50025e+06
2,5-Dimethyl-2,3-dihydrofuran-3-one	D90227	939870	1.05544e+06	1.01344e+06	1.01881e+06	961230	868356	1.08842e+06	1.00812e+06	1.05555e+06	1.10726e+06	1.0217e+06	949525	948854	1.10558e+06	1.23823e+06
2,5-Furandicarboxylicacid	C20450	302328	257243	328677	283514	338955	265708	318766	299714	324797	293276	362157	229734	209372	350031	468083
2,6-Di-tert-butyl-4-(hydroxymethyl)phenol	-	237920	225985	251981	261488	245204	233495	251632	242962	254809	261744	262259	217414	194177	246429	282230
2,6-Diamino-5-hydroxyhexanoic acid	C16741	33382.9	33448.6	18616.2	26135.9	36104.1	46195.1	33157.3	42372.8	39448.4	32642.1	33083.7	28666.8	27058.7	36099.9	43804.2
2-(4-Hydroxyphenyl)ethanol	C06044	979997	958498	942648	1.0465e+06	993368	851925	843788	835964	861507	954936	1.03333e+06	909675	830835	913127	1.00928e+06
2-(Acetylamino)-2-deoxy-A-D-glucopyranose	C13970	37136.7	60157.6	46398.6	120642	58951.4	62139.4	76430.9	38423.7	50206.3	44850.2	73704.3	68276.3	63986.8	54899.4	64268.1
2-(Dimethylamino)Guanosine	C74036	188647	178814	172667	199963	209288	254391	204262	210125	194479	200318	257028	345829	709006	426903	193269
2-(Formylamino)Benzoic Acid	C05653	185674	201454	203512	189384	217976	78344.2	193937	201888	206425	166074	267077	92193.9	173567	222956	227582
2-Amino-2-methyl-1,3-propanediol	-	127170	212123	194620	179651	150163	195897	218047	148751	153879	209214	264283	173337	152259	231659	250110
2-Amino-4,6-pteridinediol	-	17955.7	17668.4	12733.9	20683.9	8805.92	16681.3	13472.5	15796.5	11540.8	17373.5	14432	13082	11285.7	31444.4	6555.03
2-Amino-4-methylphenol	D70667	312698	188644	232317	252148	373862	9	9	9	9	9	9	9	9	9	9
2-Aminoethanesulfinic Acid	C00519	93827.7	123874	99062.1	101314	123491	56141.2	60853.1	60287.3	62530.4	61447.5	72442.4	63982.5	57583.7	51054	67580.6
2-Aminoethanesulfonic Acid	C00245	2.27957e+07	2.33908e+07	2.37306e+07	2.52575e+07	2.51283e+07	1.31451e+07	1.57811e+07	1.56734e+07	1.63512e+07	1.88587e+07	1.56873e+07	1.77539e+07	1.60516e+07	1.58251e+07	1.6712e+07
2-Aminomethylpyrimidine	-	401864	468187	547635	520346	472418	253269	424649	457210	332242	515779	740214	324648	578201	934167	590563
2-Aminopurine	-	9.56645e+07	1.26186e+08	1.14118e+08	1.25288e+08	1.23743e+08	1.10063e+08	1.52872e+08	1.11683e+08	1.4693e+08	1.31229e+08	8.98301e+07	7.634e+07	8.40105e+07	4.22585e+07	3.12559e+07
2-Butyl-3-(4-hydroxybenzoyl)benzofuran	D87732	165386	129537	124443	100799	110361	92225.3	113644	100249	104306	162528	122491	109154	111687	163274	189191
2-Deoxyribose 1-Phosphate	C00672	1.3815e+06	1.47331e+06	1.559e+06	1.72688e+06	1.52002e+06	1.92088e+06	1.89921e+06	1.85309e+06	1.63509e+06	1.67123e+06	2.00009e+06	1.63069e+06	1.6261e+06	1.83762e+06	1.96272e+06
2-Deoxyribose 5'-phosphate	C00673	505026	631236	669895	616736	638133	584201	602764	318145	653253	754503	632879	302362	515649	337555	783780
2-Hydroxy-2-Methyl Butyric acid	-	129942	136231	114357	134860	119089	173250	194067	158204	188129	143290	137150	145510	143326	128363	120188
2-Hydroxy-3-Methyl Butanoic Acid	-	112213	97345.7	101278	107196	93562.9	153975	149211	128651	150408	125799	98414.8	125218	123822	87670.6	101793
2-Hydroxy-6-Aminopurine	C74731	1.14361e+07	7.3492e+06	9.65704e+06	9.5818e+06	8.25589e+06	6.41181e+06	1.10288e+07	8.41172e+06	9.03288e+06	1.1453e+07	1.16192e+07	5.81962e+06	1.34618e+07	3.06265e+07	7.13136e+06
2-Hydroxyadenosine	C08432	2.52533e+07	4.08813e+07	1.84796e+07	2.23022e+07	5.3021e+07	1.95673e+07	6.33988e+07	1.91703e+07	5.95362e+07	2.93315e+07	5.40794e+07	3.8796e+07	3.50553e+07	2.26457e+07	1.61964e+07
2-Hydroxybutanoic Acid	C05984	245073	219039	245227	277978	255105	221279	278034	192836	213283	233774	227611	199537	215166	192125	310309
2-Hydroxycaprylic acid	D81442	104820	106154	93766.7	98608.7	166724	109187	166199	123160	104057	112005	118893	108780	96433.9	118612	125702
2-Hydroxycinnamic acid	C01772	2.03002e+07	9.8872e+06	1.32348e+07	1.42872e+07	9.31734e+06	1.08856e+07	9.04984e+06	1.00493e+07	1.13411e+07	1.16412e+07	1.45206e+07	1.27865e+07	9.22277e+06	2.42349e+07	1.22667e+07
2-Hydroxyglutaric acid	C03196	123344	108760	135883	115677	95013.5	121591	135716	127886	141783	158398	171414	129112	134935	108639	125800
2-Hydroxyhexanoic acid	C11377	455218	417113	379923	407394	409834	658029	593001	616122	633932	548995	457736	552788	531948	430930	444586
2-Hydroxyisocaproic Acid	D87748	455218	417113	379923	407394	409834	658029	593001	616122	633932	548995	457736	552788	531948	430930	444586
2-Methoxyacetic acid	D77874	13214.3	13702.9	35723.8	17030.1	28323.7	44023.9	47549.6	15983.8	32242.9	41228	18851.5	23584.6	15549.1	23310.9	33719
2-Methoxybenzoic Acid	-	763021	785656	836272	798156	817897	729973	588894	924154	854134	874371	915432	716048	795128	860183	977721
2-Methyl-1-Pyrroline	C20808	6.04041e+06	3.83465e+06	3.80816e+06	3.7314e+06	3.44596e+06	1.78934e+06	1.85413e+06	2.00037e+06	1.98664e+06	1.86323e+06	3.24174e+06	2.76971e+06	2.65699e+06	6.601e+06	3.14236e+06
2-Methyl-3-hydroxybutyric acid	-	101347	138515	130113	164910	89932.7	143973	127291	65531.2	140067	183045	127951	81663.3	162698	107314	104361
2-Methylbutyrylglycine	-	9	36336	24572.6	25627.7	10610.6	14813.8	21260.8	24469.1	27134	24970.1	18074.4	24604.3	23059.3	38987.7	14154.5
2-Methylglutaric Acid	D91481	186578	184149	167627	199244	186883	188579	202116	204228	131890	227073	56915.2	181993	173152	176845	214574
2-Methylguanosine	-	2.31803e+06	2.72169e+06	2.16102e+06	2.14465e+06	2.6197e+06	3.59161e+06	3.36597e+06	3.53242e+06	3.56127e+06	2.76186e+06	1.81307e+06	3.07577e+06	3.57286e+06	2.03942e+06	1.8204e+06
2-Methyllactic acid	C21297	152339	134513	131345	150316	129460	166088	123209	126964	142985	188714	196152	189515	148651	145890	326526
2-Methylsuccinic Acid	-	199538	352471	182060	191680	190977	207295	201955	215084	242456	222800	215167	230057	223704	199622	184177
2-Naphthalenesulfonic acid	C16202	1.9494e+06	1.60783e+06	1.48116e+06	1.5522e+06	1.84745e+06	1.57181e+06	1.78525e+06	1.91547e+06	1.48465e+06	2.21048e+06	1.91738e+06	1.44333e+06	1.44065e+06	1.78964e+06	1.97102e+06
2-O-Methylcytosine	-	129768	235511	165947	215072	202392	350022	337555	372315	297362	245329	159836	342231	390349	114654	129107
2-O-α-D-glucopyranosyl-L-ascorbic acid	C18339	65660.9	67624.7	75123.7	69063.4	88562.6	100910	128311	121772	112698	123342	139720	95986.1	79071.5	129141	143699
2-Phenylbutyric acid	-	113390	137307	196385	143693	138805	169780	140216	150125	115229	139744	2.13413e+06	114594	147287	173621	177040
2-Phenylglycine	D70539	416650	433149	472568	487378	436061	466085	403121	350109	395076	368289	411915	492089	386281	298314	409341
2-Picoline	C14447	171357	165195	224706	111894	141201	85837.4	161256	111398	168379	113626	195772	151240	122312	110172	176811
2-Picolinic Acid	C10164	4.89885e+06	4.53012e+06	4.81824e+06	4.89152e+06	4.81391e+06	4.54414e+06	5.36595e+06	5.00101e+06	4.9045e+06	6.12338e+06	6.24054e+06	4.77865e+06	4.42414e+06	6.02138e+06	6.75913e+06
2-amino-4-oxovaleric acid	C03341	883138	866873	819050	919073	870512	901015	849028	871519	885947	850124	915375	1.20746e+06	1.5619e+06	1.314e+06	864430
2-amino-6-methylmercaptopurine	-	73986.5	65540.7	52126.2	76267.8	73389.8	65706.4	56923.4	98155.1	73450.1	80941.3	85402.4	53582.2	91525.4	75212	94615.7
2-hydroxyhexadecanoic acid	D84003	437845	476583	392444	625386	681030	313071	216615	262664	276852	371793	300504	288041	288287	404579	196007
2-keto-D-gluconic acid	C06473	272753	296319	307445	243427	295295	212476	252524	180923	270305	246887	184638	208058	172091	237437	229660
2-methyl citric acid	-	19619.2	18067.8	18060	29798.5	20869.5	27890	19802.4	24700.1	24747.7	21900.1	22800.4	30791.3	27218.1	20552.1	20963.3
2-pyrimidine acetic acid	-	236101	233223	302348	313900	305483	302398	229017	239182	298537	303047	351922	271005	277591	306798	274324
20,26-dihydroxyecdysone	C16500	2.20166e+07	2.16985e+07	2.46464e+07	2.37564e+07	2.86447e+07	2.0766e+07	5.68303e+07	2.26097e+07	2.58257e+07	5.02754e+07	2.58925e+07	1.48852e+07	3.02154e+07	2.11828e+07	2.68792e+07
20-Hydroxy Prostaglandin F2α	-	1.64798e+06	1.45824e+06	1.49916e+06	1.59662e+06	1.50999e+06	1.50965e+06	1.44859e+06	1.24267e+06	1.47348e+06	1.32121e+06	1.53615e+06	1.61046e+06	1.65745e+06	1.39076e+06	1.54336e+06
20-carboxy LTB4	C05950	232860	228457	193904	235137	220731	194724	168545	154134	173867	159384	171279	204488	227660	181958	169732
3'-Adenylic acid	C01367	958564	785799	1.18689e+06	953211	1.22364e+06	582347	1.09247e+06	924482	841176	1.09879e+06	1.68193e+06	991038	1.66482e+06	1.78283e+06	2.27303e+06
3'-Deoxyadenosine	C08431	56823.2	65453.2	54504.9	49495.7	62277.8	55343.2	76236.5	43072.6	59967.8	61767.8	54095.7	24354.8	51309.6	75247.5	28859.3
3'-Sialyllactose	-	49665.5	41600.5	51883.9	31173	45151.9	12041	30249.4	16103.7	25499.8	43834	49585.6	24106.9	40518.9	26715.8	58290.3
3,4-Dimethylbenzoic acid	-	53450.4	56677.9	60670.5	44803.8	59626.3	48740.1	40517	74419.1	62623.2	103987	75912.1	51258.5	57562.3	45837.1	81267
3,5-Dihydroxybenzoic acid	-	64035	51182	34563.6	42235.7	36942.5	42529.7	43398.4	48306.8	48675.4	33840.9	62580.5	45608.4	50028.3	44507.4	53872.9
3,6,9,12,15,18,21-Heptaoxatricosane-21,23-diol	-	1.44188e+06	1.81745e+06	1.68068e+06	1.40579e+06	1.77272e+06	1.68154e+06	2.10118e+06	1.81893e+06	1.71794e+06	1.83527e+06	3.19584e+06	1.74226e+06	2.01451e+06	2.09834e+06	1.62922e+06
3-(2-Hydroxyphenyl)propanoic acid	C01198	1.27119e+08	1.26264e+08	1.25795e+08	1.2418e+08	1.25479e+08	1.20416e+08	1.4305e+08	1.35577e+08	1.32151e+08	1.55909e+08	1.61498e+08	1.27755e+08	1.15312e+08	1.55113e+08	1.75148e+08
3-(2-Naphthyl)-L-alanine	-	626080	616669	611385	629190	608459	618474	647452	655613	628874	667652	746903	600002	553164	674658	849386
3-(4-Hydroxyphenyl)-Propionic Acid	C01744	1.27119e+08	1.26264e+08	1.25795e+08	1.2418e+08	1.25479e+08	1.20416e+08	1.4305e+08	1.35577e+08	1.32151e+08	1.55909e+08	1.61498e+08	1.27755e+08	1.15312e+08	1.55113e+08	1.75148e+08
3-(imidazol-4-yl)propionic acid	C20522	555858	508373	560117	355385	338903	508617	468117	9	653607	618772	628004	545169	432952	274521	690674
3-(pyrazol-1-yl)-L-alanine	C01162	529463	555992	539499	559858	536425	515749	502213	449755	457973	433858	549569	580863	729130	682613	552578
3-Amino-2-menacarboxylic acid	-	1.85352e+06	1.84289e+06	1.76387e+06	1.92415e+06	1.86838e+06	1.81392e+06	2.03015e+06	1.93176e+06	1.92256e+06	1.91882e+06	1.78667e+06	1.48653e+06	1.34496e+06	1.71944e+06	1.78542e+06
3-Amino-4-Hydroxybenzoic Acid	C12115	308648	294474	288913	293057	341012	383688	300171	405163	291660	379876	365116	351873	481226	330494	296208
3-Amino-4-methylpentanoic acid	C02486	391564	342797	261969	393054	352590	328715	415824	426329	368403	382517	454802	360163	319430	345240	461140
3-Amino-5-hydroxybenzoic acid	C12107	308648	294474	288913	293057	341012	383688	300171	405163	291660	379876	365116	351873	481226	330494	296208
3-Aminopropionitrile	C05670	61949.3	57741.1	89331.5	66229.8	77050.5	70989.4	57822.1	55744.8	70347.8	56428.7	68049	49476	59889.5	58824.4	78937.3
3-Aminoquinoline	C09183	693899	568371	609638	666555	658367	748476	631296	673169	697279	672802	745209	860028	925308	741185	739253
3-Carboxypropyltrimethylammonium	D83216	164919	195606	187594	203243	150383	82841.9	108025	91300.3	60723.5	97711	138758	142989	126759	96257.2	164508
3-Chloroaniline	-	6.80998e+07	6.74754e+07	6.99042e+07	6.88629e+07	6.96232e+07	6.43809e+07	7.5816e+07	7.1919e+07	6.88276e+07	8.06192e+07	8.31096e+07	6.57163e+07	5.97916e+07	8.0749e+07	8.83878e+07
3-Deoxyguanosine	-	893824	997178	1.01122e+06	995318	1.15234e+06	930515	1.20981e+06	938438	1.09567e+06	1.12068e+06	1.07244e+06	891765	1.84182e+06	2.53537e+06	498132
3-Guanidinopropionic acid	C03065	532328	553972	536050	486229	540266	509324	573292	534414	530980	606836	651021	523044	448963	585617	690931
3-Hydroxy-3-Methyl Butyric Acid	C20827	323773	323695	425767	441582	290249	516438	438124	476853	478261	649464	813351	535966	491270	523490	1.2268e+06
3-Hydroxy-3-Methylpentane-1,5-Dioic Acid	C03761	97556.3	106059	95161.6	94939.6	103229	99888.4	121131	103540	114471	115256	92370.3	108658	104153	72172.2	85221.2
3-Hydroxy-L-phenylalanine	C20807	1.38141e+08	8.69296e+07	1.01475e+08	1.06965e+08	8.36519e+07	9.1004e+07	7.74049e+07	8.50827e+07	9.21675e+07	9.61602e+07	1.05152e+08	1.03398e+08	8.47012e+07	1.57164e+08	1.03655e+08
3-Hydroxy-tetradecanoic acid	-	289429	326303	284699	352762	336408	311923	365356	391243	378080	378282	222122	247538	295115	322650	243300
3-Hydroxyanthranilic Acid	C00632	308648	294474	288913	293057	341012	383688	300171	405163	291660	379876	365116	351873	481226	330494	296208
3-Hydroxybutanoic acid	C01089	245073	219039	245227	277978	255105	221279	278034	192836	213283	233774	227611	199537	215166	192125	310309
3-Hydroxycinnamic acid	C12621	223476	223961	221638	223312	215337	228907	263247	240718	218497	260253	281498	212416	195925	259078	304980
3-Hydroxyglutaric acid	-	123355	122338	113562	109760	167783	131571	158483	165692	140377	155034	154260	139598	128116	107591	121026
3-Hydroxyhippuric Acid	-	52006	108635	39008	57001.6	71526.9	49890	71790.1	82957.7	58348.6	66583.4	80098	69406.1	59239.1	79506.9	85336.5
3-Hydroxyphenylurea	-	1.03611e+08	9.65901e+07	1.03006e+08	9.82147e+07	1.01917e+08	9.33458e+07	1.13331e+08	1.11974e+08	1.07953e+08	1.3651e+08	1.42092e+08	1.00825e+08	8.14968e+07	1.33934e+08	1.47358e+08
3-Indolebutyric Acid	C11284	6.36963e+06	6.27613e+06	6.65176e+06	6.47829e+06	6.80631e+06	6.19393e+06	7.3404e+06	7.28891e+06	6.86589e+06	8.09615e+06	9.33901e+06	7.16358e+06	6.68153e+06	8.79568e+06	1.06521e+07
3-Methyladenine	C00913	73055.1	41511.3	77571.1	69630	29325.9	55123.9	40148	40020.6	62576.7	45418.9	109881	114443	104094	131687	40169.5
3-Methyladipic acid	D91380	304350	340691	377852	361685	294922	235854	176107	270191	223335	245917	203477	260949	226152	204054	468154
3-Methylthiopropylamine	C03354	21194.4	22915.7	37288.5	15759.6	25127	14803.6	27895	36974	43311.9	34485.3	55606.6	17450.2	19177.3	40348	54882.7
3-Methyluridine	-	9	9	9	9	9	31250.8	35132.2	27400.2	37822.4	26750.5	27540.9	21910.6	49953.2	25281.2	23715.4
3-N-Methyl-L-Histidine	C01152	60165.6	82251.4	86660.5	76577.7	95213.7	94665.5	51788.2	60692	75663.3	117900	76012.5	76995.7	81070.1	93270.4	120051
3-Sulfocatechol	C06336	168852	169476	152339	193121	161455	167221	145948	138451	168535	165961	154578	230196	217319	165649	170729
3-aminobenzamide	-	2.115e+07	2.2453e+07	2.04675e+07	2.21153e+07	2.6925e+07	1.70199e+07	3.20717e+07	1.82182e+07	2.5472e+07	2.41319e+07	2.14847e+07	1.74354e+07	3.6504e+07	2.99632e+07	2.53019e+07
3-hydroxyisobutyric acid	C01188	548771	489954	334318	329632	585142	386616	556753	606695	424656	580996	674628	519443	355234	412677	665216
4-(Hydroxyamino)quinoline 1-oxide	-	61634.6	66767.8	59370	49653.8	29183.7	35502.5	30962	52400.1	48525.1	67038	80915.8	57224.1	36381	49927.6	68781.8
4-Acetamidobutyric Acid	C02946	18228.3	9566.79	18564.7	14215.5	17026.5	18323	18355.8	17477.7	24475.1	13020.7	7596.99	19006	18122	14364.8	19469.8
4-Acetylaminobenzoic acid	-	710965	682461	591702	751081	669391	712658	602665	567773	652203	547991	627269	832088	801675	654558	679820
4-Aminomethylpyrimidine	-	46523.7	91457.2	68244	43011.5	66859.8	43942.8	44455.5	33897.6	89546	77876.4	73246.9	72276.9	85542.4	96991.5	107238
4-Chloroaniline	C14450	166523	158398	163229	174571	158088	120424	149468	166497	139950	167717	169774	113134	138473	179742	234890
4-Guanidinobutyric Acid	C01035	501995	438802	351788	468415	655022	518439	560474	415432	461847	269340	648222	512341	568323	234186	219940
4-Hydroxy-L-Glutamic Acid	C03079	52285.4	28792.2	9	32954.5	60658.4	40059.5	9	43767.9	9	37938.6	76752.9	42851.1	21256.3	30401.3	73711.9
4-Hydroxybenzoic Acid	C00156	768671	877428	591930	858157	867854	580327	402146	805751	779989	870516	600934	510901	512485	485074	573966
4-Hydroxybenzyl alcohol	C17467	27511.7	24730.9	28344	22762.7	31482.8	30260.5	31118	38852.2	32476.7	32114.7	21791	25171.8	22254.4	21084.9	16925.5
4-Hydroxydebrisoquine	-	131848	200200	141155	181177	209114	167133	147554	148350	189412	277328	243674	91181.3	113957	212857	380808
4-Hydroxyhippurate	-	14500.4	33337.8	13306.9	21182.7	14239.2	17950	13115.5	33704.6	11850.4	47820.4	15810.7	16701.5	32791.4	38069	31444.1
4-Hydroxyquinoline	C06343	78619.3	65950.5	53763.2	48074.9	84126.7	50113.3	55245.8	53379	56927.4	59855	53395.1	75040.1	47359.1	49716.4	67261.4
4-Pyridoxic Acid	C00847	89301.1	74698.4	65182.3	72285.3	76807.4	100013	73726.4	112488	104210	91675.5	75575.9	101872	122388	84965.6	101737
4-acetoxyphenol	C13636	1.54302e+07	1.50989e+07	1.71173e+07	1.55441e+07	2.06193e+07	1.73873e+07	1.77872e+07	2.26669e+07	1.98854e+07	1.8311e+07	1.92052e+07	1.98798e+07	2.68694e+07	2.09271e+07	1.68237e+07
4-methyl-5-thiazole-ethanol	C04294	1.00829e+06	659034	467821	694810	634140	566961	478151	581945	493518	513930	407649	585935	628654	595859	504431
4-tert-butylbenzoic acid	C14535	977161	1.04135e+06	748873	910240	1.58315e+06	588848	1.09429e+06	995402	718088	1.22152e+06	727840	988939	813347	970423	556705
4-toluenesulfonic acid	C06677	64506.6	44370.3	44877.5	56594.1	57263.4	50822.1	60287.6	53555.9	65949.5	59788.4	94183.4	45388.6	57738.6	54389.7	59319.1
5'-Adenylyl sulfate(APS)	C00224	6.34775e+06	6.3688e+06	4.29656e+06	5.8961e+06	3.75025e+06	6.84722e+06	2.3081e+06	7.0267e+06	6.35016e+06	3.33749e+06	5.83354e+06	1.37222e+07	6.51206e+06	2.20833e+06	6.71336e+06
5'-Deoxy-5'-(Methylthio) Adenosine	C00170	2.81242e+07	3.20098e+07	2.77199e+07	2.8339e+07	2.52129e+07	2.29548e+07	1.84853e+07	2.10711e+07	2.17588e+07	1.70386e+07	1.62394e+07	2.22842e+07	1.94875e+07	1.33484e+07	1.70841e+07
5'-Deoxy-5'-fluoroadenosine	C19766	1.04548e+07	1.37841e+07	1.28085e+07	1.34955e+07	1.50944e+07	1.23205e+07	1.74449e+07	1.29266e+07	1.64341e+07	1.39849e+07	1.04609e+07	8.83686e+06	9.73699e+06	4.67677e+06	3.76364e+06
5'-Deoxyadenosine	C05198	4.6368e+06	5.61953e+06	5.4964e+06	5.62621e+06	6.57772e+06	5.23344e+06	8.17079e+06	4.76726e+06	6.5064e+06	6.96063e+06	4.16702e+06	3.29622e+06	5.6883e+06	5.77053e+06	1.09937e+06
5(S),15(S)-DiHETE	-	3154.34	3491.07	5777.34	4646.61	6242.48	3243.37	10729	9515.79	4981.89	13019.8	1525.72	2634.1	9529	9327.39	4222.72
5,6-Dimethylbenzimidazole	C03114	281077	274756	276016	280874	285356	327083	269511	320053	313381	281795	384749	344099	348790	348282	322967
5-Acetylamino-6-amino-3-methyluracil	C16366	399101	374029	363855	236168	353997	274418	303799	379522	353401	443489	471168	324716	341906	434878	481052
5-Aminoimidazole ribonucleotide	C03373	2.64625e+06	581322	692731	649251	510680	385891	302011	323883	373212	307664	381356	706014	705313	2.05023e+06	438493
5-Aminovaleric Acid	C00431	64960.7	59378.5	60388.2	56195	47870.9	25435.3	20685.2	19281.8	15354.7	23873	41157.8	67387.1	34101.1	62056.6	41606.6
5-Carboxyvanillic Acid	C18338	185108	175454	177968	164752	176179	110921	124382	154505	159294	196983	194911	135505	144510	189901	220975
5-HETrE	-	79230.5	60790.6	113067	80840.7	134538	100354	246664	140658	154351	262842	77299.3	48164.7	131015	150299	98126.2
5-Hydroxy-2'-deoxyuridine	-	312797	392466	351781	374579	450333	481638	646780	486382	541695	590598	436129	534712	790363	544951	303509
5-Hydroxyhexanoic Acid	-	455218	417113	379923	407394	409834	658029	593001	616122	633932	548995	457736	552788	531948	430930	444586
5-Hydroxypyridine-2(1H)-one	C01059	228839	287557	287703	251156	318257	227787	419858	327893	383994	317267	318031	258951	349305	290620	269206
5-Methoxytryptamine	C05659	164701	181054	183224	206590	149505	169993	159302	129046	218971	183679	193951	177742	259190	187088	248802
5-Methylcytosine	C02376	106946	161222	139654	194661	123438	118905	181307	120367	115230	191516	157493	93046.2	132424	140249	203000
5-Methyluridine	-	39732.1	45465.2	38586	22866.6	31301.1	79981.8	77280.5	41861.5	73941.8	59636	26660.8	46122.9	62741.8	47846.4	38123.9
6'-Sialyllactose	-	49665.5	41600.5	51883.9	31173	45151.9	12041	30249.4	16103.7	25499.8	43834	49585.6	24106.9	40518.9	26715.8	58290.3
6,6'-Dihydroxy-5,5'-dimethoxybiphenyl-3,3'-dicarboxylic acid	C18347	21763.1	27036	29998.7	18582	27175.2	20561.4	29880.4	29769.8	19524.5	24482.5	28059.2	25284	22763.1	26453.1	39784.8
6-Aminocaproic Acid	C02378	9	3.22341e+08	3.02268e+08	3.42023e+08	3.36717e+08	2.63725e+08	3.15555e+08	2.46455e+08	3.23994e+08	3.1316e+08	3.30156e+08	3.9369e+08	4.16136e+08	9	2.63553e+08
6-Chloropurine Nucleoside	-	27125.5	18959.2	35752.1	37526.4	53253.7	75248.2	63540.6	55754.1	54631.5	15546.6	96600.1	107797	221233	196071	73963.2
6-Dimethylaminopurine	-	967355	893269	1.05585e+06	912007	1.14139e+06	1.06521e+06	1.42937e+06	1.42573e+06	1.04534e+06	1.23555e+06	1.40345e+06	1.22194e+06	1.70557e+06	2.65877e+06	1.10646e+06
6-Methylaminopurine	C08434	59964.4	50987.7	47010.1	30689.4	56476.7	54940.6	89066.7	68079.8	44413.7	55403.8	77036.8	82644.6	175828	187040	31893
6-Methylnicotinamide	-	7.29511e+06	7.81441e+06	7.27303e+06	8.14454e+06	9.25881e+06	6.40388e+06	1.22331e+07	6.60641e+06	8.9137e+06	9.65691e+06	7.24324e+06	6.30881e+06	1.27119e+07	9.56728e+06	9.48492e+06
6-O-methylguanine	-	1.34712e+06	1.38329e+06	1.14307e+06	1.47866e+06	1.55436e+06	1.57124e+06	1.627e+06	1.55709e+06	1.6199e+06	1.37913e+06	1.48888e+06	2.29416e+06	2.52788e+06	2.02038e+06	1.30171e+06
6-keto-PGF1α	C05961	264426	235231	483522	308019	542863	439462	1.46675e+06	923366	876182	1.49348e+06	289097	281487	1.09212e+06	1.01737e+06	353548
6β-hydroxytestosterone	C14497	19360.9	24781.2	21950.7	22451.5	25049.7	21386.9	20821.4	26258	26041	20932.4	35057.4	22520.4	21357	30563.8	33280.3
7,8-dihydro-L-Biopterin	C02953	71403.3	47567.4	47967.5	68852.2	66925.7	50235.5	34152.6	29611.8	36181.3	22751.6	41364.7	28771.6	79394.6	23444.6	12815.3
7-(alpha-D-glucosyl)-N(6)-isopentenyladenine	-	56794	98897.8	48662.2	64850.8	43770.4	68904	82294.5	90612.4	37654.7	64305	63351.2	36762	83721	73200.3	92430.8
7-Methylguanine	C02242	15464.8	14637.1	8923.52	24603.9	18849.1	11622.3	15526.2	11699.7	12503.9	14556.8	9	23133.5	20377.2	26254	10333.8
7-Methylguanosine	-	2.29624e+06	3.08567e+06	2.2212e+06	2.71502e+06	2.37938e+06	3.93458e+06	3.78881e+06	3.58847e+06	3.82747e+06	2.10849e+06	1.90874e+06	3.10104e+06	3.90244e+06	1.83456e+06	1.49776e+06
7-Methyluric Acid	C16355	2.06733e+06	2.12995e+06	2.14292e+06	2.35721e+06	2.1462e+06	1.85685e+06	2.22792e+06	2.52366e+06	2.02971e+06	2.44043e+06	2.30688e+06	1.99229e+06	2.1626e+06	2.12226e+06	2.79859e+06
7-Methylxanthine	C16353	54104.8	90604.2	29759.3	63356.1	67754.1	91462.8	83721.1	64848.1	43253.9	66591.3	64200.1	58909.1	98279	55823.6	43174.5
8(S)-HETrE	-	79230.5	60790.6	113067	80840.7	134538	100354	246664	140658	154351	262842	77299.3	48164.7	131015	150299	98126.2
8,15-Dihete	-	2.61624e+06	2.2398e+06	2.26066e+06	2.63092e+06	2.90808e+06	2.50737e+06	4.56088e+06	2.81168e+06	3.43992e+06	4.38772e+06	2.21732e+06	1.48161e+06	3.14365e+06	3.08791e+06	2.77268e+06
8-Azaguanine	-	3.02698e+06	3.92147e+06	3.86793e+06	4.90234e+06	4.8793e+06	5.61057e+06	8.00543e+06	6.56747e+06	6.53285e+06	7.7959e+06	4.79951e+06	4.43823e+06	7.36703e+06	5.07286e+06	3.94064e+06
8-Hydroxy-2-Deoxyguanosine	-	7.50894e+06	7.71621e+06	4.67425e+06	6.19995e+06	1.01773e+07	5.00737e+06	1.41338e+07	5.72817e+06	1.28819e+07	8.58976e+06	9.6286e+06	7.05767e+06	9.30242e+06	7.66443e+06	3.48285e+06
8-Hydroxyguanosine	-	286509	290115	230193	292359	308031	214814	396257	283309	359168	429829	409305	331749	430818	442562	206026
8-iso Prostaglandin E1	-	44825.3	57769.6	56041.6	67214.2	85838.5	38038.7	150911	61290.9	78805	162786	29392.2	60986.1	67592.9	63752.7	29410.4
8-iso Prostaglandin F2α	C13809	60522.9	58708.9	84877.4	67725.6	86617.5	65778.9	160592	100310	86562.9	183110	60628.5	64889.7	113112	106649	63870.2
8-iso Prostaglandin F2β	-	60522.9	58708.9	84877.4	67725.6	86617.5	65778.9	160592	100310	86562.9	183110	60628.5	64889.7	113112	106649	63870.2
9(S),12(S),13(S)-TriHOME	C14833	28599.9	15794	34837.6	29484.7	15663.7	24948	29461.3	35389.8	30272.7	38731.9	26418.3	14196.6	32880.5	33114.8	13757.5
9,10-DiHOME	C14828	10088	12344.8	9916.41	11301.5	8390.96	8461.96	8852.28	12818	14030.2	7353.49	16997.2	13971.8	15647.9	20409	15480.3
9,10-dihydroxystearic acid	C19622	599070	616069	656039	634794	620795	565775	624752	620244	631711	664762	691254	540438	519466	606005	762545
AA	C00219	366347	254540	885397	530641	1.18163e+06	1.6523e+06	5.57435e+06	1.65373e+06	2.15222e+06	5.06353e+06	618039	135842	1.09993e+06	666431	851781
ADP-ribose	C00301	5.34681e+06	5.26921e+06	6.35366e+06	4.52519e+06	3.99407e+06	8.63558e+06	1.17757e+07	9.79269e+06	9.17489e+06	1.09298e+07	917202	691039	665550	823496	5.09086e+06
Acetaminophen	C06804	6818.4	6054.32	5942.77	4844.89	7990.46	5383.91	5437.77	5147.74	8623.83	6244.23	7990.34	10389.5	8102.35	9625.19	5716.18
Acetanilide	C07565	480992	502308	493484	481102	482801	514555	532239	582132	537790	605148	594483	532061	449003	544653	638091
Acetylcholine	C08201	682151	474102	447232	236195	272606	311049	248772	168487	202692	300576	355228	219042	257979	378754	465804
Acetylvaline	-	57734.8	64109.7	66709	81447.2	58046.7	67896.6	56108.9	60604	57015.4	48384.8	57853.4	67466.5	76580.3	45598.2	43945.4
Acrylamide	C01659	4.02287e+06	3.00671e+06	2.91861e+06	3.28618e+06	2.90899e+06	2.63053e+06	2.69753e+06	2.74799e+06	2.60163e+06	2.71426e+06	2.95132e+06	3.17757e+06	3.54767e+06	4.17792e+06	2.84846e+06
Adenine	C00147	1.11839e+06	1.26708e+06	1.32956e+06	1.3928e+06	1.19844e+06	882019	1.53225e+06	1.04012e+06	938063	1.2579e+06	941510	609866	856551	1.45317e+06	341586
Adenosine	C00212	6.41007e+08	6.88755e+08	7.04907e+08	7.13906e+08	7.07705e+08	6.62728e+08	7.50997e+08	7.03958e+08	7.31787e+08	7.91081e+08	6.99742e+08	5.65097e+08	5.66005e+08	4.40753e+08	4.06653e+08
Adenosine 5'-Diphosphate（ADP）	C00008	2.49204e+06	2.52906e+06	1.74594e+06	2.54809e+06	1.52502e+06	3.00085e+06	1.0998e+06	2.84794e+06	2.32778e+06	1.12124e+06	2.03604e+06	5.38025e+06	2.80266e+06	790220	2.41092e+06
Adenosine 5'-Monophosphate	C00020	6.72979e+06	6.1502e+06	6.544e+06	8.20079e+06	6.91646e+06	4.99305e+06	8.19942e+06	7.00531e+06	5.65403e+06	7.18892e+06	9.98219e+06	7.6737e+06	1.28309e+07	9.56293e+06	1.28629e+07
Adenosine-5'-Diphosphoglucose	-	41821.6	34565.8	45033	25023.1	40243.7	31937.6	57044.9	69013.8	39456.8	37532.4	52675	44170.1	39945.6	69723.2	39797.6
Adenosine 5'-triphosphate（ATP）	C00002	50450.5	82975.7	24366.4	48954.2	18575.1	123419	10270.7	65064	34741	21902.7	20332.8	186803	25717.4	6607.14	19105
Adenylocuccinic Acid	C03794	264948	277174	50585.5	399734	75106.1	497113	228178	254681	449568	39092.2	396338	476705	585318	172418	62916.7
Adipic Acid	C06104	82593	79228.8	82215.7	130856	84416.2	57950.9	109167	152374	94439.3	119213	130288	80504.9	85650.3	100961	178333
Agmatine	C00179	3.43129e+06	3.76545e+06	3.75039e+06	4.16069e+06	3.58695e+06	3.81298e+06	4.50429e+06	3.75396e+06	3.93893e+06	4.88351e+06	4.82486e+06	3.93027e+06	3.65922e+06	3.89105e+06	4.84544e+06
Ala-Ala	C00993	1780.67	4369.6	951.677	9	892.151	30048.4	42582.1	19505.5	37432.9	27685.9	16691.8	13527.8	14040.1	29481.3	20292.8
Ala-Asn	-	12519.8	21140	9	19210.9	7888.34	14863.8	12949.2	10329.5	16745.8	9	16020.4	14908.8	9688.15	6242.07	15341.1
Ala-Glu	C20958	84335.5	87617	60590.1	91337.6	80622.1	221361	276460	161486	229108	243258	117080	138252	241667	172351	139757
Ala-His	-	191244	246830	190131	262661	201397	340826	201107	317860	297643	292913	240294	273988	351730	295318	310828
Ala-Lys	-	136045	151870	161333	186719	140814	219629	143100	184170	172851	243168	199238	183313	186223	184864	238507
Ala-Phe	-	414198	382965	376273	336753	371783	2.54697e+06	2.76841e+06	1.85584e+06	2.60031e+06	2.56129e+06	1.19043e+06	1.51208e+06	1.94583e+06	1.72304e+06	1.52342e+06
Ala-Pro	-	1.8517e+06	2.29537e+06	1.97227e+06	2.0903e+06	2.08954e+06	1.44173e+06	1.92789e+06	1.99665e+06	1.8449e+06	2.27584e+06	9	9	9	9	9
Ala-Ser	-	8687.99	10181.2	8689.89	3466.29	6908.25	69166.9	65329.7	65510.7	59353.1	63579.5	37660.2	34545.8	47821.6	39764.3	46678
Ala-Val-Ala	-	11445.8	22624.8	26382.2	28332.6	17652.7	23929.9	19820.2	32376.1	21038.4	43728	41103.5	35654.3	75161.6	61788.2	50114.9
Ala-gln	-	105113	47636.6	56875.2	27183.1	76005.7	272578	359579	148780	274184	324431	300598	315484	272888	309854	293756
Aldehydo-D-altrose	-	131961	125172	116334	140429	125654	165986	150340	144600	122298	121238	110805	130394	113952	146887	124888
Aleuritic Acid	-	9	9	9	9	9	9	9	9	9	9	29420.3	22180.2	12732.9	21531.3	29882.6
All-Trans-13,14-Dihydroretinol	C15492	88366.1	85843.7	69301.5	85592.8	78213.7	155604	233318	170836	174325	251965	100390	70776.7	87347	72492.9	74392.6
Allantoic acid	C00499	22079.1	7857.43	18891.9	21115.9	24669.1	14190.8	19578	13912.3	26144.5	14842.5	17736.8	12683.6	20487.1	15150.5	28896.3
Allantoin	C01551	2.7415e+06	2.41723e+06	2.67362e+06	2.71673e+06	2.58894e+06	2.67636e+06	3.01256e+06	3.12329e+06	2.89428e+06	3.43339e+06	3.04098e+06	2.52159e+06	2.39562e+06	2.88444e+06	3.47145e+06
Allopurinol	D00224	5.77111e+07	6.09237e+07	6.44911e+07	6.65779e+07	7.81944e+07	5.05284e+07	9.26488e+07	5.23515e+07	7.37143e+07	7.91989e+07	6.11735e+07	5.30382e+07	1.03932e+08	8.46454e+07	7.55677e+07
Aminomalonic Acid	C00872	325588	309925	264639	303904	256689	433330	315676	335714	360151	281170	340951	418407	435614	308645	393218
Ammelide	C08734	209477	287913	278468	242040	266889	260907	328858	289258	306212	320547	405738	294655	262757	257939	422504
Ammeline	C08733	1.78762e+06	1.31274e+06	1.85275e+06	1.59613e+06	1.39275e+06	908148	1.5951e+06	1.616e+06	1.31402e+06	1.30682e+06	1.55398e+06	1.2121e+06	1.04893e+06	1.41935e+06	1.59277e+06
Androstenediol	C04295	1.91323e+06	1.93898e+06	1.98277e+06	1.95794e+06	1.94561e+06	1.84761e+06	2.16809e+06	2.00476e+06	1.97642e+06	2.17759e+06	2.43748e+06	1.95525e+06	1.67132e+06	2.30709e+06	2.54246e+06
Aniline	C00292	143059	159672	133886	170577	166058	120043	196621	166562	156422	166871	172604	139883	143459	173775	121366
Anserine	C01262	19173.5	34098.6	20590.3	13119.7	11066.7	21974.2	25217.6	44409.2	32635.1	17050.4	21980.8	31916	11350.2	43364	21706.5
Arg-Ala	-	30270.3	37109.6	32788.3	27649.6	28549.7	88924.3	127991	89159.2	135457	114979	169900	159043	56735.1	378690	212459
Arg-Asp	-	14601.7	18570.5	16703.1	17040.2	13940.9	33404.8	24542.8	14908.1	28454.6	19717.4	43359.6	18880	15289.8	19390.8	18209.6
Arg-Glu	-	41396.4	43394	47466	68413.7	82796.1	97657.5	53662.2	95469.1	92776.7	77169.7	159982	89115.5	108982	314540	170500
Arg-Gly	-	25460.5	19873.9	35996.6	21132.4	37802.8	35343	28834.3	28983.7	45835.6	28404	48451.7	43348.6	44059.8	49828.9	39375.4
Arg-Ile	-	235797	94566.9	149727	141722	122988	186061	280453	203586	281680	330403	455234	358069	899069	1.41584e+06	406139
Arg-Leu	-	48898.2	68163.5	71741	92183.6	88505.1	218341	249237	189667	289457	185919	437020	354444	712739	1.5357e+06	232102
Arg-Lys	-	8112.69	34098.6	9	34020.5	40772.6	24562.7	27519.6	30726.5	39564.3	27978.5	51612.5	60760.8	85704.7	136945	40859.1
Arg-Met	-	19469.1	23476	31151.5	31158.2	24357.4	19683.5	42108.4	39248.1	27654	11351.4	50643.4	39241.7	56160	94061.4	50112.7
Arg-Phe	-	34931.3	26387.6	24900.2	25477.4	18158.7	71793.1	83518	43228.9	66332.8	101823	88821.6	75055	138534	150442	84766.4
Arg-Ser	-	9	9	9	9	9	160241	75643.2	179749	200328	189097	191765	201313	220035	367705	135347
Arg-Val	-	19499.7	16580.9	8913.77	10073.2	10323.4	14190.8	12305	2742.84	15523.5	10011.5	17307	10992.6	17160.6	22110.3	17493
Asn-Ala	-	10849.5	14835.7	25567.7	9799.82	16332.2	57315.9	51561.5	45594.7	55700.2	45116.1	46946.5	40308.3	71370.5	66274.8	40707.6
Asn-Asp	-	6082.9	10474	7131.55	6242.07	13632.8	11688	30176.1	11860.1	21144.9	15009.7	27309	23237.9	40929	27635.8	26107.6
Asn-Gln	-	13678.5	49206.5	9	11286.2	13134.1	25907.8	28490.7	53603.5	9914.46	22260.8	33676.5	32437.3	25155.1	9	17760.8
Asn-Gly	-	5628.06	4245.99	2610.88	4620.15	9077.67	5990.18	16137.8	8993.34	11293.9	11709.2	22996.8	13165.6	28080.2	24873	16092.5
Asn-Hyp	-	31057.9	44265	68008.2	73485	66917.7	36499.1	51117.1	53516	62371.2	128632	59113.4	63935.5	43357.2	77387.5	105901
Asn-Ile	-	9	9	9	9	9	53781.3	41863	57702.7	49827.2	45683.7	26269.8	45456.2	51746.5	48198.7	33069.8
Asn-Leu	-	24993.3	30096.2	14972.2	27933.4	17356.2	122153	122489	109672	104956	93441.3	77487	99636.1	104059	117504	91345.3
Asn-Phe	-	9	9	9	9	9	29673.2	37449.7	23128.6	28982	21542.9	24003.7	13601.9	26014.7	10962.1	25666.4
Asn-Pro	-	3669.48	7390.38	7881.94	3997.58	9827.73	3424.79	8044.96	3896.63	8277.69	6369.72	6955.3	4941.1	19268.3	24352.7	10900.5
Asn-Ser	-	15606.7	1030.74	1547.81	9083.33	2116.39	3931.86	6511.28	7698.97	1941.62	9	1624.7	9947.71	8022.34	10579.5	4684.98
Asn-Tyr	-	29919.1	33374.3	18935	20251	17817	62061.1	83199.7	69904.1	74831.6	76483.1	36305.6	67292.3	98808.3	58407	71798
Asp-Gly	D81931	30130.6	22685.3	29402.6	19594.3	28333.8	35349	30380.3	30092	29399.8	33013.6	30536	32081.4	33399.6	43680.5	42901.5
Asp-Ile	-	944299	1.21035e+06	971615	1.21105e+06	1.12661e+06	2.26766e+06	2.45583e+06	2.14101e+06	2.11344e+06	1.57204e+06	1.98145e+06	2.48443e+06	5.31219e+06	4.48322e+06	1.52338e+06
Asp-Leu	D81932	944299	1.21035e+06	971615	1.21105e+06	1.12661e+06	2.26766e+06	2.45583e+06	2.14101e+06	2.11344e+06	1.57204e+06	1.98145e+06	2.48443e+06	5.31219e+06	4.48322e+06	1.52338e+06
Asp-Lys	-	134462	58171.5	171479	9	160027	34644.2	67743.5	60794.3	9	9	97168.3	88229.3	9	189594	203304
Asp-Phe	-	991985	1.15606e+06	1.00978e+06	1.19711e+06	1.31029e+06	1.52732e+06	1.9107e+06	1.76054e+06	1.63706e+06	1.43009e+06	1.92211e+06	2.42008e+06	4.61376e+06	3.72659e+06	1.63251e+06
Asp-Tyr	-	316972	266740	306486	368250	348283	582351	595754	494080	499310	510833	630598	903798	1.54388e+06	1.37177e+06	469660
Asp-Val	-	272088	147754	134433	278409	146736	69522.8	108809	98611.1	125210	214084	102436	139314	141814	145454	119891
Azelaic Acid	C08261	4.6118e+06	4.72064e+06	4.70477e+06	4.82291e+06	4.6846e+06	4.45422e+06	4.92605e+06	4.93011e+06	4.81006e+06	5.43342e+06	5.57448e+06	4.29401e+06	3.90968e+06	4.73051e+06	5.92119e+06
Barbital	D01740	1.09768e+07	1.09251e+07	1.09825e+07	1.09241e+07	1.13462e+07	1.04408e+07	1.21732e+07	1.17034e+07	1.16086e+07	1.34181e+07	1.43128e+07	1.0934e+07	1.03064e+07	1.31808e+07	1.55916e+07
Barbituric acid	C00813	2.03789e+06	2.67794e+06	2.74988e+06	3.06698e+06	2.24985e+06	2.36783e+06	2.5691e+06	1.7116e+06	2.20343e+06	1.92716e+06	2.16846e+06	1.76499e+06	1.85021e+06	1.93758e+06	2.10067e+06
Biliverdin	C00500	20748.1	21149.8	20398.7	29842.4	27681.7	25686.1	29933.4	24283	23227.1	19293.5	31599.3	10570.7	20031.1	14484.9	29513.9
Biopterin	C06313	239712	288708	247165	191414	304551	204116	165794	212416	154568	212043	234148	286915	226313	247401	331089
Biotinamide	C01893	45894.8	39105.3	46516.4	29881.6	39097	49785.9	37983.2	42798	34137.6	21035.5	32227.7	42360.1	35633.7	35756.4	32951.5
Bis(1-inositol)-3,1'-phosphate 1-phosphate	C19799	486075	456371	306015	493161	345887	933417	1.82782e+06	1.13955e+06	735119	933253	1.01817e+06	1.63637e+06	837310	936568	1.07034e+06
Butenoyl-PAF	-	206417	211246	204457	238457	228706	293263	671390	269678	294009	488279	253626	167194	312812	198632	284939
Butylamine	-	202969	434884	482167	404567	388899	307873	360025	299177	290954	309412	492612	348083	496233	171619	534900
Calcitriol	C01673	37443.1	36167.6	29059.9	22309.4	20047.7	28802.1	42785.2	26985.3	41753.4	45104.9	9	9	9	9	9
Caldine	C03375	9	30866.8	23569.5	33795	9	15398.4	55045.5	23062.7	26313.2	60238.9	129850	44718	28376.3	62880.4	77176.8
Caprolactam	C06593	74601.1	74233.9	48003.3	59975.7	87869.5	49880.8	52576.7	84902.2	69972.9	55168	66510	86847.2	67812.1	77200.3	66769.6
Carnitine C15	-	35208.5	54924.6	52846.3	73611.7	26329.7	20204.2	16791.1	22366.8	17701.2	30774.4	9	9	9	9	9
Carnitine C16-OH	-	304963	380494	406296	376886	408444	155737	218389	149325	173824	202247	64430.2	50211.8	40528.7	51676.6	56118.4
Carnitine C16:0	C02990	2.72218e+06	2.65049e+06	2.69127e+06	2.66684e+06	2.77601e+06	1.86912e+06	2.12028e+06	1.60449e+06	1.88809e+06	2.56444e+06	1.0061e+06	885519	466420	589561	817942
Carnitine C16:1	-	185754	157209	137331	133996	122757	121942	47921.6	68610.6	78006.8	75109.3	100592	89658.5	41967.1	64729.6	80080.2
Carnitine C17:0	-	30824.7	30630.1	32290.7	31891.9	33733	21697.5	17122.8	29122.5	10943	18528.3	9	9	9	9	9
Carnitine C18-OH	-	71616	56142.4	41568.1	66472.8	24440.1	26950.4	48511.7	12823.2	24345.4	51263.3	13230.2	16295.9	12119.2	14632.7	13321.3
Carnitine C18:0	-	390395	378025	399817	386153	377403	259898	311197	219544	273557	357739	187218	170940	120931	150197	181634
Carnitine C18:1-OH	-	53143.9	48009.6	59407	49104.5	52398.2	27585.4	37742	29808.2	30543.1	39316.3	9	9	9	9	9
Carnitine C19:2	-	174984	263639	170593	222837	216809	205998	250568	254916	245380	273954	432899	253334	157971	236689	353414
Carnitine C22:2	-	17049.8	13717.7	14053.7	15543.5	16236.4	20916.8	42753.2	16273.1	20451.2	29424.2	18991.4	9498.59	26699.7	20080.6	15055.2
Carnitine C2:0	C02571	6.46777e+06	1.95823e+07	1.68626e+07	1.84382e+07	1.62493e+07	1.20094e+07	1.22947e+07	1.10144e+07	1.14201e+07	9.79436e+06	1.12978e+07	1.2942e+07	1.4959e+07	3.54968e+06	1.02005e+07
Carnitine C3:0	C03017	938860	864214	814681	933895	844695	685853	492183	628552	610917	560636	646935	840922	707727	662364	625637
Carnitine C4:0	-	1.44914e+06	1.36219e+06	1.2741e+06	1.43024e+06	1.3e+06	1.20341e+06	892604	925024	1.05391e+06	877545	1.19922e+06	1.35654e+06	1.24634e+06	1.16236e+06	1.09157e+06
Carnitine C4:DC	-	91590.5	64639.6	67004.1	67532.1	66639.4	126799	101361	112382	90009.2	60624.6	59791	98885.8	103582	28481.3	66334.1
Carnitine C5:0	-	336452	310546	329149	255981	340127	226622	200543	234110	218782	180969	305410	362296	219416	335576	340429
Carnitine C5:1	-	40713.8	51849.2	37566.4	46904.6	38633.1	38069.2	37208.4	28264.5	50226.7	34842.6	46280.9	53476	58329.4	46878.4	30452.4
Carnitine C6:0	-	112465	177455	137091	161658	149221	59775.5	33719	87763.7	53155.8	39563.7	53532.6	71004.1	76769.5	62235	57198.1
Carnitine C7:1	-	21088.9	27246.5	22590.7	20786.3	19923.1	14860.6	14671.2	15954.3	19115.9	21727.4	14554.7	25218	20077.9	15457.6	17581.4
Carnitine C8-OH	-	105158	122752	78845.3	92055.8	110621	89154.7	50874	59610.5	58579.5	56617.3	48744.8	63027.2	75583.7	47271.9	43676.1
Carnitine C8:0	-	53440.7	39082	53762.8	60936.1	47786.2	24152.2	12442.4	17331.5	12196.1	9361.32	9	9	9	9	9
Carnitine isoC4:0	-	1.44914e+06	1.36219e+06	1.2741e+06	1.43024e+06	1.3e+06	1.20341e+06	892604	925024	1.05391e+06	877545	1.19922e+06	1.35654e+06	1.24634e+06	1.16236e+06	1.09157e+06
Carnitine ph-C1	-	213425	193698	178956	210285	194177	150403	138781	155479	131501	111903	153740	202111	210148	165704	163000
Carnitine-2-methyl-C4	-	336452	310546	329149	255981	340127	226622	200543	234110	218782	180969	305410	362296	219416	335576	340429
Catechol	C00090	5.28098e+06	5.31572e+06	5.64682e+06	5.27936e+06	5.80837e+06	5.17904e+06	5.84668e+06	5.76057e+06	5.8705e+06	6.6964e+06	6.58736e+06	5.10874e+06	4.67683e+06	6.13946e+06	6.97621e+06
Chenodeoxycholic Acid	C02528	9	9	9	9	9	295606	414156	319184	328076	330172	9	9	9	9	9
Choline	C00114	284320	147697	165214	200802	151415	192704	271218	204600	243050	214026	211864	168738	166639	263783	207867
Cis-Aconitic Acid	C00417	155755	145842	204692	212066	202091	186366	171866	200762	187222	228287	222222	154403	126764	179971	257357
Citramalic Acid	C00815	123344	108760	135883	115677	95013.5	121591	135716	127886	141783	158398	171414	129112	134935	108639	125800
Citric Acid	C00158	154690	160884	108613	117202	129522	263784	194230	87457	170976	218525	100351	181364	152055	27453.1	218049
Coniferol	C00590	109617	107385	109855	23959.8	118655	68214.7	24937.9	98853.8	104736	75982.7	109170	90849.6	95756.2	109604	147235
Cork-oximate	D95566	346139	370331	357108	380913	343294	365370	458803	414045	389455	432589	460935	455960	362158	424154	572365
Creatine	C00300	1.195e+07	1.74507e+07	1.39807e+07	1.67291e+07	1.71717e+07	1.16646e+07	1.08383e+07	1.23049e+07	1.08376e+07	9.82986e+06	1.61768e+07	1.43484e+07	1.60894e+07	8.73722e+06	1.22623e+07
Creatinine	C00791	333902	407987	371907	208573	332265	445765	406418	370197	458470	607096	395196	294446	246481	286231	436509
Cyclic ADP ribose	C13050	968254	1.32768e+06	870257	933673	859400	799405	534884	701000	838143	615196	527873	626212	513186	245673	1.01845e+06
Cyclic Amp	C00575	1.00202e+06	1.0399e+06	825987	965662	840502	1.18138e+06	883429	1.21593e+06	939719	924172	905239	1.38674e+06	1.50021e+06	986851	1.27809e+06
Cyclic di-AMP	C20565	89066.6	103657	75478.3	86404.3	108649	80497	63016.3	99612.4	66622.9	60828.7	91034.7	83653	70500.2	91830.4	88646.5
Cyclo(Ala-Pro)	-	16274.8	30273.9	23685.9	52033	39969	34446.2	26897.3	23963.8	31570.2	41199.7	14416.4	24811	19206.9	27787.1	27328.2
Cyclo(Phe-Glu)	-	46469.7	42682	48961.4	50597.8	48358.2	66912.6	106089	76431.8	74907.3	85098.6	88876.4	89191.1	68146.7	88912.6	97328
Cyclo(Phe-Pro)	D92888	9	9	9	9	9	9	9	9	9	9	7017.34	8338.07	14413.7	10835.7	11435.2
Cyclo(Pro-Glu)	-	51612.6	47896.3	42328.4	45949.8	46615.6	63751.7	46917.7	45083.3	51745.7	30769.2	43966	58159.2	72236	56352.4	20336.1
Cyclo(Pro-Phe)	C11847	9	9	9	9	9	9	9	9	9	9	7017.34	8338.07	14413.7	10835.7	11435.2
Cyclo(his-pro)	-	8411.22	9732	11816.8	9	23851.2	6419.61	19067.8	21068.5	9341.24	10955.1	31703.6	17036.2	13680.1	19084.1	27861.4
Cyclocreatine	-	5.01969e+06	6.3844e+06	5.92804e+06	5.8983e+06	5.29259e+06	6.22542e+06	7.40403e+06	5.47563e+06	6.26921e+06	6.84089e+06	6.37895e+06	4.95637e+06	4.56899e+06	4.72083e+06	6.36313e+06
Cyclopentylglycine	-	166678	426647	223974	140133	218491	99532.3	111935	123797	305033	107411	163317	159065	121368	95986.7	419528
Cyromazine	C14147	60673.9	204330	181491	201230	205254	193245	98324.5	218039	185126	216037	239543	311884	101442	156358	233064
Cys-Gly	C01419	364334	693491	550666	676402	738648	381500	385119	582832	504964	348317	572268	490637	543821	253862	520731
Cys-Pro	-	1.04159e+06	1.00239e+06	1.04426e+06	962853	1.16254e+06	1.42727e+06	1.68788e+06	1.58e+06	1.62846e+06	2.03485e+06	2.50167e+06	1.44983e+06	1.21153e+06	1.68725e+06	2.21521e+06
Cysteine-glutathione disulfide	-	53427.3	90380.1	99048.7	55217.1	98429.5	67570.2	31224.9	54353.3	78085.4	189627	58199.5	64343.6	34157.7	96860	68766.2
Cytarabine	C02961	1.84116e+06	2.66021e+06	2.17376e+06	2.3057e+06	3.61186e+06	1.81664e+06	3.66038e+06	2.123e+06	2.88317e+06	2.87991e+06	1.76098e+06	1.60568e+06	4.10953e+06	2.35117e+06	1.22506e+06
Cytidine	C00475	1.60867e+06	3.10865e+06	3.72817e+06	3.43499e+06	3.65685e+06	2.11219e+06	4.69187e+06	3.06997e+06	3.21342e+06	4.77812e+06	2.68009e+06	2.06789e+06	4.52541e+06	2.55355e+06	2.31822e+06
Cytidine 5'-Diphosphocholine	C00307	428269	488275	504696	422709	601282	535646	285539	490977	328043	319827	694222	898220	697729	744842	734592
Cytidine 5'-diphosphate	C00112	3.75465e+06	4.10916e+06	4.15271e+06	4.22502e+06	3.31596e+06	4.11634e+06	7.13519e+06	5.97949e+06	4.91051e+06	7.75759e+06	9.75294e+06	5.41174e+06	4.69766e+06	8.92824e+06	9.80296e+06
Cytidine 5'-monophosphate-N-acetylneuraminic acid（CMP-NANA）	C00128	354028	463344	408343	427103	446052	210132	163889	306689	251277	322150	467541	402034	220231	488342	451871
Cytidine-5-Monophosphate	C00055	726607	532606	1.06886e+06	806157	1.10561e+06	455723	1082688	775158	812983	1.19905e+06	1.78181e+06	751775	1.61465e+06	2.04044e+06	1.72873e+06
Cytidine 2',3'-cyclic monophosphoric acid	C02354	6409.25	12640.3	9	5517.12	10628.8	5312.3	11748.9	5669.84	15311.4	8954.35	9	10145.9	29731.6	5864.96	28752.9
Cytochalasin H	-	325399	307210	208562	211075	308486	242014	220069	487927	154290	269140	475013	282410	383750	444074	189103
Cytosine	C00380	887763	963835	724292	758637	1.01361e+06	754900	1.23237e+06	879019	900948	847008	639852	870992	1.60299e+06	1.48479e+06	666858
D-(+)-sucrose	C00089	134754	91605.3	62803.9	71373.6	57280.9	72239.8	81212.4	106760	85907.7	86565.8	80164.3	89219.4	87985.5	66327.2	122245
D-Allo-Isoleucine	C21092	3.29305e+08	3.71635e+08	3.27179e+08	3.69746e+08	3.55368e+08	3.52552e+08	3.48692e+08	3.31294e+08	3.54484e+08	3.16669e+08	3.53715e+08	4.08718e+08	4.30769e+08	3.88056e+08	3.60169e+08
D-Allose	-	131961	125172	116334	140429	125654	165986	150340	144600	122298	121238	110805	130394	113952	146887	124888
D-Calcium Pantothenate	-	11991.5	16306	15763.4	17663.9	18173.3	12388.2	14612.4	17689.2	18070.2	6878.62	14731.2	30144.4	48735.6	31409.1	14287.4
D-Fructose	C10906	3.70582e+06	5.59022e+06	5.57089e+06	5.02888e+06	5.63561e+06	5.38298e+06	7.62999e+06	7.36511e+06	6.10382e+06	9.01154e+06	1.10512e+07	6.60036e+06	5.90617e+06	6.15862e+06	1.03243e+07
D-Fructose-1,6-Biphosphate-Trisodium Salt	-	2.6873e+06	1.78539e+06	1.40578e+06	3.22786e+06	2.12684e+06	1.62095e+06	1.19036e+06	658998	2.12814e+06	1.43448e+06	5.12152e+06	7.91102e+06	5.60157e+06	5.04609e+06	5.31967e+06
D-Galacturonic Acid	C00333	207704	252103	236454	223483	281718	191684	218463	243064	269610	262514	162872	181629	213474	208293	232316
D-Gluconic Acid	C00257	136481	155804	193447	177252	160815	146627	158674	110504	164462	161890	136077	164281	140729	167859	232862
D-Glucoronic Acid	-	188590	195196	228616	216797	162050	73237.1	188779	187148	91763.3	115076	90585.3	164818	151320	157084	85688.1
D-Glucose	C00031	131961	125172	116334	140429	125654	165986	150340	144600	122298	121238	110805	130394	113952	146887	124888
D-Gulonic acid γ-lactone	C05410	131448	118160	114774	125996	110283	120544	140654	132690	125821	135915	135907	128180	111448	124071	130795
D-Inositol 1,4-diphosphate	C01220	724327	683164	714682	942586	941871	871399	323456	432768	855830	767140	2.69107e+06	2.19582e+06	1.45994e+06	1.56665e+06	2.17316e+06
D-Malic acid	C00497	1.01657e+07	1.08983e+07	9.86888e+06	1.05895e+07	1.10628e+07	9.41155e+06	9.00168e+06	7.96993e+06	9.91713e+06	9.73748e+06	1.08843e+07	1.30018e+07	1.1816e+07	1.00983e+07	1.11943e+07
D-Mannitol	C00392	32764.4	35651.5	14715.1	39531.6	32907.4	11765.3	30633.6	28092.8	19822.3	38444.1	35229.2	55588.9	41180.2	24063.5	29901.2
D-Mannose	C00159	131961	125172	116334	140429	125654	165986	150340	144600	122298	121238	110805	130394	113952	146887	124888
D-Ornithine	C00515	833275	958979	956329	962193	962335	980548	1.00564e+06	1.11122e+06	997818	1.0095e+06	1.06042e+06	1.03457e+06	1.37336e+06	1.07205e+06	1.12923e+06
D-Proline-betaine	C08283	1.60127e+06	1.85664e+06	1.48209e+06	1.78989e+06	1.15918e+06	1.433e+06	1.88397e+06	1.71008e+06	1.4951e+06	1.62601e+06	2.0857e+06	1.61041e+06	1.20421e+06	1.62534e+06	2.15064e+06
D-Ribono-1,4-lactone	C02674	124756	147636	106224	130763	141469	121634	108563	151711	169036	165556	136542	108669	128168	142504	191286
D-Saccharic Acid 1,4-lactone (hydrate)	C21095	134573	205168	135172	141977	123778	190564	162149	98096.5	177073	214068	113975	206590	148309	33024.7	330308
D-Sorbitol	C00794	45854.4	50141.7	50390.9	66661.7	96715.5	65909.2	144135	69877.1	71891.9	56703.4	67481.3	42386.4	72352.6	51951.2	64363.4
D-Tagatose	C00795	131961	125172	116334	140429	125654	165986	150340	144600	122298	121238	110805	130394	113952	146887	124888
D-Talose	-	131961	125172	116334	140429	125654	165986	150340	144600	122298	121238	110805	130394	113952	146887	124888
D-cellobiose	C06422	74146.8	79453.6	65097.4	67324.5	64675.4	15797.3	46948.6	12001	18713.6	49344.4	31789.7	15154.5	37249.3	74647.7	29133.5
D-ribonate lithium salt	C01685	165704	158403	144386	152964	113114	159868	152684	110835	141759	132656	165930	172737	152866	119144	128714
DHA	C06429	177571	133614	279561	229106	341575	526062	993707	520620	518333	986509	145317	40322.4	158390	178982	200631
DL-2-Methylglutamic acid	-	329884	366060	392404	463820	450227	344120	256649	291542	288166	338146	474968	502643	341252	157607	308311
DL-3,4-Dihydroxyphenyl glycol	C05576	57968.5	52361.8	74673.3	62515.6	80075	67766	62419.9	70576.4	61203.9	64120.4	60903.9	53773.5	48452.1	57626.3	77849.4
DL-Carnitine	C00318	2.24166e+06	1.10077e+06	951655	1.1388e+06	909930	613319	728857	609112	677668	600712	728590	805096	860154	1.48738e+06	1.19277e+06
DL-Leucine	C00123	9	3.22341e+08	3.02268e+08	3.42023e+08	3.36717e+08	2.63725e+08	3.15555e+08	2.46455e+08	3.23994e+08	3.1316e+08	3.30156e+08	3.9369e+08	4.16136e+08	9	2.63553e+08
DL-Stachydrine	-	3.62714e+06	5.9727e+06	4.66928e+06	5.3517e+06	3.60714e+06	4.60939e+06	6.52934e+06	5.49126e+06	4.58177e+06	5.61146e+06	6.88834e+06	5.46797e+06	3.8334e+06	4.06482e+06	7.16244e+06
Daidzein	C10208	2.25764e+06	2.39026e+06	2.78578e+06	2.97617e+06	2.74421e+06	2.85827e+06	2.51166e+06	2.57764e+06	2.96608e+06	2.91721e+06	3.39284e+06	2.40623e+06	2.33115e+06	3.18549e+06	3.3245e+06
Dehydroascorbic acid	C05422	256305	377248	326525	458230	275207	401499	397096	384053	356229	430504	535898	358378	294998	343395	480644
Deoxycholic acid	C04483	9	9	9	9	9	1.72221e+07	2.31075e+07	1.84636e+07	1.91049e+07	2.00155e+07	87675.8	71684.8	69784.9	100593	95209.3
Deoxyguanosine	C00330	980811	1.08401e+06	1.11041e+06	1.15953e+06	1.29488e+06	974986	1.24573e+06	1.01281e+06	1.14201e+06	1.22755e+06	1.17955e+06	960765	1.96565e+06	2.6797e+06	553066
Deoxyguanosine 5'-monophosphate(dGMP)	C00362	1.94054e+07	1.45004e+07	1.7998e+07	2.27984e+07	1.92981e+07	1.27961e+07	1.87913e+07	1.77125e+07	1.70494e+07	2.14276e+07	2.89284e+07	1.92915e+07	3.01101e+07	1.68497e+07	3.50828e+07
Deoxyguanosine diphosphate(dGDP)	C00361	2.49204e+06	2.52906e+06	1.74594e+06	2.54809e+06	1.52502e+06	3.00085e+06	1.0998e+06	2.84794e+06	2.32778e+06	1.12124e+06	2.03604e+06	5.38025e+06	2.80266e+06	790220	2.41092e+06
Diethanolamine	C06772	38643.8	174210	212139	128507	119652	105285	114626	130378	98018.4	131113	245991	160907	161205	66715.8	311914
Dihydro-D-sphingosine	C00836	1.4505e+06	1.64847e+06	1.48341e+06	1.32265e+06	1.50734e+06	1.36127e+06	1.89985e+06	1.78499e+06	1.68039e+06	1.9505e+06	2.95104e+06	1.54339e+06	1.41079e+06	2.19756e+06	2.54951e+06
Dimethylmalonic acid	-	199538	352471	182060	191680	190977	207295	201955	215084	242456	222800	215167	230057	223704	199622	184177
Dl-Glyceraldehyde 3-Phosphate	C00661	1.94151e+07	1.58568e+07	1.78424e+07	2.29013e+07	2.38868e+07	1.29632e+07	1.91352e+07	1.20026e+07	1.79258e+07	2.1148e+07	3.70661e+07	2.92064e+07	2.78571e+07	3.43277e+07	4.38337e+07
Dodecanedioic Acid	C02678	242362	188992	230890	237976	179646	202606	205780	294308	230541	293129	213952	162439	173477	289999	306540
Dodecylbenzenesulfonic acid	D72700	516041	1.02843e+06	1.37931e+06	1.45328e+06	1.65064e+06	1.73313e+06	1.56317e+06	1.65918e+06	1.05659e+06	1.82753e+06	1.52821e+06	1.01991e+06	985304	282070	1.83073e+06
Dulcitol	C01697	65150.8	59066.8	48652.9	67531.6	44031	41805.1	35796.9	50531.9	62116.2	51689.4	38700.2	59981.8	67178.7	49262.3	53637.3
EPA	C06428	237025	215261	511285	351876	644819	760434	3.57159e+06	917457	1.13429e+06	2.9946e+06	372567	92432.9	730738	519137	607862
Enterostatin	-	12764	7857.43	15150.2	6062.76	6908.25	12062.3	8519.25	16416	11586.3	8492.75	12218.7	11872	16433.1	15196.9	30289.9
Epinephrine	C00788	467927	927556	967322	938652	902562	555337	604846	500785	526233	559655	926532	840072	815940	375409	1.07054e+06
Ethionamide	C07665	2.15431e+07	2.46e+07	2.34516e+07	2.37886e+07	2.17335e+07	2.10201e+07	2.65103e+07	2.50984e+07	2.61632e+07	2.77556e+07	2.47785e+07	2.29622e+07	1.99174e+07	2.22111e+07	2.95636e+07
Ethyl hydrogen malonate	-	199538	352471	182060	191680	190977	207295	201955	215084	242456	222800	215167	230057	223704	199622	184177
Ethylazine	C18644	16085.5	22083.9	18103.3	14870.4	9	12712.7	28398.6	9	20219.5	15227.5	20005.5	31257.5	33985	98844.2	22015.1
Ethylmalonate	-	187138	216646	200857	228820	178292	215860	226884	239835	250198	244600	254682	234296	209967	208984	248792
FFA(12:0)	C02679	4.43789e+06	4.31034e+06	3.69796e+06	4.36754e+06	3.33861e+06	3.44106e+06	4.00745e+06	4.466e+06	4.7128e+06	4.33596e+06	3.82919e+06	2.83363e+06	4.43644e+06	4.75876e+06	4.59781e+06
FFA(14:0)	C06424	83967.3	76544.8	77677.7	92115.4	108427	106419	167734	106801	127836	159259	117873	88804.2	117690	106029	112293
FFA(15:1)	-	3.00657e+06	3.20589e+06	3.93366e+06	4.32687e+06	3.48645e+06	3.75738e+06	5.25902e+06	2.66237e+06	5.60178e+06	1.77838e+06	3.88311e+06	1.39916e+06	1.11593e+06	1.33023e+06	2.84576e+06
FFA(16:0)	C00249	1.56327e+08	1.39262e+08	1.61798e+08	1.49103e+08	1.84801e+08	1.31969e+08	2.23704e+08	1.95789e+08	1.73929e+08	2.4591e+08	1.63209e+08	1.18359e+08	1.49939e+08	1.45415e+08	1.79435e+08
FFA(16:1)	C08362	3.88531e+07	3.44087e+07	3.66181e+07	4.48563e+07	5.37304e+07	4.52519e+07	8.02636e+07	5.38375e+07	6.34069e+07	8.42513e+07	4.47654e+07	2.91415e+07	5.22604e+07	4.79967e+07	4.60802e+07
FFA(18:1)	C00712	119626	96816.8	115295	128653	141823	126866	221870	156353	169471	218174	114478	75009.6	130677	116518	134593
FFA(18:2)	C01595	1.78956e+07	1.51182e+07	1.84448e+07	2.0705e+07	2.29942e+07	1.98376e+07	5.04599e+07	3.22863e+07	3.58912e+07	5.17979e+07	2.00768e+07	1.00624e+07	2.14215e+07	2.09513e+07	2.05869e+07
FFA(20:0)	C06425	75818.2	77951.7	93369.8	75167.1	79839.7	72824.8	97528.4	84417.2	81486.1	82195	90497.9	67553.6	67395.7	75794.3	92995.4
FFA(20:2)	C16525	23877.8	20593.5	32358.2	14788.6	34394.4	19367.2	38906.8	26499.8	36274.2	54708.3	9104.31	8028.15	17324.9	6435.32	25369.9
FFA(20:4)	-	9738.97	15933.6	20810.6	19387.4	23093.3	34360.1	120318	33582.4	41652.9	116227	14995.3	3726.4	24295.3	14704.5	18728.5
FFA(22:4)	C16527	1.03198e+06	778813	1.58421e+06	1.14342e+06	1.87761e+06	1.78416e+06	4.03034e+06	2.27421e+06	1.95868e+06	3.67987e+06	857277	410780	947652	860873	1.38947e+06
FFA(22:6)	-	1.51574e+06	1.15699e+06	2.32304e+06	1.97864e+06	2.94485e+06	4.7178e+06	8.72664e+06	4.7482e+06	4.50158e+06	7.93941e+06	1.16724e+06	385088	1.2719e+06	1.57503e+06	1.63052e+06
FFA(22:7)	-	17955.8	38550.2	66218.2	38177.1	76520.8	71760	106941	59527.4	81101.5	149921	9	9	9	9	9
Flavin Adenine Dinucleotide(FAD)	C00016	1.81942e+06	1.85817e+06	1.78585e+06	1.77117e+06	1.70129e+06	1.90694e+06	2.17432e+06	1.86459e+06	2.15846e+06	2.23359e+06	1.61102e+06	1.74774e+06	1.95117e+06	1.66615e+06	1.7955e+06
Flavin Single Nucleotide(FMN)	C00061	106881	124541	102389	119806	111905	101263	86686.4	98767.1	115367	97789.8	114951	131068	123896	66621.8	135825
Folinic acid	C03479	2.91417e+06	3.69096e+06	2.81442e+06	3.37525e+06	4.11565e+06	4.13244e+06	4.07633e+06	3.9271e+06	4.14357e+06	3.14571e+06	2.90093e+06	3.50133e+06	4.09119e+06	3.44961e+06	2.50663e+06
Fumaric Acid	C00122	1.16123e+06	482685	425981	548822	461421	849340	931844	319193	433150	357097	1.07803e+06	1.11897e+06	921368	772006	571430
GDP-L-fucose	C00325	278526	281036	284194	254393	228675	254519	236331	290813	272645	304326	259521	312913	252029	282126	293186
Gln-Gly	-	1.7678e+06	2.36247e+06	1970480	2.18505e+06	1.42553e+06	2.07545e+06	2.58272e+06	2.31825e+06	2.2543e+06	2.32903e+06	3.23215e+06	2.54088e+06	2.20413e+06	3.41771e+06	3.33801e+06
Glu-Arg	-	66756.3	105055	111902	50973.5	80146.1	94953.8	109771	90231.2	98016.9	110072	220389	235505	319896	69996.3	263188
Glu-Gln	-	103699	126527	173597	112620	131596	152312	154707	126772	137907	163086	186804	204215	219525	212925	178927
Glu-Glu-Ile	-	76704	102122	124426	100516	94351.1	182562	184498	165240	144198	100100	253406	304854	627852	756959	178890
Glu-Gly	-	206556	181697	161209	123636	136379	168201	97339.6	79786.2	140717	136605	150047	88046.9	102309	133691	142052
Glu-Ile	-	204801	212964	218679	221563	197028	451033	720702	292614	473635	1.61452e+06	462229	528087	267382	217139	247401
Glu-Leu	-	154783	136735	129035	136416	146310	142255	130611	123425	139819	112905	160991	166788	196627	133789	128697
Glu-Phe	-	1.89335e+06	2.25538e+06	2.39049e+06	1.77291e+06	1.68569e+06	9.03035e+06	1.28732e+07	8.01111e+06	1.0636e+07	1.04737e+07	4.81068e+06	4.86873e+06	3.80985e+06	3.69153e+06	6.54285e+06
Glu-Phe-Ala	-	37725	55220.5	50960.1	40614.4	70114.2	77056.2	133308	76176.7	101473	84931.7	37850	52307.1	79282.3	82486.1	91877.9
Glu-Ser	-	15015.3	18917.8	19357.2	9	7103.02	26946.4	32572.1	17822.1	24664	32301.3	21073.3	28367.7	27341.3	60209.6	23900.2
Glu-Thr	-	36324.1	33113.7	23257.7	35395.7	22813.6	13214.7	26079.4	9	20863.7	31611.7	40019.4	32034.9	30704.9	18918.1	21352.4
Glu-Tyr	-	30718.5	17196.7	24730.1	24993.8	22955.8	25222	23437.5	28853.6	18859.4	26233.6	33744.2	23111.6	31180.4	28481.1	30456
Glu-Val	-	206448	201776	194375	196674	204717	194661	163069	157531	174715	135753	153823	227736	221749	138854	173614
Glutaric Acid	C00489	199538	352471	182060	191680	190977	207295	201955	215084	242456	222800	215167	230057	223704	199622	184177
Glutathione Oxidized	-	9	104327	82609.8	9	105557	67140.2	117632	55923.2	106587	138303	137822	93575.5	62946.4	84285.3	179100
Glutathione Reducedform	C00051	8.6035e+06	1.35089e+07	9.86069e+06	1.32489e+07	1.20354e+07	9.4597e+06	8.00594e+06	9.56633e+06	8.93104e+06	8.17047e+06	1.16783e+07	1.27169e+07	1.01804e+07	5.62269e+06	1.14122e+07
Gly-Arg	-	25460.5	19873.9	35996.6	21132.4	37802.8	35343	28834.3	28983.7	45835.6	28404	48451.7	43348.6	44059.8	49828.9	39375.4
Gly-Gln	D94472	2.07268e+06	2.47842e+06	2.27853e+06	2.58909e+06	1.70388e+06	2.10416e+06	3.69623e+06	2.8172e+06	2.62874e+06	2.87064e+06	4.17872e+06	2.69174e+06	2.29275e+06	4.04328e+06	3.70584e+06
Gly-Glu	-	206556	181697	161209	123636	136379	168201	97339.6	79786.2	140717	136605	150047	88046.9	102309	133691	142052
Gly-Gly-Phe	-	600994	720457	799970	722707	661657	848093	1.08419e+06	870803	971939	981328	649977	520227	553502	629423	716670
Gly-Ile	-	61172.5	74976.5	64839	54393	79484.5	269570	340086	224635	276462	285813	232749	252323	302601	226871	272421
Gly-Leu	C02155	78859.2	9	67574.8	57180.3	78621.2	308966	381924	209970	296498	274635	186254	298853	216818	214829	264277
Gly-Lys	-	2.44116e+06	3.23942e+06	2.38663e+06	2.5436e+06	1.93307e+06	2.62758e+06	3.53783e+06	3.18647e+06	2.42086e+06	3.06835e+06	4.39282e+06	3.25987e+06	2.84232e+06	4.62864e+06	4.78369e+06
Gly-Phe	-	5.77569e+06	5.59902e+06	6.25556e+06	6.41409e+06	7.46333e+06	1.09401e+07	1.533e+07	1.12571e+07	1.18201e+07	1.16244e+07	1.05454e+07	1.14224e+07	1.65337e+07	1.6201e+07	9.61591e+06
Gly-Pro	-	62564.6	82253.5	75621.9	85983.7	64979.4	42031.8	83703.8	63452.8	68198.8	60823.6	102181	65541.1	42608.5	119947	67563.5
Gly-Thr	-	49780.4	60218.1	52739.3	61782	44772.1	63547.4	47466.4	40227.5	80396.8	71875	79054.4	53190.6	36246.5	62175.9	44466.9
Gly-Trp	-	62466.3	50361.2	62939.5	45884.1	43836.4	589490	670855	416459	580386	505586	137754	155201	130793	101855	197921
Gly-Tyr	-	3.34893e+06	3.47674e+06	3.42331e+06	3.33776e+06	3.79474e+06	5.05947e+06	6.03417e+06	4.94442e+06	5.15593e+06	5.44669e+06	5.64155e+06	5.96072e+06	8.1801e+06	7.27495e+06	5.25448e+06
Glycerophospho-N-Arachidonoyl Ethanolamine	-	2.77359e+06	2.60609e+06	2.91393e+06	2.32026e+06	2.92655e+06	2.34932e+06	9.96867e+06	3.02956e+06	2.93488e+06	5.32491e+06	3.01218e+06	4.02847e+06	3.13125e+06	4.18779e+06	3.47934e+06
Glycochenodeoxycholic Acid	C05466	733666	632502	679057	686801	713135	638631	697700	529527	654559	646086	639263	576185	671940	601972	760032
Glycodeoxycholic acid	C05464	62427.4	67220.4	65388.4	54536.8	60121.3	58248.6	75045.5	53110.3	47462.3	55879.8	60821.2	54809.6	66532.3	47140.8	62057.2
Glycolithocholic acid	C15557	22245.7	22404	21914.7	22248.8	21809.6	22797.6	25504.4	24697.2	21260.7	28336.7	30821.2	23373.9	19982.7	26993.2	29793.6
Guanidine	C17349	35511.5	34395.1	52890.1	26355.5	31735.8	56303.5	43115.8	31462.9	36342	60225.5	39060.4	27460.4	21529	27343.7	27186.3
Guanidineacetic Acid	C00581	99242.3	94651.4	57298.4	63690.5	91941.8	37152.1	47655.3	38206.4	29733.5	54417	65432.1	58794.5	74880.1	84225.5	109148
Guanidinoethyl Sulfonate	C01959	376861	709927	618777	654510	515384	512659	660270	634405	646843	677655	1.00141e+06	647244	526625	516646	790880
Guanine	C00242	1.14361e+07	7.3492e+06	9.65704e+06	9.5818e+06	8.25589e+06	6.41181e+06	1.10288e+07	8.41172e+06	9.03288e+06	1.1453e+07	1.16192e+07	5.81962e+06	1.34618e+07	3.06265e+07	7.13136e+06
Guanosine	C00387	1.08221e+08	1.22273e+08	1.22191e+08	1.36457e+08	1.58161e+08	1.29565e+08	2.09788e+08	1.47764e+08	1.86877e+08	2.02405e+08	1.45099e+08	1.14551e+08	2.13767e+08	1.68732e+08	8.3923e+07
Guanosine-5'-diphosphate	C00035	81981.5	75051.1	110972	89404	49821.6	104665	43271.9	128602	56790.2	50534.5	78287.1	159913	85899	48439.9	87493.9
Guanosine-5'-monophosphate	C00144	6.06844e+06	3.88369e+06	5.46333e+06	5.79435e+06	6.56902e+06	3.95546e+06	6.75061e+06	5.5138e+06	6.97878e+06	7.35501e+06	1.00866e+07	6.09764e+06	1.36773e+07	1.37471e+07	1.22898e+07
Heptethylene-glycol	-	1.54964e+06	1.78236e+06	1.69276e+06	1.57321e+06	1.76256e+06	1.71707e+06	2.04026e+06	1.90864e+06	1.8119e+06	2.01459e+06	2.75626e+06	1.94304e+06	1.67723e+06	2.02966e+06	1.71836e+06
Hexadecanedioic acid	C19615	70482.6	75497.4	48744.2	75887.5	90839.5	83748.8	91721.5	110049	84540.5	94306.5	93419.7	55424.1	65678	82922.7	71042.4
Hexaethylene-glycol	-	3.79884e+06	4.19018e+06	3.91819e+06	3.48402e+06	3.96642e+06	3.58593e+06	4.59196e+06	4.1305e+06	3.79572e+06	4.94426e+06	5.94611e+06	4.68024e+06	4.19352e+06	4.70824e+06	4.81934e+06
Hippuric Acid	C01586	710965	682461	591702	751081	669391	712658	602665	567773	652203	547991	627269	832088	801675	654558	679820
His-Ile	-	14650.1	9249.49	12596	21841.6	14849.7	11505.6	45976	12640	14170.4	12732.8	32741.8	9	32174.4	69996.1	32276.9
His-Val	-	15026.6	43572.2	39343	54323.5	21128	31799.4	52471.8	23943.1	40124.4	50247.2	52002.3	40447.3	29496.3	19226.8	78363
Homovanillic Acid sulfate (sodium salt)	-	70548.1	59499.6	66382	58463.7	65836.5	80650.3	73339.6	45646.5	64774.4	40570.4	47418.9	53217.7	63342.5	71669.2	66108.2
Hydroxyphenyllactic acid	C03672	242051	258602	229208	279057	225432	417368	327858	329852	376194	321191	212701	287685	329933	211145	223474
Hydroxypiperazic acid	C00739	2.48014e+06	2.34987e+06	2.63739e+06	2.64329e+06	2.84542e+06	598788	683927	516320	735234	781773	2.31129e+06	1.94173e+06	1.9111e+06	2.29915e+06	2.36866e+06
Hydroxyquinoline	C19434	9.23515e+06	8.5117e+06	8.47253e+06	9.57347e+06	9.22719e+06	8.39232e+06	8.06574e+06	8.06858e+06	8.16283e+06	6.95419e+06	7.59595e+06	9.49214e+06	1.14164e+07	8.95202e+06	6.83523e+06
Hyp-Ser	-	66070.4	42365.5	79699.4	50528.2	54427.1	75625.4	81241.6	84278.1	80713.9	51726.8	76908	72995.4	42265.5	47388.3	79358.1
Hyp-Thr	-	77746.1	98481.6	75676.2	69481.1	68274.7	147085	228109	160916	158340	137625	116052	104454	123600	105292	133882
Hyp-Trp	-	125355	116246	112129	122031	110176	30629.7	194398	150465	146301	131629	240010	249447	148466	404170	200873
Hypaphorine	C09213	231823	232717	275826	248679	214458	207685	267576	231531	186525	156886	402523	305043	269438	130933	106785
Hypotaurocyamine	C02419	5.52162e+07	7.4428e+07	6.59864e+07	7.73137e+07	9.09844e+07	7.73889e+07	1.22127e+08	8.09881e+07	9.9696e+07	1.06647e+08	6.94558e+07	5.39119e+07	1.1199e+08	8.94351e+07	4.16312e+07
Hypoxanthine	C00262	1.08538e+07	1.01232e+07	1.03016e+07	1.23148e+07	1.17408e+07	7.2131e+06	1.20355e+07	8.38976e+06	6.79756e+06	1.16958e+07	1.18332e+07	1.01548e+07	1.69225e+07	2.72069e+07	9.75864e+06
Hypoxanthine-9-β-D-Arabinofuranoside	-	8.2136e+07	1.08765e+08	9.82044e+07	1.12426e+08	1.18675e+08	1.02222e+08	1.365e+08	1.01064e+08	1.28805e+08	1.17024e+08	9.04172e+07	7.18161e+07	7.26293e+07	3.96257e+07	3.16868e+07
Ile-Ala	-	15458.3	8668.61	8277.84	11337.4	9	83041.7	132451	45363.6	73415.9	115311	14212.4	34926.4	25163.3	20469.7	45432.3
Ile-Arg	-	149589	141107	124158	111860	155317	256764	325869	263920	515341	428202	321586	393530	719648	1.24294e+06	378199
Ile-Asn	-	111077	67445.1	29896.9	47431.7	29727.6	80164.9	95578.9	63502.6	214863	55337.6	30951.3	48411.4	155149	83907.6	34742.8
Ile-Asp	-	944299	1.21035e+06	971615	1.21105e+06	1.12661e+06	2.26766e+06	2.45583e+06	2.14101e+06	2.11344e+06	1.57204e+06	1.98145e+06	2.48443e+06	5.31219e+06	4.48322e+06	1.52338e+06
Ile-Gln	-	94865.4	78261.6	66432	77118.9	75081.3	292996	467558	230124	448205	525160	129641	173171	150986	144669	173519
Ile-Glu	-	204801	212964	218679	221563	197028	451033	720702	292614	473635	1.61452e+06	462229	528087	267382	217139	247401
Ile-His	-	20785.7	20622.1	6396.72	23160	12704.9	89834.7	136299	54717.4	98637.1	110771	31299.8	52652.5	42120.3	35028.4	66517.8
Ile-Ile	-	36603.8	54239.8	44245.2	56167.2	48516.6	265789	477413	146318	344813	443090	49967.8	92111	75637.1	37156.1	137306
Ile-Leu	D81944	55866.1	90239.9	69354.3	71790	57895.7	312572	339901	196727	282780	287140	139587	149479	145478	81841.6	144990
Ile-Lys	-	124182	143594	118063	105062	121689	319364	371399	253910	250049	344154	288248	256118	432312	758124	291672
Ile-Met	-	10318.1	25560.4	26088.3	9	20068.7	53158.2	87341.7	48965.2	84675.6	62588.1	43857.9	49463.6	64875.5	24682.3	43254.1
Ile-Ser	-	70445.3	62738.7	72667.4	80556.4	50804.9	639484	988268	400316	812717	1.05557e+06	175559	177640	168058	143944	247177
Ile-Thr	-	54648.9	66790.9	65641.2	75705.3	46686.8	575801	830055	382805	685109	817556	150189	197967	140402	132960	265954
Ile-Trp	-	11099.2	26465.1	14106.8	13552.1	16167.9	34183.9	51060.7	28146.9	50007.6	42915.3	9	9	9	9	9
Ile-Tyr	-	9	9	9	9	9	21093.3	17512.2	15643.4	29654.2	23047.9	9	9	9	9	9
Imidazole-4-methanol	-	3.61358e+07	1.56175e+07	1.76078e+07	1.56197e+07	1.81113e+07	1.48958e+07	1.80534e+07	2.33198e+07	1.0692e+07	2.45002e+07	2.17837e+07	1.38748e+07	1.3042e+07	3.82695e+07	2.41462e+07
Imidazoleacetic acid	C02835	196283	239411	181693	172372	276586	127790	158477	126820	141621	151920	121091	144018	107071	124442	151296
Iminodiacetic acid	C19911	2.64811e+06	2.90839e+06	2.77911e+06	2.78046e+06	2.95473e+06	2.19958e+06	1.8961e+06	2.13226e+06	2.12236e+06	2.22832e+06	2.75139e+06	2.83735e+06	2.83433e+06	2.68287e+06	3.19212e+06
Indole	C00463	1.70188e+07	1.67019e+07	1.33124e+07	1.76194e+07	1.72736e+07	1.38819e+07	1.77024e+07	1.75036e+07	1.67731e+07	1.71289e+07	1.77651e+07	1.63568e+07	1.59991e+07	1.81542e+07	1.63254e+07
Indole 3-carbinol	-	9.07342e+06	8.85482e+06	9.13107e+06	9.26142e+06	8.86976e+06	8.11457e+06	9.70626e+06	9.13915e+06	9.04265e+06	1.05204e+07	1.03862e+07	8.42583e+06	7.61974e+06	9.61619e+06	1.10995e+07
Indole-3-Carboxaldehyde	C08493	184509	161920	168014	160970	151496	158824	199301	199164	178249	212631	181076	165895	161786	190815	225152
Indole-3-acetamide	C02693	133081	131844	129687	143024	129310	9	9	9	9	9	9	9	9	9	9
Indole-3-lactic acid	C02043	1.88681e+07	1.7775e+07	1.70374e+07	1.73898e+07	1.57017e+07	1.63794e+07	1.67048e+07	1.60184e+07	1.67429e+07	1.90711e+07	1.99257e+07	1.7959e+07	1.75007e+07	2.21871e+07	2.14757e+07
Indole-4-carboxaldehyde	-	184509	161920	168014	160970	151496	158824	199301	199164	178249	212631	181076	165895	161786	190815	225152
Indole-5-carboxylic acid	-	28128.2	19311.7	18153.6	30307.2	30880	24397.8	33561.3	29110.3	40565.1	19843.4	23166	29700.7	19982	43569.6	32903.6
Inosine	C00294	1.03546e+08	9.96195e+07	1.09563e+08	1.09887e+08	1.3293e+08	8.86541e+07	1.56043e+08	9.835e+07	1.32718e+08	1.30269e+08	9.8685e+07	8.62477e+07	1.92691e+08	1.34988e+08	1.41111e+08
Inosine 5'-monophosphate	C00130	4.17273e+06	3.1888e+06	3.39954e+06	3.9748e+06	3.97e+06	2.35987e+06	4.28235e+06	3.22841e+06	2.93285e+06	3.96908e+06	5.16355e+06	3.32466e+06	6.59558e+06	7.36435e+06	8.31424e+06
Inosine diphosphate	C00104	208270	123237	155524	199519	148190	87697.4	172561	104524	126005	203116	336995	129821	227342	394087	495996
Inositol 1,3,4-trisphosphate	C01243	1.78128e+07	1.69976e+07	1.69443e+07	1.5456e+07	1.3984e+07	1.34232e+07	1.23111e+07	1.29913e+07	1.31908e+07	1.65737e+07	1.75596e+07	1.50653e+07	1.36236e+07	1.70751e+07	1.90608e+07
Isethionic acid	C05123	752995	580701	634127	660547	754260	480181	457200	420879	487194	505079	543681	508056	538718	553904	443595
Isocitric acid	C00311	438130	588809	426903	396303	284937	109772	151380	104506	121130	84299.4	370271	745170	594384	388646	1.57768e+06
Isocytosine	-	1.51923e+06	1.90039e+06	2.09756e+06	2.01383e+06	2.47234e+06	1.25038e+06	3.01022e+06	2.25256e+06	2.3068e+06	3.02242e+06	2.46716e+06	1.42804e+06	2.76624e+06	2.40344e+06	1.97808e+06
Isolithocholic acid	C17658	375782	441158	495315	501902	514777	478385	693444	567705	521981	619208	489129	392961	310637	469119	518762
Isonicotinic acid	C07446	7.87898e+07	7.44499e+07	6.85684e+07	7.6912e+07	7.4121e+07	7.77797e+07	7.69499e+07	8.10808e+07	7.83859e+07	7.15699e+07	6.71576e+07	7.74955e+07	8.10386e+07	6.7897e+07	6.67811e+07
Isoxanthopterin	C03975	72317.7	22409.5	41221.9	28160.6	36469.7	49166.5	36992.6	107492	55820.9	70919.3	87819.8	71838	80341.5	35340.3	85173.9
Kojibiose	C19632	11099.8	15046	7136.76	8196.92	16341.5	17326.4	18187.3	20071.5	12333.6	4618.92	12913.2	14086.1	15711.2	18051.5	9
Kynurenic Acid	C01717	143952	99545.2	119892	190544	136216	114906	151249	135231	144033	148064	128489	104325	132426	116114	143810
L-2-Aminoadipate	C00956	329884	366060	392404	463820	450227	344120	256649	291542	288166	338146	474968	502643	341252	157607	308311
L-2-amino-6-oximelic acid	C03871	124883	165194	131786	172138	123139	130709	124431	145279	108942	95351.7	132533	112292	140213	100951	128284
L-Alanine	C00041	3.20454e+06	2.75174e+06	2.64899e+06	2.31431e+06	2.04448e+06	1.92792e+06	2.06913e+06	1.95244e+06	2.05685e+06	2.01599e+06	2.08241e+06	1.69994e+06	2.37723e+06	3.45713e+06	2.11062e+06
L-Allothreonine	C05519	3.19506e+06	2.43149e+06	2.64108e+06	2.67683e+06	2.2069e+06	1.44108e+06	1.86854e+06	1.67396e+06	1.40898e+06	1.83094e+06	2.57009e+06	2.02495e+06	2.28136e+06	3.75232e+06	2.59024e+06
L-Arginine	C00062	523755	728435	581204	451862	357451	175536	148838	108250	199687	196803	658376	880947	693039	416216	1.49889e+06
L-Asparagine Anhydrous	C00152	132065	187941	214818	163015	178016	176982	176813	198855	185375	162069	246433	218889	284116	267299	207975
L-Aspartic Acid	C00049	2.49793e+06	3.03094e+06	2.89582e+06	2.8143e+06	2.99141e+06	2.1102e+06	1.97175e+06	2.10699e+06	2.12396e+06	2.32206e+06	3.27438e+06	2.66416e+06	2.81771e+06	2.74344e+06	3.56259e+06
L-Carnosine	C00386	50610.4	71541	87320.7	63170.9	73488.3	76135.6	92384.4	61851.4	94058.6	90836.4	84480.6	99183.3	97935.8	78307.4	112848
L-Citrulline	C00327	7.09083e+06	6.79628e+06	8.19116e+06	7.81086e+06	9.81246e+06	1.16129e+07	1.13563e+07	9.91377e+06	1.14438e+07	1.29116e+07	1.98015e+07	1.5193e+07	2.23231e+07	3.25936e+07	1.21176e+07
L-Cysteine	C00097	3.51201e+06	2.95911e+06	3.41488e+06	2.8702e+06	2.86622e+06	2.3792e+06	3.36854e+06	3.1879e+06	2.63434e+06	4.03745e+06	5.1426e+06	2.61225e+06	2.27816e+06	6.20941e+06	5.56037e+06
L-Dihydroorotic Acid	C00337	7.84954e+06	1.01892e+07	1.00983e+07	8.08489e+06	9.32233e+06	1.06495e+07	6.19398e+06	1.22909e+07	1.1888e+07	4.8742e+06	8.17647e+06	1.06206e+07	1.03187e+07	6.27383e+06	8.77633e+06
L-Glutamic Acid	C00025	1.81305e+07	1.99016e+07	1.91281e+07	1.88199e+07	1.96162e+07	1.59418e+07	1.55959e+07	1.56488e+07	1.73162e+07	1.53662e+07	1.9936e+07	1.88904e+07	1.85379e+07	1.55145e+07	2.00005e+07
L-Glutamine	C00064	1.18024e+06	1.19179e+06	1.26505e+06	1.16435e+06	1.25708e+06	285987	365875	266390	283304	343877	990306	805698	933095	1.08097e+06	1.01098e+06
L-Glycine	C00037	142474	68181.1	88881	73063.1	71275.5	49124.9	60247.7	45370.5	54014	45976.3	64580.3	42839.9	51508.9	124594	97883.4
L-Gulonolactone	C01040	33876.6	30536	27802.4	20779.5	16405.8	47567.9	34063.3	29255.6	19107.9	30233.8	16871.1	19195.2	22882.9	22392.2	9
L-Gulose	C15923	119510	83151.2	108736	126952	99669.6	141444	131236	127371	125671	112702	95377.9	115635	122547	88628.8	118647
L-Histidine	C00135	352064	375475	451126	456707	453871	393335	396303	422701	428672	452056	468886	544723	514995	564475	453653
L-Homoarginine	C01924	56401.1	49914.2	47528.7	58026.5	126603	45935.8	62309.7	55430.1	86437.5	37080.5	67459.2	60796.4	34094.7	66038.7	46029.1
L-Homocitrulline	C02427	38919.9	55039.2	67188.6	52534.9	46922.9	33308.5	34069	39759.6	19402.2	29170.1	47791.2	55430.7	86411.8	104715	103175
L-Homocystine	C01817	3019.48	5383.41	4730.06	8502.53	7054.36	8398.75	9746.39	9675.35	5084.12	5311.95	13658.5	4941.1	19309	17455.8	15160.9
L-Homoserine	C00263	3.19506e+06	2.43149e+06	2.64108e+06	2.67683e+06	2.2069e+06	1.44108e+06	1.86854e+06	1.67396e+06	1.40898e+06	1.83094e+06	2.57009e+06	2.02495e+06	2.28136e+06	3.75232e+06	2.59024e+06
L-Iditol	C01507	122547	134204	143817	9	149716	124029	159740	9	152956	165770	9	9	86928.8	181206	174006
L-Isserine	-	1.11723e+06	841132	921612	987131	709808	656300	740672	804903	827956	673285	1.08155e+06	904911	979491	1.73819e+06	928643
L-Lactic Acid	C00186	2.01732e+06	2.10225e+06	2.16006e+06	2.13312e+06	2.24331e+06	2.44779e+06	2.39719e+06	2.60829e+06	2.78804e+06	2.39748e+06	2.66657e+06	2.64156e+06	2.42622e+06	2.08881e+06	2.43625e+06
L-Lysine	C00047	1.34611e+07	3.14666e+07	1.80701e+07	3.17922e+07	1.86782e+07	1.68291e+07	1.84627e+07	1.63207e+07	1.72242e+07	1.62088e+07	3.2538e+07	2.39852e+07	2.7962e+07	3.77042e+07	2.2085e+07
L-Methionine	C00073	5.08599e+06	1.01237e+07	9.50959e+06	1.10161e+07	1.13232e+07	9.92115e+06	9.93184e+06	9.92558e+06	9.58874e+06	9.83735e+06	1.21025e+07	1.31634e+07	1.41461e+07	7.50787e+06	1.1285e+07
L-NIO-hydrochloride	-	275336	246780	244494	268247	236834	229593	226745	214730	306588	289360	317530	202556	240047	358495	331341
L-Norleucine	C01933	4.77521e+06	4.47799e+06	4.33561e+06	4.75071e+06	4.73956e+06	4.11565e+06	4.06142e+06	4.35271e+06	4.16493e+06	3.88747e+06	4.08436e+06	4.4901e+06	4.9978e+06	4.21272e+06	4.00998e+06
L-Norvaline	C01826	3.74031e+07	4.31049e+07	4.39597e+07	4.88239e+07	4.1508e+07	3.66105e+07	4.10621e+07	3.99583e+07	3.74982e+07	4.04727e+07	5.06661e+07	4.6799e+07	5.40211e+07	3.97033e+07	5.04965e+07
L-Ornithine	C00077	233281	299294	332462	422759	346991	453891	376923	418977	469872	331384	382203	466684	473801	243723	477080
L-Phenylalanine	C00079	5.91329e+08	5.63528e+08	5.40488e+08	5.7761e+08	5.74304e+08	5.55656e+08	5.89921e+08	5.91075e+08	5.95022e+08	6.41423e+08	6.47421e+08	5.89577e+08	5.74791e+08	6.30072e+08	7.05977e+08
L-Phenylephrine	C07441	715540	785487	676463	718736	667257	534602	784200	756732	671359	850195	966340	394933	459476	1.01549e+06	1.08951e+06
L-Proline	C00148	2.34084e+07	1.77069e+07	1.4088e+07	1.72772e+07	2.10495e+07	2.00097e+07	1.74913e+07	2.08253e+07	1.77603e+07	1.66004e+07	1.46395e+07	2.00606e+07	2.30027e+07	2.65171e+07	1.37696e+07
L-Saccharopine	C00449	128873	335362	333094	331024	243559	368325	435684	375741	173601	236133	464036	543251	306173	281803	434541
L-Serine	C00065	529867	487561	482534	543667	526331	442136	378165	374219	393541	405041	615182	550167	626870	849115	545943
L-Theanine	C01047	279984	275933	289504	241750	252945	231430	282850	260467	243836	279146	313805	235155	215871	276707	316468
L-Threonine	C00188	1.45168e+06	1.44284e+06	1.19228e+06	1.45475e+06	1.3336e+06	1.07658e+06	1.16243e+06	1.163e+06	1.0084e+06	1.1033e+06	1.32599e+06	1.38994e+06	1.36565e+06	1.48967e+06	1.34383e+06
L-Thyronine	-	10395.6	11377.9	7635.48	9	16263.9	12502.7	9795.89	11951.6	6482.29	11609.6	7677.77	17717.6	6010.09	11159.7	10556.6
L-Thyroxine	C01829	85830.8	94679.6	106174	100448	90879.3	99166.1	100738	75993.6	99113.5	92212.7	91592.9	83765.6	83272.1	87688.9	71443.2
L-Tryptophan	C00078	3.41523e+06	3.30205e+06	2.95881e+06	3.23166e+06	3.12475e+06	3.00019e+06	2.74023e+06	2.54435e+06	2.77561e+06	2.42012e+06	2.68996e+06	3.16043e+06	4.07186e+06	3.03018e+06	2.46383e+06
L-Tryptophanamide	C00977	71142	74625.3	70941.8	74385.8	68427.7	72546.8	97619.6	66061.2	75422.9	65681.6	82851.5	98923.3	108224	82834.9	71551.7
L-Tyrosine	C00082	8.1788e+07	1.17725e+08	1.12222e+08	1.3165e+08	1.19693e+08	1.19179e+08	1.14456e+08	1.1629e+08	1.19392e+08	1.16651e+08	1.36061e+08	1.45673e+08	1.36379e+08	1.00668e+08	1.27887e+08
L-Tyrosine methyl ester	C03404	502749	633918	601481	559631	512736	667994	541731	574275	652759	496160	403795	553657	418625	247009	448915
L-Valine	C00183	3.74031e+07	4.31049e+07	4.39597e+07	4.88239e+07	4.1508e+07	3.66105e+07	4.10621e+07	3.99583e+07	3.74982e+07	4.04727e+07	5.06661e+07	4.6799e+07	5.40211e+07	3.97033e+07	5.04965e+07
L-kynurenine	C00328	58307.2	43450.4	46415.1	45333.6	47682.5	45407.2	47367.7	30748.5	44241	45122	40280.6	40971.9	49761	35416.6	33559.8
L-lyxose	-	229432	205733	195594	222645	249697	177462	257712	321776	201594	314536	324974	219160	198707	307363	398850
L-rhamnonic acid	C01934	25018.4	35210.7	28811.4	18769	16403.2	32889.4	37159.6	29699.6	26533.1	24568.7	22823.1	36313.2	28846.4	20294	36473.5
L-threo-3-Methylaspartate	C03618	1.81305e+07	1.99016e+07	1.91281e+07	1.88199e+07	1.96162e+07	1.59418e+07	1.55959e+07	1.56488e+07	1.73162e+07	1.53662e+07	1.9936e+07	1.88904e+07	1.85379e+07	1.55145e+07	2.00005e+07
LPA(0:0/16:0)	C00416	208264	178165	207882	212767	208369	177239	329349	221088	203583	311627	197898	128235	218883	185669	225045
LPA(16:0/0:0)	C04036	153977	173183	123255	163870	172617	153285	227835	192654	169853	228630	182331	65207.6	166721	112920	166635
LPA(18:1/0:0)	-	126498	102803	131078	141000	119115	9	9	9	9	9	9	9	9	9	9
LPC(0:0/14:0)	-	8.90196e+06	1.28023e+07	1.11949e+07	1.22079e+07	9.93691e+06	6.44328e+06	2.62041e+07	8.85427e+06	1.00559e+07	1.85149e+07	1.55423e+07	5.60928e+06	1.0538e+07	1.3106e+07	1.54261e+07
LPC(0:0/15:0)	-	2.0222e+06	2.17674e+06	2.34393e+06	2.55002e+06	2.80794e+06	1.77836e+06	5.95548e+06	1.98185e+06	2.57035e+06	4.846e+06	2.60893e+06	1.55021e+06	3.34891e+06	2.27586e+06	2.91564e+06
LPC(0:0/16:0)	-	9.53767e+07	9.50556e+07	1.07598e+08	1.06557e+08	1.24879e+08	9.19044e+07	2.29186e+08	1.01847e+08	1.14488e+08	2.01827e+08	1.10153e+08	6.67072e+07	1.28212e+08	8.83989e+07	1.20626e+08
LPC(0:0/16:1)	-	8.83414e+06	7.99924e+06	9.75368e+06	1.08055e+07	1.20227e+07	7.7202e+06	2.52299e+07	8.43711e+06	1e+07	2.17099e+07	9.39075e+06	5.8499e+06	1.30207e+07	9.00902e+06	1.14678e+07
LPC(0:0/17:0)	-	5.83682e+07	6.15246e+07	5.98573e+07	5.97373e+07	5.93822e+07	6.17334e+07	7.65172e+07	6.68349e+07	6.29361e+07	8.14373e+07	8.82482e+07	6.24386e+07	6.13937e+07	8.6679e+07	9.72514e+07
LPC(0:0/18:0)	-	1.45558e+07	1.534e+07	1.65413e+07	1.54971e+07	1.65217e+07	1.69995e+07	3.71202e+07	1.72854e+07	1.74897e+07	3.11434e+07	1.63691e+07	9.85909e+06	1.58052e+07	1.28872e+07	1.75965e+07
LPC(0:0/18:1)	-	3.06933e+07	2.56807e+07	3.10539e+07	2.9997e+07	3.42806e+07	2.70496e+07	7.54679e+07	2.71389e+07	3.78254e+07	6.98897e+07	3.41871e+07	1.93201e+07	4.59753e+07	2.86671e+07	3.1631e+07
LPC(0:0/18:2)	-	1.20193e+07	1.26874e+07	1.27737e+07	1.49723e+07	1.55857e+07	8.58659e+06	3.06996e+07	1.10992e+07	1.49323e+07	2.46436e+07	1.50675e+07	6.59513e+06	1.59156e+07	1.24677e+07	1.5913e+07
LPC(0:0/20:1)	-	206417	211246	204457	238457	228706	293263	671390	269678	294009	488279	253626	167194	312812	198632	284939
LPC(0:0/20:2)	-	262759	226978	211724	304255	318454	196566	694050	264851	286322	471574	236907	149348	325142	263245	237810
LPC(0:0/20:3)	-	1.37099e+06	1.05938e+06	1.40629e+06	1.59459e+06	1.81132e+06	779952	2.77776e+06	964886	1.32317e+06	2.46456e+06	1.26572e+06	634484	1.73158e+06	1.21422e+06	1.51176e+06
LPC(0:0/20:4)	-	2.8771e+06	2.95779e+06	2.99385e+06	3.08555e+06	3.65547e+06	1.65367e+06	6.04465e+06	2.30201e+06	2.82524e+06	5.31016e+06	2.6317e+06	1.90192e+06	4.876e+06	2.44547e+06	3.19195e+06
LPC(0:0/22:4)	-	776550	1.24451e+06	989939	1.0047e+06	830083	587695	2.4205e+06	911928	930092	1.72012e+06	1.40632e+06	485548	893773	1.27185e+06	1.49145e+06
LPC(0:0/22:5)	-	2.14947e+06	3.41931e+06	3.75795e+06	3.56065e+06	3.24467e+06	1.83335e+06	9.35049e+06	2.93761e+06	2.92356e+06	6.72103e+06	5.47798e+06	2.25961e+06	4.6649e+06	4.38666e+06	6.75287e+06
LPC(12:0/0:0)	-	135138	139457	165331	180227	205385	163250	367605	176987	170441	260080	151590	110281	213548	147636	142149
LPC(13:0/0:0)	-	28659.2	30237.3	26492.4	35063.4	26681.1	27435.2	71993.7	42417.4	36764.8	55243.5	59157.9	26296.5	55086.2	24573.4	36978.5
LPC(15:0/0:0)	-	2.0222e+06	2.17674e+06	2.34393e+06	2.55002e+06	2.80794e+06	1.77836e+06	5.95548e+06	1.98185e+06	2.57035e+06	4.846e+06	2.60893e+06	1.55021e+06	3.34891e+06	2.27586e+06	2.91564e+06
LPC(16:0/0:0)	C04230	9.53767e+07	9.50556e+07	1.07598e+08	1.06557e+08	1.24879e+08	9.19044e+07	2.29186e+08	1.01847e+08	1.14488e+08	2.01827e+08	1.10153e+08	6.67072e+07	1.28212e+08	8.83989e+07	1.20626e+08
LPC(16:1/0:0)	-	8.83414e+06	7.99924e+06	9.75368e+06	1.08055e+07	1.20227e+07	7.7202e+06	2.52299e+07	8.43711e+06	1e+07	2.17099e+07	9.39075e+06	5.8499e+06	1.30207e+07	9.00902e+06	1.14678e+07
LPC(16:2/0:0)	-	178158	167523	180556	153016	345956	204513	866710	253792	228329	647804	276540	169719	423379	247378	226857
LPC(17:0/0:0)	C04230	4.46552e+07	4.41411e+07	4.50608e+07	4.64908e+07	4.19874e+07	4.62954e+07	5.75152e+07	4.96344e+07	4.67377e+07	6.01946e+07	6.45103e+07	4.82552e+07	4.62546e+07	6.20984e+07	6.8682e+07
LPC(18:0/0:0)	-	1.45558e+07	1.534e+07	1.65413e+07	1.54971e+07	1.65217e+07	1.69995e+07	3.71202e+07	1.72854e+07	1.74897e+07	3.11434e+07	1.63691e+07	9.85909e+06	1.58052e+07	1.28872e+07	1.75965e+07
LPC(18:1/0:0)	-	3.06933e+07	2.56807e+07	3.10539e+07	2.9997e+07	3.42806e+07	2.70496e+07	7.54679e+07	2.71389e+07	3.78254e+07	6.98897e+07	3.41871e+07	1.93201e+07	4.59753e+07	2.86671e+07	3.1631e+07
LPC(18:2/0:0)	-	1.20193e+07	1.26874e+07	1.27737e+07	1.49723e+07	1.55857e+07	8.58659e+06	3.06996e+07	1.10992e+07	1.49323e+07	2.46436e+07	1.50675e+07	6.59513e+06	1.59156e+07	1.24677e+07	1.5913e+07
LPC(20:1/0:0)	-	206417	211246	204457	238457	228706	293263	671390	269678	294009	488279	253626	167194	312812	198632	284939
LPC(20:2/0:0)	-	262759	226978	211724	304255	318454	196566	694050	264851	286322	471574	236907	149348	325142	263245	237810
LPC(20:3/0:0)	-	1.37099e+06	1.05938e+06	1.40629e+06	1.59459e+06	1.81132e+06	779952	2.77776e+06	964886	1.32317e+06	2.46456e+06	1.26572e+06	634484	1.73158e+06	1.21422e+06	1.51176e+06
LPC(20:4/0:0)	-	2.8771e+06	2.95779e+06	2.99385e+06	3.08555e+06	3.65547e+06	1.65367e+06	6.04465e+06	2.30201e+06	2.82524e+06	5.31016e+06	2.6317e+06	1.90192e+06	4.876e+06	2.44547e+06	3.19195e+06
LPC(22:4/0:0)	-	776550	1.24451e+06	989939	1.0047e+06	830083	587695	2.4205e+06	911928	930092	1.72012e+06	1.40632e+06	485548	893773	1.27185e+06	1.49145e+06
LPC(22:5/0:0)	-	2.0859e+06	1.59018e+06	1.5706e+06	1.7818e+06	2.06026e+06	1.12966e+06	4.02347e+06	1.31424e+06	1.58319e+06	3.29356e+06	1.55011e+06	814848	2.08697e+06	1.75594e+06	1.84192e+06
LPC(O-0:0/18:0)	-	1.0241e+06	817263	834068	925676	939540	1.3117e+06	2.03764e+06	1.22919e+06	1.00821e+06	1.71101e+06	695263	463759	824799	796711	820222
LPC(O-16:0/2:0)	-	1.45558e+07	1.534e+07	1.65413e+07	1.54971e+07	1.65217e+07	1.69995e+07	3.71202e+07	1.72854e+07	1.74897e+07	3.11434e+07	1.63691e+07	9.85909e+06	1.58052e+07	1.28872e+07	1.75965e+07
LPC(O-16:1/0:0)	-	3.66894e+06	3.56531e+06	3.61806e+06	3.99256e+06	4.38717e+06	3.32688e+06	6.84266e+06	3.6972e+06	3.96166e+06	6.22881e+06	3.42125e+06	2.18853e+06	3.84337e+06	3.5783e+06	3.51547e+06
LPC(O-18:0/0:0)	C04317	1.0241e+06	817263	834068	925676	939540	1.3117e+06	2.03764e+06	1.22919e+06	1.00821e+06	1.71101e+06	695263	463759	824799	796711	820222
LPC(O-18:1/0:0)	-	1.42503e+07	1.48966e+07	1.64054e+07	1.63488e+07	1.87255e+07	1.88808e+07	3.67842e+07	1.91873e+07	1.92402e+07	3.19056e+07	1.32251e+07	9.03919e+06	1.4864e+07	1.18702e+07	1.4475e+07
LPE(0:0/16:0)	-	6.23658e+06	5.81051e+06	7.7759e+06	7.39172e+06	8.65343e+06	7.282e+06	2.08407e+07	8.04848e+06	7.92224e+06	1.46972e+07	6.44864e+06	4.45488e+06	7.93261e+06	6.25311e+06	6.54926e+06
LPE(0:0/16:1)	-	1.80484e+06	1.57899e+06	1.7989e+06	1.72074e+06	1.98784e+06	1.43583e+06	1.20597e+06	1.84927e+06	1.70992e+06	3.26464e+06	1.52645e+06	141022	1.84069e+06	679660	1.54002e+06
LPE(0:0/18:0)	-	1.75858e+06	1.60345e+06	1.92782e+06	1.68958e+06	2.15173e+06	1.71028e+06	4.35274e+06	1.63888e+06	1.83365e+06	2.97159e+06	1.35415e+06	984179	2.04536e+06	1.34528e+06	1.35512e+06
LPE(0:0/18:2)	-	322758	281005	335706	291311	312434	242753	996245	322171	295540	562469	329890	329581	326676	400423	351113
LPE(0:0/20:3)	-	153168	125538	143989	141928	116073	108532	482826	135527	78882.2	193384	149301	134913	148815	224471	106582
LPE(0:0/20:5)	-	129899	122947	102891	94963.9	111643	88115.3	565047	152653	93658.2	250238	105058	177575	120758	164274	127625
LPE(0:0/22:4)	-	430654	342716	304897	259092	253938	337945	2.05026e+06	592724	422490	885096	421659	1.01353e+06	431515	700290	492758
LPE(0:0/22:6)	-	3.27123e+06	2.9146e+06	2.8203e+06	2.0645e+06	2.26744e+06	2.80004e+06	1.67592e+07	4.13969e+06	2.90597e+06	6.53687e+06	3.10695e+06	6.44615e+06	3.24782e+06	4.53873e+06	3.40158e+06
LPE(14:0/0:0)	-	174983	181685	218802	214540	256675	287904	574217	256193	204920	490456	200358	139263	195261	181052	188621
LPE(15:0/0:0)	-	50349.7	118400	102261	83486.9	44188.2	48029.7	171968	86770.4	65285.9	142977	133466	40820.6	62690.9	95287.4	125570
LPE(16:0/0:0)	-	6.23658e+06	5.81051e+06	7.7759e+06	7.39172e+06	8.65343e+06	7.282e+06	2.08407e+07	8.04848e+06	7.92224e+06	1.46972e+07	6.44864e+06	4.45488e+06	7.93261e+06	6.25311e+06	6.54926e+06
LPE(16:1/0:0)	-	31922.2	21224.9	26230.9	27826.5	35984.4	25007.2	72402.4	26728.8	27483.6	56770.4	27512.7	14111.2	35486.4	30142	24706.7
LPE(17:1/0:0)	-	147596	146854	170764	192151	173647	126324	431616	156608	158484	300982	138536	96638.3	216179	164147	143165
LPE(18:0/0:0)	-	1.75858e+06	1.60345e+06	1.92782e+06	1.68958e+06	2.15173e+06	1.71028e+06	4.35274e+06	1.63888e+06	1.83365e+06	2.97159e+06	1.35415e+06	984179	2.04536e+06	1.34528e+06	1.35512e+06
LPE(18:1/0:0)	-	2.69831e+06	2.45694e+06	2.50842e+06	2.49657e+06	2.62065e+06	2.43212e+06	8.4957e+06	3.09939e+06	2.71283e+06	5.55651e+06	2.85242e+06	3.58409e+06	2.98239e+06	3.72286e+06	2.84225e+06
LPE(18:2/0:0)	-	305017	362121	349850	339484	382128	200056	837638	270192	355821	658398	391576	189834	365612	399860	364988
LPE(20:3/0:0)	-	153168	125538	143989	141928	116073	108532	482826	135527	78882.2	193384	149301	134913	148815	224471	106582
LPE(20:4/0:0)	-	2.77359e+06	2.60609e+06	2.91393e+06	2.32026e+06	2.92655e+06	2.34932e+06	9.96867e+06	3.02956e+06	2.93488e+06	5.32491e+06	3.01218e+06	4.02847e+06	3.13125e+06	4.18779e+06	3.47934e+06
LPE(20:5/0:0)	-	129899	122947	102891	94963.9	111643	88115.3	565047	152653	93658.2	250238	105058	177575	120758	164274	127625
LPE(22:4/0:0)	-	430654	342716	304897	259092	253938	337945	2.05026e+06	592724	422490	885096	421659	1.01353e+06	431515	700290	492758
LPE(22:6/0:0)	-	3.27123e+06	2.9146e+06	2.8203e+06	2.0645e+06	2.26744e+06	2.80004e+06	1.67592e+07	4.13969e+06	2.90597e+06	6.53687e+06	3.10695e+06	6.44615e+06	3.24782e+06	4.53873e+06	3.40158e+06
LPG(18:1/0:0)	-	27197.1	26123.6	26110.5	21621.4	26099	22839.2	58665.1	27810.7	26207.8	41254.3	24285	17929.7	26832.2	18790.3	24597.1
LPS(22:6/0:0)	-	46084.2	56482.1	59496.9	48500.8	47503.2	41604.9	76204.2	64894.5	50608.5	60179.4	61354.2	50284	44136.2	68204.3	59659
LXB4	C06315	48758	35766.5	52388.7	47114	64119.3	38069.8	90121.1	37101.2	57354	99601.7	26639	43231.6	75576.9	58591.5	48252
Leu-Ala	D78456	146074	80467.6	161626	191553	53223.8	1.73139e+06	1.66003e+06	1.05294e+06	2.22357e+06	2.42682e+06	225566	309777	312005	247700	515752
Leu-Arg	-	149589	141107	124158	111860	155317	256764	325869	263920	515341	428202	321586	393530	719648	1.24294e+06	378199
Leu-Asn	-	111077	67445.1	29896.9	47431.7	29727.6	80164.9	95578.9	63502.6	214863	55337.6	30951.3	48411.4	155149	83907.6	34742.8
Leu-Asp	-	45278.5	61151.1	46499.4	35487.4	35765	144789	200924	116446	130479	170848	94025.4	74112.1	133344	90566.7	84438
Leu-Glu	-	204801	212964	218679	221563	197028	451033	720702	292614	473635	1.61452e+06	462229	528087	267382	217139	247401
Leu-Gly	-	9	9	9	9	9	759666	1.246e+06	345770	963875	1.22308e+06	9	9	9	9	9
Leu-Leu	C11332	55866.1	90239.9	69354.3	71790	57895.7	312572	339901	196727	282780	287140	139587	149479	145478	81841.6	144990
Leu-Met	-	19173.8	17837	39331.1	44552.5	29005.3	63106.8	88108.9	55988.8	60594.5	71995.5	42582.1	45977.6	68819.5	37405.1	46145
Leu-Phe	D95550	16957	23939.5	23716	30444.1	22061.3	115023	165163	78686.9	99685.6	109242	64676.9	50402.6	60907.9	40389.9	55402.4
Leu-Pro-Tyr	-	42588.3	41090.1	62448.8	70270.2	66525.5	160191	307068	146946	232005	342724	753411	646437	616035	1.12629e+06	613277
Leu-Thr	-	54648.9	66790.9	65641.2	75705.3	46686.8	575801	830055	382805	685109	817556	150189	197967	140402	132960	265954
Leu-Trp	-	7275.23	28561.2	16710.5	34665	9078.89	30797.5	50922.4	26506.2	56041.7	38144.9	13048.5	19074.2	18275.6	8814.07	15736.8
Leu-Tyr	-	9	9	9	9	9	21093.3	17512.2	15643.4	29654.2	23047.9	9	9	9	9	9
Leu-Val	-	19740.8	29782.9	25847.7	27238.9	29226.1	160407	194582	64316.2	209530	209582	39983.8	49617.9	50512.1	38688.1	68371.2
Leu-Val-Ser	-	39302.9	43577.8	50764.3	59161.9	58257.8	86368.8	136371	66283.4	90134.1	99729.8	117758	90072.8	144283	153171	91838.7
Lumichrome	C01727	404328	409878	391688	387034	429404	476681	587184	454423	506581	558895	348973	366559	366012	311574	420868
Lys-Ala	-	136045	151870	161333	186719	140814	219629	143100	184170	172851	243168	199238	183313	186223	184864	238507
Lys-Asn	-	102203	118195	94101.5	123373	116842	176357	199392	163271	225299	245899	299962	242614	287517	385838	276345
Lys-Asp	-	134462	58171.5	171479	9	160027	34644.2	67743.5	60794.3	9	9	97168.3	88229.3	9	189594	203304
Lys-Gly	-	1.15672e+06	1.19302e+06	963187	1.23057e+06	1.00235e+06	1.31932e+06	1.44135e+06	1.27721e+06	1.1197e+06	1.1467e+06	1.22357e+06	1.46583e+06	1.11759e+06	1.09412e+06	1.30368e+06
Lys-Ile	-	28491.7	65130.1	31646.4	36395.2	52359.2	148166	169871	93717.8	125997	136597	107583	51163	141363	106221	100432
Lys-Leu	-	137688	89739.2	95465.9	76528.2	165132	194103	356209	144379	283387	179037	387898	319372	574083	1.28006e+06	343381
Lys-Met	-	163454	196282	155749	147379	141256	113261	157334	103661	142388	167512	147009	126610	141555	141189	202575
Lys-Phe	-	140333	184640	140847	153119	141538	262568	139023	211868	225133	121906	223910	181337	190364	138533	236065
Lys-Pro	-	119615	146465	105546	145435	141139	147570	183184	82207.5	132578	158389	227190	137139	213061	205009	246009
Lys-Ser	-	199311	158795	182821	176511	120509	353209	401381	277227	339613	353379	430357	387246	421120	737301	462469
Lys-Thr	-	79086.6	113063	74801.5	133281	125529	341788	410028	329844	434271	402535	335488	328950	354396	456928	389584
Lys-Val	-	75052.7	109337	101873	91142.7	83108.7	88548.6	99507.4	103015	123342	134167	160427	109713	108245	153188	132848
Lythramine	C10604	284682	246777	266075	313168	347706	213728	685489	256363	314720	532466	262609	159778	320227	235003	289216
Maleic Acid	C01384	1.16123e+06	482685	425981	548822	461421	849340	931844	319193	433150	357097	1.07803e+06	1.11897e+06	921368	772006	571430
Malonic acid	C00383	267774	162629	182441	154793	236168	213567	192762	209548	241208	262817	237566	235621	215394	189356	254104
Melibiose	C05402	13076.6	11266.8	11381.2	26135.9	19404	10514.4	24853.6	7352.51	6294.73	23926.4	34210.6	17376.7	22048.7	40244.3	21758.9
Met-Arg	-	7443.92	12949.2	16648	8098	16100.5	10514.4	23307.4	15911.2	10056.5	6591.72	14578.6	27752.4	9966.45	13722.9	25377.7
Met-Asn	-	18288.6	18000	16703.1	24732.6	26326.1	23678.9	19598.7	17631.7	22463.1	31543.5	25953.4	22847.3	23080.8	22665.5	38140.1
Met-Asp	-	160981	162030	85833.9	134032	120969	445934	213697	158432	213459	169686	116056	172639	166445	110622	127964
Met-Met	-	20662.9	8113.33	9868.92	19695.7	10567.1	18189.2	29611.9	10007.5	20206.3	30518.9	16295	27107.8	15150.9	16712.1	18299.6
Met-Phe	-	9842.07	13603.6	9874.43	12319.1	7113.31	43378.7	60728.1	45558.1	45522.6	63039.6	24310.9	25059.6	31769.2	22348.1	10226.8
Met-Thr	-	18475.4	31714	14042.9	20312.6	13906.3	24821.3	21699.6	14106.2	16470.3	18500.7	25363.6	18930.4	11545.6	26789.5	20953.6
Met-Val	-	14268.7	15386.6	10674.7	13248.6	13831.2	22312.2	12448.3	20797.5	12978.2	18432.2	8876.48	16974.9	11869.9	11031.9	16399.8
Metanephrine	C05588	72485.1	60571	60450.5	66340.7	49436.6	50841.7	48933.8	42188.8	63316.7	77369	61336	61982.2	83834.1	80034.4	45513.6
Methionine Sulfoxide	C02989	25409.2	23590.1	29904.5	21617.9	35367.9	45249.9	25832.6	30466	38064.4	40572.5	42544.8	27833.5	33694	27788.6	24778.4
Methionine methyl ester	-	512731	844358	552428	606532	539926	436860	525273	526178	557300	799814	491741	670689	469534	835575	468502
Methoxyindoleacetic Acid	C05660	1.37253e+07	1.51361e+07	1.46418e+07	1.40556e+07	1.35211e+07	1.49467e+07	1.61618e+07	1.59951e+07	1.54091e+07	1.60137e+07	1.60001e+07	1.3131e+07	1.03643e+07	1.46759e+07	1.51316e+07
Methylcysteine	C22040	2.30127e+07	4.20032e+07	5.16601e+07	4.73065e+07	5.45122e+07	2.87623e+07	5.10634e+07	3.53258e+07	3.91884e+07	4.44751e+07	3.64463e+07	1.63874e+07	2.53232e+07	2.56076e+07	9.88194e+06
Methylguanidine	C02294	207525	370136	461210	378129	375713	301599	279337	302517	283223	275957	415697	291182	348605	213737	429986
Methylmalonic Acid	C02170	3.18518e+06	4.28201e+06	2.6813e+06	3.39252e+06	2.41965e+06	7.92552e+06	3.15521e+06	4.85961e+06	5.33444e+06	2.24449e+06	4.04058e+06	5.94202e+06	7.29097e+06	2.50169e+06	4.16452e+06
Morpholine ethanesulfonic acid	-	51397.7	48858.4	53371	37535.4	61728.7	36886.4	26942.1	28631.6	37811.4	45197.8	69934.1	45634.8	44691.9	94054.8	73705.3
Mycosporine-glycine	-	39814.2	205027	172710	213629	304211	257756	148220	240423	203634	175918	285064	287693	173010	37187.5	264560
Myoinositol	C00137	131961	125172	116334	140429	125654	165986	150340	144600	122298	121238	110805	130394	113952	146887	124888
N'-Formylkynurenine	C02406	8330.13	18228.4	11120.2	18170	22804.8	18597.4	37092.1	35279.6	19609	20311.1	44199.3	17364.7	47591.3	32877.4	41175.6
N'-Methyl-2-pyridone-5-carboxamide	C05842	223276	318233	289133	328541	307620	353527	411530	391185	345654	554013	281100	244494	440552	431872	236549
N(6),N(6)-Dimethyl-L-lysine	-	91244.9	105074	98399.6	107388	129545	85924.8	85714.6	123128	100253	102846	143654	180507	176677	241113	173392
N(Alpha)-Acetyl-Epsilon-(2-Propenal)Lysine	-	30859.8	28504.7	29703.3	32488.3	41551	58749.7	52273.6	50065.4	49500	54901.9	58315.6	46809.7	72354.5	84655.2	64550.3
N,-N-diacetyl-O-methylhydroxylamine	D91454	709079	811061	828230	843054	873573	772915	877298	781292	866342	858775	1.00706e+06	768025	691307	861801	917554
N,N-Bis(2-hydroxyethyl)dodecanamide	C06179	110208	72183.1	122831	83950.4	97316.1	108270	119339	96068.9	81894.8	109080	98930.5	79573.4	91092.2	106297	112924
N,N-Dimethylarginine	C03626	700692	399228	487023	670472	596870	364568	347389	333110	300184	366281	661643	724450	1.2335e+06	1.06459e+06	450024
N,N′-dicyclohexylcarbodiimide	C93487	1.06677e+07	1.05781e+07	1.09759e+07	9.91397e+06	1.00025e+07	9.66616e+06	1.2754e+07	1.15413e+07	1.14118e+07	1.22243e+07	1.83349e+07	9.58593e+06	9.72235e+06	1.77581e+07	1.87178e+07
N-(1-Deoxy-1-fructosyl)phenylalanine	-	46281.8	50496.4	54116.5	51040.6	59233	48017.7	54494.6	65798.7	65548.7	52260.8	78726.8	44241.8	47120.6	63260.3	54289.6
N-(2-hydroxyethyl)-3-pyridinecarboxamide	-	1.17005e+06	1.14679e+06	1.10471e+06	1.17898e+06	1.24629e+06	1.18886e+06	1.17723e+06	1.0974e+06	1.19093e+06	1.21284e+06	1.28118e+06	1.4557e+06	1.49572e+06	1.46774e+06	1.42965e+06
N-(3-Indolylacetyl)-L-alanine	-	28736.8	17946.2	32870.2	27146.7	21952.6	18548.5	37889.7	25958	25614.8	32574.3	24917.4	24060.3	31019.5	39314.5	38950.1
N-2-hydroxyethylpiperazine-N''-2-ethanesulfonic acid	-	22079.2	30925.7	37357.4	36764.1	42523.5	29289.5	25575.5	21836	37345.8	28831.6	53586.3	35451.8	48721.4	45678.9	42267.1
N-Acetyl-5-Hydroxytryptamine	C00978	246284	310453	296155	365092	307426	309805	252887	242689	321133	296212	294063	249864	206314	120300	224073
N-Acetyl-Asp-Glu	C12270	7731.48	10829.4	12419.2	13357.2	7912.73	10264.6	5346.73	9	9	11807.3	5983.6	6624.41	12332	9	8039.64
N-Acetyl-D-Galactosamine	C01132	141302	153214	172201	203369	127721	164086	136646	135318	169067	152338	330993	213495	150865	198677	300761
N-Acetyl-D-Glucosamine	C00140	141302	153214	172201	203369	127721	164086	136646	135318	169067	152338	330993	213495	150865	198677	300761
N-Acetyl-L-Glutamic Acid	C00624	88546.7	114851	146655	104623	112942	97826.8	102185	111393	106203	80325	96890	90704.6	101355	76623.1	86838.9
N-Acetyl-L-Histidine	C02997	176840	136974	160427	112442	118456	127825	129697	126473	172004	192203	154920	112321	95507.8	177959	187849
N-Acetyl-L-Leucine	C02710	142667	152563	125957	142541	116682	132343	131276	112132	128067	94782.1	126361	184537	193999	145992	124706
N-Acetyl-L-Tyrosine	C01657	31874.1	24248.3	27702.5	32995.4	24406.7	22885.6	33490.1	24949.7	18071.6	21710.2	34321.1	24632.6	26280.8	22850.3	25144.5
N-Acetyl-L-alanine	-	883138	866873	819050	919073	870512	901015	849028	871519	885947	850124	915375	1.20746e+06	1.5619e+06	1.314e+06	864430
N-Acetyl-L-methionine	C02712	214948	226147	189606	220692	227069	321632	347618	332492	323269	289487	428266	475073	722531	594061	385159
N-Acetyl-L-phenylalanine	C03519	812516	837129	646982	626240	659070	664873	917007	845722	701966	991585	1.00529e+06	598232	705072	775620	1.05901e+06
N-Acetylcysteine	C06809	29997.2	17812.1	19539	30607.1	39687	43594.7	77154.1	44171.7	38595.3	44823.5	57124.7	47643.4	77489.4	115363	22944.3
N-Acetylglucosamine 1-Phosphate	C04256	541717	519990	539040	496015	525563	454064	757801	711045	696610	807820	471749	403678	429009	481665	587030
N-Acetylglycine	-	4.23837e+06	6.82079e+06	5.68531e+06	6.27647e+06	6.5055e+06	4.53906e+06	4.73518e+06	4.62388e+06	3.75325e+06	4.81538e+06	7.10783e+06	6.25542e+06	6.88113e+06	3.84655e+06	7.37959e+06
N-Acetylhistamine	C05135	589930	738866	538945	686046	720444	801482	769540	912901	673245	783010	702735	912952	828500	918961	580605
N-Acetylmannosamine	C00645	141302	153214	172201	203369	127721	164086	136646	135318	169067	152338	330993	213495	150865	198677	300761
N-Acetylneuraminic Acid(SA)	C19910	726111	781262	745222	771163	810928	763651	997304	857610	868135	974890	1.00162e+06	775873	819901	1.06157e+06	1.04137e+06
N-Acetylthreonine	-	22178.4	20250.5	20765.4	16662.2	16706	18665.8	16343.9	20543	26770.9	22375.2	17780.8	22269.1	24880.4	20126.1	13522.4
N-Alpha-Acetyl-L-Asparagine	-	200391	207236	242765	228324	233412	210650	207508	195929	249173	250130	299506	194052	187063	259009	319194
N-Amidino-L-Aspartate	C03139	16270.2	34290.7	28984.1	29648.4	18791	14644.7	6036.73	23037.2	12271.8	9548.78	17841.7	61418.1	39058.7	17603.1	88390.3
N-Benzoyl-2'-deoxycytidine	-	69100.9	50267.5	63976.5	83908.6	74223.1	76026.8	76350.3	71598.8	80982.4	70301.5	64690.5	66460.2	53891.8	75491.5	76037.8
N-Ethylglycine	C11735	2.78974e+06	4.7935e+06	3.57923e+06	5.38776e+06	5.65674e+06	7.57727e+06	7.16219e+06	6.85498e+06	7.61773e+06	6.87419e+06	3.59598e+06	5.44775e+06	5.75422e+06	2.80167e+06	3.51953e+06
N-Formylglycine	-	2.73187e+06	3.44082e+06	3.34494e+06	4.228e+06	4.12769e+06	6.36648e+06	6.21067e+06	6.3559e+06	6.94786e+06	5.44797e+06	3.73071e+06	4.82537e+06	5.29498e+06	2.76926e+06	3.53167e+06
N-Isovaleroylglycine	-	15278	18612.3	17109.7	17698.5	17483.1	30590	13969.2	15177.4	12974.1	11602.6	30683	22579.3	37236.3	8963.76	11062.8
N-Methyl-D-Aspartic Acid	C12269	47880.6	255096	129070	89798.1	62040.6	101593	78503.1	71494.2	85391.2	95275.4	9	9	9	9	9
N-Methyl-L-Glutamate	C01046	158098	367608	293075	361583	284811	101751	124118	308824	192416	148523	200318	306741	267708	112883	265751
N-Methylalanine	C02721	2.78974e+06	4.7935e+06	3.57923e+06	5.38776e+06	5.65674e+06	7.57727e+06	7.16219e+06	6.85498e+06	7.61773e+06	6.87419e+06	3.59598e+06	5.44775e+06	5.75422e+06	2.80167e+06	3.51953e+06
N-Myristoylglycine	-	201241	192065	195559	209471	212399	192393	253778	225277	227503	261237	146497	134639	159173	134004	169718
N-Palmitoylglycine	D76997	107536	100132	106650	113664	113844	109446	132017	119213	115080	135095	146897	104999	97361.1	133870	151558
N-Propionylglycine	-	500836	518255	539720	450218	549172	462382	461516	478050	544105	451110	469200	479538	633423	588026	506952
N-acetyl-D-Lactosamine	C00611	71019.8	92454.2	80437.2	92595.4	109425	59862	51732	63191.3	38541.6	78280.2	106578	51696	64378.1	51081.6	139004
N-acetyl-beta-alanine	C01073	902819	882295	831418	966070	872097	924412	883212	896204	897300	779773	941533	1.15994e+06	1.57771e+06	1.29078e+06	898736
N-acetylornithine	C00437	464113	621762	513203	355002	354709	9	9	9	9	9	534161	782021	668788	430006	1.27902e+06
N-acetylpyrrolidine	-	207492	314506	326554	301350	224525	234895	354402	301380	258617	331689	329385	226198	238312	215283	331753
N-ethylene glycol neuraminic acid	C03410	15531.1	35993.8	18708	19788.6	18375.8	25649.4	17499.9	10580.7	12902.5	31509.2	19041.4	20574.8	16756.8	19658.1	19072.6
N-lactoyl-phenylalanine	-	343477	350891	329034	345895	300586	405378	327752	318444	403946	314087	292527	363640	381679	265695	298207
N1,N8-diacetylspermidine	-	19528.2	92475	108687	115917	141776	118178	96750.4	124955	103100	142951	45776.3	107038	75931.2	32861.7	49407.3
N1-Acetylspermidine	-	172302	213593	245113	204480	222045	246327	179934	184033	214055	221405	124320	207411	143565	270281	233578
N4-Acetylcytidine	C22293	59902.9	83200.7	51437.6	86067.2	108834	88390.2	125864	129657	89330	95200.3	106830	104911	124595	167436	85509.8
N6-(2-Hydroxyethyl)adenosine	-	1.02377e+06	1.03913e+06	894545	1.18497e+06	1.22373e+06	1.27371e+06	1.18183e+06	1.24333e+06	1.2923e+06	1.05213e+06	1.24252e+06	2.20355e+06	4.60738e+06	2.32354e+06	1.01712e+06
N6-Isopentenyladenosine	D05726	159915	151808	168169	168728	188934	133052	172006	126946	153545	169104	152404	143347	247240	149788	166153
N6-Succinyl Adenosine	-	914077	912422	877697	906674	937363	515754	652999	497245	601700	687866	742162	706078	845406	675217	754136
N6-isopentene adenine	C04083	8739	10241.5	7733.64	7694.95	8486.8	4724.92	8400.9	8662.11	6354.97	9637.31	7273.26	10006.6	14139.6	7558.04	9342.73
N6-methyl-2'-deoxyadenosine	C03795	90506.6	74641.8	91300.9	60152.2	90761.4	72687.1	75216.3	87636.7	86816.1	132851	85023.5	66126.5	246943	105865	54501.6
N6-methyladenosine	-	816041	999348	1.02568e+06	1.08843e+06	1.47568e+06	1.68488e+06	2.01334e+06	1.96095e+06	1.80881e+06	1.8599e+06	1.20521e+06	1.57438e+06	2.83687e+06	1.6229e+06	794135
Neopterin	C05926	77816.5	74238	68188.3	88685.9	80563.9	79509.8	66565	62069.1	75770.1	84246.7	115149	53164	56844.2	84621	103851
Nicotinamide	C00153	3.57736e+08	3.56494e+08	3.28202e+08	3.66126e+08	3.56393e+08	3.83418e+08	3.71987e+08	3.80172e+08	3.78111e+08	3.50634e+08	3.30839e+08	3.63446e+08	3.67144e+08	3.14037e+08	3.29268e+08
Nicotinamide riboside chloride	-	49304.1	70183.9	80253.2	102183	76391.8	39213.3	51728.5	62546.2	56161	42044.1	90474.7	41563.5	43626	42315.8	81956
Nicotinic Acid	C00253	256093	245205	308781	237938	361277	219513	245785	260828	371679	330671	382012	241677	244353	299890	461314
Nicotinic Acid Adenine Dinucleotide	C00003	93694.4	238558	138899	122994	77333.2	109935	56064.9	109113	89039.6	58569.1	50647.2	80355.5	71011.6	15657.5	174667
Norepinephrine	C00547	139004	128574	130537	137702	156206	76975.3	93938.7	115094	90070.5	96515.2	139676	128851	93312.2	110336	137314
Nα-Acetyl-L-Arginine	-	129051	143161	100565	154871	108012	128482	120375	75615.9	187973	150594	119549	125306	126890	75394	152770
O-Acetyl-L-serine	C00979	710271	852639	936417	851467	935851	850356	922652	745013	947839	916285	1.03858e+06	669386	720558	930760	1.24513e+06
O-Phospho-L-Serine	C01005	106795	175022	131536	142527	166863	131716	95518.2	141956	123973	124706	200119	286398	147036	149496	106907
O-Succinyl-L-Homoserine	C01118	78787.2	108093	86180.1	101245	108621	88579.6	83250.8	96372.9	90970.6	70572.3	68368.8	84293.2	80996.3	84957.3	102700
O-phosphate-L-tyrosine	C06501	60029.2	54413.8	26983.6	56797.1	46049.1	83894.1	20635.8	68559.8	68883.8	29482.6	27486.7	92231.8	54340.4	32315.4	91114
Octadecanamide	C13846	27415.1	29379.4	35582	34534.2	26744.1	36244.5	59783.7	33214.8	41244.7	43345.7	55170.2	50138.1	42088	34348.5	59675.2
Octadecanedioic acid	-	48373.6	39333.2	36560	42731.1	62254.7	40443.2	32748	68865.1	40501.9	59065.2	51429.1	47307.4	45559.8	46243.2	60525.7
Orotic Acid	C00295	267367	332732	342813	345662	299863	275351	326032	254801	236305	312168	154877	123938	213965	313080	151584
Oxaloacetic acid	C00036	70483.7	59812.6	76505	72708	67000.8	94980.8	110750	104620	119178	91521.3	175647	147259	185282	288106	115803
Oxypurinol	C07599	3.02698e+06	3.92147e+06	3.86793e+06	4.90234e+06	4.8793e+06	5.61057e+06	8.00543e+06	6.56747e+06	6.53285e+06	7.7959e+06	4.79951e+06	4.43823e+06	7.36703e+06	5.07286e+06	3.94064e+06
P-Coumaric Acid	C00811	2.22142e+07	1.2591e+07	1.55805e+07	1.5618e+07	1.17981e+07	1.34943e+07	1.12808e+07	1.15004e+07	1.29625e+07	1.39072e+07	1.60838e+07	1.49873e+07	1.16385e+07	2.78891e+07	1.33498e+07
PC(12:0/12:0)	-	415928	421117	375355	442359	451959	261903	813873	314434	423428	689400	449182	199192	415835	414334	422029
PC(8:0/8:0)	-	99291	118988	140683	122229	136659	98066.2	258537	112039	133814	224719	138129	92101.7	134691	132747	144049
PC(O-16:0/0:0)	C13903	5.12791e+07	5.30482e+07	5.67935e+07	5.78703e+07	6.34894e+07	5.81221e+07	1.16471e+08	6.08706e+07	6.42973e+07	1.06894e+08	4.89325e+07	3.22077e+07	5.08932e+07	3.85217e+07	5.17025e+07
PC(O-16:0/O-1:0)	-	1.02204e+08	1.04699e+08	1.15368e+08	1.1307e+08	1.31796e+08	9.8884e+07	2.43726e+08	1.08759e+08	1.26028e+08	2.1594e+08	1.24357e+08	7.21797e+07	1.44759e+08	9.85489e+07	1.29813e+08
PC(O-16:0/O-2:0)	-	1.0241e+06	817263	834068	925676	939540	1.3117e+06	2.03764e+06	1.22919e+06	1.00821e+06	1.71101e+06	695263	463759	824799	796711	820222
PGD1	C06438	227996	181745	366189	205231	401760	327549	992284	540381	529030	1.04443e+06	220766	196442	426201	446896	299851
PGD2	C00696	48758	35766.5	52388.7	47114	64119.3	38069.8	90121.1	37101.2	57354	99601.7	26639	43231.6	75576.9	58591.5	48252
PGE1	C04741	227996	181745	366189	205231	401760	327549	992284	540381	529030	1.04443e+06	220766	196442	426201	446896	299851
PGF1α	C06475	9	9	9	9	9	13439.2	28570.2	15350.1	11264.4	17596.1	9	9	9	9	9
PGJ2	C05957	462380	401761	474290	411543	617751	371747	1.01783e+06	540306	527898	1.00045e+06	367706	430557	849445	633815	387727
Palatinose	C01742	29410.4	45172.9	14256.7	25570.6	21720.8	32822.6	35194	28452.6	14256.7	34152.7	29739.6	19240	14529.8	14692.2	34615.7
Palmitoyl-N-isopropylamide	-	225369	224248	258329	254561	276252	131279	242763	316745	265079	296100	362418	259710	262461	306027	379704
Palmitoylethanolamide（PEA）	C16512	52880.5	51842.9	47469.4	45081.9	43283.9	33260.8	39195.6	32331.9	33047.3	42469.3	43723	40031.1	41390.1	41230.3	89512.5
Pantetheine	C00831	1.56006e+08	1.72564e+08	1.488e+08	1.59762e+08	1.86443e+08	1.62845e+08	1.72272e+08	1.65029e+08	1.52616e+08	1.85727e+08	2.03024e+08	1.61793e+08	1.31742e+08	1.86681e+08	2.25602e+08
Pantothenate	C00864	9.52147e+06	9.2328e+06	8.68138e+06	1.01661e+07	9.27885e+06	9.58959e+06	9.13195e+06	8.65192e+06	9.04899e+06	8.61172e+06	1.01468e+07	1.07412e+07	1.45101e+07	1.23824e+07	9.79386e+06
Pantothenol	C05944	32843.9	36291.4	35306.3	85854.8	71048.8	19184.3	27093.3	22511.9	12209.7	86632.3	21492	14302.3	7966.78	18100.2	28091.3
Phe-Ala	-	46234.6	42920.3	53316.6	70855.9	47062.3	50619.4	41095.6	9	64452.3	48484.9	75924.9	47239.1	87584	46790.3	53045.8
Phe-Ala-Leu	-	60256.7	34500.4	71081.5	59612.6	38489.5	87378.3	69428.4	63946.1	68263.8	71358.9	9	9	9	9	9
Phe-Ala-Ser	-	29012.2	27128.6	21726.8	26695.8	22793.4	13463.7	28316.6	7301.41	26325.3	21372.9	15412.3	28422.5	33829.4	28212.7	26849.2
Phe-Asn	-	9	9	9	9	9	101045	95755	64809.4	78475.2	89310	43565.5	20128.4	56878.9	44944	43276.3
Phe-Glu	-	1.89335e+06	2.25538e+06	2.39049e+06	1.77291e+06	1.68569e+06	9.03035e+06	1.28732e+07	8.01111e+06	1.0636e+07	1.04737e+07	4.81068e+06	4.86873e+06	3.80985e+06	3.69153e+06	6.54285e+06
Phe-Gly	-	5.72805e+06	5.47542e+06	6.09076e+06	6.14723e+06	6.87414e+06	1.0135e+07	1.49062e+07	1.10905e+07	1.20698e+07	1.1492e+07	1.03352e+07	1.14256e+07	1.68921e+07	1.54654e+07	9.50179e+06
Phe-His	-	121924	74173.6	110057	96851.7	47937.4	280725	296074	150623	258072	265479	296990	276115	211025	662401	227475
Phe-Hyp	-	178415	230080	211834	190708	170672	147798	172829	158007	157812	182650	234015	176677	218907	231020	259328
Phe-Ile	-	721315	771449	752580	959324	929150	441419	361037	415912	539389	474786	959447	799227	747615	728291	641647
Phe-Lys	-	66258.2	54205.9	51896.4	66250.9	53027.6	225208	281780	103639	223635	263852	191399	157858	249280	555228	205183
Phe-Met	-	17530.6	37071.8	19275.9	40768.3	26100.5	72074	134968	47014.3	105991	102521	62722.8	80831.9	101566	83199	88215.6
Phe-Ser	-	111970	131653	89011.7	149044	96879.4	155806	129848	90435.1	121581	90146.4	121831	190103	340071	235803	112576
Phe-Thr	-	562311	570444	614736	567250	619759	1.74429e+06	2.4869e+06	1.60938e+06	1.96425e+06	1.92198e+06	1.60562e+06	1.53275e+06	1.86983e+06	1.57506e+06	1.72106e+06
Phe-Trp	D95547	34920.9	29125.4	30087.3	40411.6	24119.6	86600.6	112010	50910.6	84570.3	86142.9	44806.8	45014.6	59609.8	39411.7	33433.8
Phe-Tyr	-	100135	123869	103322	140587	133958	340946	444321	328463	405701	443714	151434	171631	219037	128099	182264
Phe-Val	-	89678.7	80752.7	97839.2	83726.5	74039.9	802225	1.19286e+06	520931	957602	1.00633e+06	400847	422883	518978	505175	547311
Phenethylamine	C05332	607437	531875	490395	568798	523729	538086	538274	489690	510273	513390	554866	598694	632949	579874	491835
Phenyllactate(Pla)	C01479	93735.3	83227.2	72004.2	87583	84760.7	145976	125145	120365	151046	128268	87410.3	115588	116091	76040.5	81689.1
Phosphatidylethanolamine lyso alkenyl 16:0	-	179381	158877	188649	185159	200649	208393	436592	231234	224927	376944	147111	105819	152453	129302	142776
Phosphatidylethanolamine lyso alkenyl 18:2	-	164858	163798	187082	188690	203581	232911	442177	255708	239171	360749	186215	139407	195479	159210	176172
Phosphocholine	C00588	4.71491e+06	7.50519e+06	5.73334e+06	7.26725e+06	4.6596e+06	5.77798e+06	8.50869e+06	7.59081e+06	6.34731e+06	6.89451e+06	9.21488e+06	7.23227e+06	5.82147e+06	6.42316e+06	9.7647e+06
Phosphoenolpyruvate	C00074	535767	515350	374022	335367	436218	470008	454680	343719	496404	567821	432586	424547	365464	397351	418713
Phytosphingosine	C12144	413081	1.01582e+06	721637	745117	80509.7	321223	1.66438e+06	569140	519720	1.05372e+06	1.16077e+06	204099	214923	692423	1.01641e+06
Pimelic acid	C02656	304350	340691	377852	361685	294922	235854	176107	270191	223335	245917	203477	260949	226152	204054	468154
Piperic acid	C04599	2.16308e+06	2.65809e+06	2.60916e+06	2.51123e+06	2.41577e+06	2.36887e+06	2.62625e+06	2.74026e+06	2.75226e+06	2.68406e+06	2.75151e+06	2.2887e+06	2.22274e+06	2.41121e+06	3.37931e+06
Piperidine acid	C00408	6.08797e+06	5.99137e+06	3.4386e+06	5.95274e+06	5.53632e+06	5.03938e+06	4.66867e+06	4.65874e+06	4.97267e+06	4.20792e+06	4.24671e+06	6.26612e+06	4.96288e+06	4.7932e+06	4.37102e+06
Porphobilinogen	C00931	4.93635e+06	6.40367e+06	5.48703e+06	4.68644e+06	4.66512e+06	4.63977e+06	4.85315e+06	5.4643e+06	4.73431e+06	5.5635e+06	4.5751e+06	5.2864e+06	4.3481e+06	4.88669e+06	6.01077e+06
Pro-Asn	-	75450.9	104035	71804.9	109586	152784	163697	118701	155735	123138	110194	140951	200206	172811	199452	124754
Pro-Asp	-	113889	81148.9	85541.2	95311.2	103604	67600.2	70024.1	62921.3	60265	63024	82444.6	102024	118454	136366	118386
Pro-Gln	-	50451.5	29644.2	51229	9	36759.1	54046	42338.1	9	47269.4	57679.4	114734	154178	204342	219816	68309.9
Pro-Glu	-	134164	254944	186259	201893	369576	209051	204989	219359	193686	185679	284028	412240	418666	361763	321758
Pro-His	-	13305.8	10119.3	25651.4	12391.4	9193.07	15127.1	31942.5	16921.3	18654.7	32043.3	19621.2	28245.4	41585.1	31702.2	31265.9
Pro-Ile	-	18076.4	8347.91	17233.9	11406.1	12859.2	15244.7	23284.8	10700.3	11013.4	9608.65	11910.4	16549.1	26152.9	20342	18802
Pro-Leu	-	98062.6	114722	103300	81981.9	122505	157754	174183	187245	159703	186436	244654	263405	295697	253083	219784
Pro-Lys	-	63720.2	44591.1	45911	48086.1	41551.3	75069.6	55039.2	9	68845.5	50756.2	119418	122943	185982	237810	78436.5
Pro-Met	-	68689.4	50645.6	38002.7	37508.5	39790.8	32399.4	104584	78898.2	75863.7	102116	129593	95644.9	117455	135323	162635
Pro-Phe	-	123602	115999	89689.1	108161	127265	166095	160827	179322	130661	136851	288686	331595	438819	361933	215113
Pro-Ser	-	427826	523079	528392	682209	650299	400693	334358	448942	374265	316532	664157	794720	1.22233e+06	760768	592097
Pro-Val	-	326049	272784	310637	315424	342552	587160	605590	635633	567041	482243	810988	881030	1.04217e+06	928206	627906
Proglumide	C01795	63222.9	56266.7	81551.5	62060.8	79648.9	52977.5	149397	74437.8	86304.5	123936	55248.3	62885.8	97362.6	95129	64246
Proline-Hydroxyproline	-	104808	160231	135508	168706	149242	218699	234441	225718	231859	220417	280460	337457	452432	389077	261605
Prostaglandin A2	C05953	42070.4	29936.8	47461.1	43551.1	57939.2	27951.8	88495.8	45341.4	45913.6	103899	30935.6	38145.7	74090.4	66752.5	42714
Prostaglandin B2	C05954	14849.4	9942.86	11233.8	9267.99	11892.9	6383.19	16988	16838.3	10016	15910.9	14159.4	12428.2	14015.6	11875.2	11563.4
Prostaglandin D3	C13802	44577.1	36052.3	86816.7	44329.5	90221	59319.9	214580	96723.9	91902.1	218492	38581.2	34969.6	73844.8	58399.8	50549.5
Prostaglandin E2	C00584	3.53652e+06	3.11934e+06	4.31543e+06	3.60378e+06	4.50276e+06	2.73891e+06	7.75712e+06	4.17068e+06	4.02915e+06	7.31303e+06	3.09546e+06	2.98737e+06	5.61514e+06	4.89036e+06	3.10542e+06
Prostaglandin E3	C06439	44577.1	36052.3	86816.7	44329.5	90221	59319.9	214580	96723.9	91902.1	218492	38581.2	34969.6	73844.8	58399.8	50549.5
Prostaglandin F2α	C00639	25267.3	39039.4	47725.6	47023.5	42268.6	37004.9	87363	50373.6	54020.9	80961.5	32500.4	32840.9	68551	71288.3	29002.1
Pterine	C00715	9	9	9	9	9	9	9	9	9	9	9	114141	79241.4	9	232347
Purine	C15587	3.58664e+06	3.44571e+06	3.10643e+06	3.40716e+06	3.2276e+06	3.36935e+06	3.44953e+06	3.24425e+06	3.41926e+06	3.42795e+06	3.51857e+06	3.52081e+06	3.83214e+06	3.83175e+06	3.49585e+06
Pyr-Glu	-	79055.7	68521.9	51341.5	78571.8	41881	45285.9	78057.4	55369.3	53041.3	84064.4	124521	131561	103527	152922	79842.1
Pyrazine-2-carboxylic acid	C19915	707014	732287	723012	711520	722070	699051	772823	731992	736585	906087	895816	702121	649289	936477	981669
Pyridoxal	C00250	732092	852962	733099	829720	1.00397e+06	790000	835438	1.06625e+06	954226	945691	920974	782658	1.19392e+06	431000	924833
Pyridoxal 5'-Phosphate	C00018	261686	248235	179647	271300	225255	252901	152966	171451	216817	199638	267559	391579	306023	194056	221813
Pyridoxine	C00314	1.92508e+07	7.98337e+06	1.00882e+07	1.09549e+07	6.39676e+06	7.52094e+06	6.54183e+06	6.6799e+06	7.2755e+06	7.51981e+06	8.44998e+06	8.47289e+06	6.95516e+06	1.38821e+07	8.05117e+06
Pyridoxine 5'-Phosphate	C00627	511376	331339	360410	303358	228298	200094	228915	229741	266799	297535	226095	241947	207434	256323	261016
Pyrimidine	C00396	387015	354713	260645	310795	272707	365225	366268	429315	292375	401293	389629	254543	298315	281845	509845
Pyrimidine-4-carboxylic acid sodium salt	-	707014	732287	723012	711520	722070	699051	772823	731992	736585	906087	895816	702121	649289	936477	981669
Pyroglutamic acid	C01879	3.57869e+06	4.40457e+06	3.93189e+06	3.27867e+06	4.16205e+06	4.09093e+06	3.92263e+06	3.89899e+06	4.0165e+06	3.70186e+06	4.44102e+06	5.04812e+06	4.99606e+06	3.35624e+06	4.57578e+06
Pyrrolidine	-	9	8.21614e+06	7.23928e+06	7.17027e+06	6.79886e+06	7.28293e+06	7.08196e+06	6.56008e+06	6.67448e+06	6.32267e+06	7.31872e+06	8.95578e+06	9.25963e+06	9	7.45847e+06
Pyrroloquinoline Quinone	C00113	62277.3	51972.5	25648.2	44843.2	25240.5	16864	18570.7	13526.9	12026.5	44748.5	46261.7	33058.5	36780	65187.7	9
Quinic acid	C00296	128255	196105	146249	116379	125262	205325	191532	111172	221398	229264	90825	173103	170715	55775.5	295575
Quinmerac	C18891	8.25676e+06	8.03148e+06	8.08876e+06	8.27049e+06	7.84233e+06	6.75126e+06	7.98869e+06	7.94772e+06	7.19526e+06	8.55234e+06	8.97901e+06	6.62427e+06	6.2356e+06	7.83325e+06	8.87246e+06
Quinolinic acid	C03722	194889	165841	182722	192277	181578	169802	165035	145880	234345	255720	243320	154981	142364	238915	308467
Riboflavin	C00255	364854	358526	341205	371167	341976	375595	434540	352708	397256	430107	366627	368272	433685	449124	337788
Ribosyladenosine	-	35000.1	65899.7	58207.4	63421.7	64380.4	60986.3	97662.1	52705.5	93692.3	84535.7	59135.6	91242.1	101127	80760.1	20942.1
S-(5-Adenosy)-L-Homocysteine	C00021	2.03659e+06	2.03032e+06	1.88396e+06	2.05913e+06	2.06826e+06	1.99438e+06	2.23809e+06	2.01428e+06	2.27376e+06	1.91664e+06	2.12837e+06	2.53174e+06	3.51668e+06	2.29671e+06	1.96854e+06
S-Sulfo-L-Cysteine	C05824	89857.6	345807	344638	392517	423190	207762	242742	331896	265519	310157	361896	262121	172996	88811.3	342318
S-methyl-L-thiocitrulline	-	1.21142e+06	959172	1.17463e+06	1.04942e+06	1.04996e+06	1.01705e+06	1.26581e+06	1.09689e+06	1.16468e+06	1.30677e+06	1.3069e+06	942544	964905	1.18375e+06	1.50474e+06
SDMA	-	511422	333452	451010	491162	427222	257103	247509	409176	265531	256111	400475	543208	699963	1.11762e+06	387636
Sarcosine	C00213	844114	762539	839232	760289	800049	636993	816730	717237	837351	977620	846242	722564	715829	945530	1.04312e+06
Sebacate	C08277	448156	392335	417997	432005	411941	420223	446503	428976	425552	487098	474078	422670	373573	412230	544565
Securinine	C10614	1.01596e+06	937368	888984	952694	777561	926611	746753	1.10653e+06	1.01486e+06	980938	1.14784e+06	836435	827135	995752	1.30719e+06
Ser-Arg	-	38544.7	53857.7	68013.8	88940.3	68295.6	103543	42956.2	30666.8	36972.7	140554	28162.4	110773	58345.6	97429.8	40950.6
Ser-Gln	-	22306.9	9	9312.77	15682.8	10216.5	52071.9	77801.6	43873	66050.6	48287.7	64380.9	48224.8	61220.4	96375.3	57976.7
Ser-Glu	-	12019.7	17897.8	3091.98	16472.6	10253.3	32934.4	38952	48908	60566.7	39574	43036.4	51662.8	36978.9	60035.9	24467.2
Ser-Ile	-	69216.4	85574.8	63639.3	71935.4	71824.1	785543	1.15379e+06	378255	860632	943406	249371	376506	418673	323331	418927
Ser-Leu	-	72688.3	64938.5	63640.6	64123.3	67304.9	733403	1.08732e+06	399224	863997	937234	280101	340417	382059	311152	435078
Ser-Lys	-	166946	183780	126730	173759	115148	337012	374485	306666	387007	455573	406858	327505	488421	627246	485577
Ser-Phe	-	85192.2	107700	127218	70923.2	81492.1	835753	1.19738e+06	480027	987430	1.06416e+06	338235	427688	454416	294160	540776
Ser-Phe-Ala	-	29012.2	27128.6	21726.8	26695.8	22793.4	13463.7	28316.6	7301.41	26325.3	21372.9	15412.3	28422.5	33829.4	28212.7	26849.2
Ser-Pro	-	255614	545931	380356	398333	592887	207403	266003	198985	406620	239645	512323	681117	855263	550358	517642
Ser-Trp	-	22638.2	23534	11384.5	25843.6	38731.3	165916	233268	92563.4	177227	202072	52896.5	89016.6	89847.9	40664.5	85755
Ser-Val	-	9	9	9	9	9	112610	9	99330.2	9	103731	108129	9	112320	131461	104991
Shikimic Acid	C00493	135622	127294	120122	153984	125699	117314	106832	123285	120137	109801	127938	152816	172156	136304	125285
Shinorine	-	9	9	9	9	9	154344	257055	159535	296566	303929	373735	101012	117983	347742	266172
Sn-Glycero-3-Phosphocholine	C00670	9.64833e+06	1.04929e+07	1.14359e+07	1.02165e+07	1.13389e+07	8.24683e+06	9.99164e+06	8.96088e+06	9.34405e+06	1.02236e+07	9.81461e+06	8.31937e+06	9.16511e+06	8.2546e+06	1.14051e+07
Sorbitol 6-phosphate	C01096	170755	117625	106626	134715	89754.4	144933	130853	162836	97666.8	91392.2	82749.8	177616	216671	119979	58267.1
Sphingosine (d17:1)	-	1.73737e+06	544511	4.11517e+06	4.10582e+06	4.04149e+06	2.02404e+06	2.86786e+06	2.13245e+06	2.35975e+06	2.76129e+06	1.68595e+06	1.45043e+06	1.62825e+06	1.07678e+06	1.6774e+06
Sphingosine 1-phosphate	C06124	65550.4	46640.2	53800.9	59290	54114.9	69962	53112.1	71333.5	66948.1	64144.2	61081.1	93063.3	70651.8	38752.4	76107.4
Sphingosyl-phosphocholine	-	464497	444878	556374	530533	597139	563510	1.18216e+06	624534	573512	1.09482e+06	471178	290628	547728	468820	413289
Stachydrine	C10172	4.31282e+06	7.11383e+06	5.45854e+06	6.19951e+06	4.37463e+06	5.55863e+06	7.20464e+06	6.22637e+06	5.35214e+06	6.1886e+06	7.75076e+06	6.14705e+06	4.75498e+06	5.59201e+06	7.3961e+06
Subericacid	C08278	2.5661e+06	2.56025e+06	2.61216e+06	2.576e+06	2.56055e+06	2.3721e+06	2.70385e+06	2.67687e+06	2.57737e+06	2.97262e+06	2.91465e+06	2.37329e+06	2.19929e+06	2.591e+06	3.11605e+06
Succinic Acid	C00042	3.18518e+06	4.28201e+06	2.6813e+06	3.39252e+06	2.41965e+06	7.92552e+06	3.15521e+06	4.85961e+06	5.33444e+06	2.24449e+06	4.04058e+06	5.94202e+06	7.29097e+06	2.50169e+06	4.16452e+06
Succinic anhydride	C19524	7.44009e+06	7.62773e+06	7.53982e+06	7.43848e+06	6.68858e+06	5.38058e+06	6.29122e+06	5.75535e+06	6.15878e+06	6.57482e+06	9.69935e+06	7.31433e+06	7.00341e+06	8.61418e+06	1.09656e+07
Synephrine	C04548	513702	491886	522463	533943	362129	405521	365740	436871	456360	661189	716694	358030	344125	543847	629273
Terephthalic Acid	C06337	215192	271034	387059	282982	146490	193618	349828	384666	202501	285872	381099	306129	249051	264120	228414
Tetradecanedioic acid	C11002	86482.2	106346	109424	106906	113990	116684	91894.8	149161	105288	93449	106281	84506.9	88604.6	99749.4	151915
Tetradecyl phosphonic acid	-	112477	114804	113793	118967	121705	125032	136674	134311	131315	149800	159876	142085	135326	162893	187135
Tetraethylene-glycol	-	499313	522156	446667	317694	512679	488034	400636	533480	468472	681490	1.06456e+06	474670	473582	526614	822806
Tetramethylthiuram disulfide	D06114	42075.6	36079.9	35111.6	36843.2	47023.3	17637.6	39931	26843	44565.6	27343.7	33033.3	41343	25574.8	43294.3	43910.1
Thiamine	C00378	6.51561e+06	5.25414e+06	5.62553e+06	5.32352e+06	5.13972e+06	4.43154e+06	4.2329e+06	4.31685e+06	4.71192e+06	3.77754e+06	5.24064e+06	6.02789e+06	5.94597e+06	6.61883e+06	5.82909e+06
Thr-Arg	-	252674	220119	262823	243836	278882	234388	401189	298183	282899	339716	304459	268117	221320	345178	454802
Thr-Glu	-	41352.7	26328.2	65175.3	17665.8	17597	42762.3	89997.1	66803.8	51473.3	39723.8	66762.9	53256.5	74532	68801.5	71729.4
Thr-Ile	-	34499.7	48997.5	32322.3	54524.2	30437.1	199839	305165	136761	219312	220546	47956.8	64375.9	93122.4	42186.4	97435.9
Thr-Leu	-	34499.7	48997.5	32322.3	54524.2	30437.1	199839	305165	136761	219312	220546	47956.8	64375.9	93122.4	42186.4	97435.9
Thr-Leu-Ile	-	40842.5	42583.9	75997.3	32357.7	33171.4	62237.1	94892.3	92859.2	59934.6	64734.6	68313.7	96202.6	99560.4	71328.8	55112.3
Thr-Phe	-	562311	570444	614736	567250	619759	1.74429e+06	2.4869e+06	1.60938e+06	1.96425e+06	1.92198e+06	1.60562e+06	1.53275e+06	1.86983e+06	1.57506e+06	1.72106e+06
Thr-Thr	-	2520.5	14547.7	5809.31	9886.19	9852.2	37152.1	35273.1	50567.8	64972.4	68174.4	11644.3	12753.9	15912.4	14327.6	21243.8
Thr-Tyr	-	15464.8	14039.1	8421.8	11398.9	12593.3	84755.1	150412	68938.6	90350.2	113814	52013.8	53612.5	62103.2	66653.6	66091.7
Thr-Val-Leu	-	9	9	9	9	9	63259.4	82943	29215.6	55612.5	76258.3	9	9	9	9	9
Thymidine	C00214	69818.3	74285.4	81393.1	78382.3	102857	48076.3	60799.7	56074.9	57745.3	66470.3	57118.5	69127.8	114966	117791	51626.9
Thymidine-5'-phosphate (dTMP)	C00364	462638	362817	518252	416893	513280	206113	339875	296329	273181	336752	760020	445567	671068	688891	802541
Thymine	C00178	1.0936e+06	943833	940866	1.11263e+06	1.23553e+06	1.46175e+06	1.31761e+06	1.57824e+06	1.23841e+06	1.21771e+06	1.51607e+06	1.58557e+06	3.08877e+06	2.83044e+06	1.25144e+06
Traumatic acid	C16308	116102	165939	148331	311143	429452	218784	316467	162593	340777	250824	332047	386468	110334	149649	154778
Tridecanedioic acid	-	387737	372200	292798	256325	378599	354832	299317	445917	338304	346586	328072	285851	280514	302268	353357
Triethanolamine	C06771	273289	352158	364106	436833	287058	253800	309775	231916	354582	431599	345432	169942	362254	9	388755
Triethylenetetramine	C07166	3.45089e+06	3.42374e+06	3.17917e+06	3.32739e+06	2.65874e+06	3.07986e+06	3.97637e+06	2.72009e+06	3.3421e+06	3.82642e+06	4.05299e+06	2.70867e+06	2.71097e+06	3.15839e+06	4.24035e+06
Tropine	C01456	93735.3	83227.2	72004.2	87583	84760.7	145976	125145	120365	151046	128268	87410.3	115588	116091	76040.5	81689.1
Trp-Ala	D94850	9159.3	4222.14	7625.43	7863.19	16731.9	26192.4	30713.1	26532.1	34054.5	22450.7	22729.5	21441.4	46597.4	37398.7	20860.3
Trp-Asn	-	12145.9	8781.26	10478.4	10772.6	9476.67	15557.1	19566.8	17493.3	17729.2	13904.6	15978.2	16363	25105.6	18981.3	11369.7
Trp-Asp	-	82613.8	104716	111484	105581	119293	117892	120517	120710	127566	86954.2	123068	153540	227211	270227	94676.7
Trp-Glu	-	34199.6	28092.3	22589.8	34163.5	29342.3	31001	27983.8	26915.1	20172.4	26548.8	23968.2	40176.5	53834.8	39483.7	26641.5
Trp-Gly	-	42472.6	22483.2	15671.2	20876.2	38488.3	13646.1	46048.1	35407.3	51415.3	15518.3	41428.4	41995.6	49169	22824.4	22901.5
Trp-His	-	29934	30936.1	52705.3	36340.5	43842.4	92997.6	73067.6	84906.3	78127.1	91418.5	66115.3	76169.6	113094	147643	117186
Trp-Ile	-	11557.1	18802.4	17753.2	16407.3	16784.5	42520.5	31608.5	25612.7	41366.3	33400.6	25879.6	26177	50310.7	105763	45764.8
Trp-Met	-	9	9	9	9	9	22791	38471.4	18374.9	17571.8	45771.3	21992.7	39433.6	40887.2	39679.7	47633
Trp-Pro	-	77784.9	75546.3	79336	75169.6	76469.4	66177.8	89537.3	74926.8	85516.5	90115.1	85473.7	86975.6	122941	115976	102047
Trp-Ser	-	137974	196847	169884	151928	216712	364006	458234	320371	379834	317543	202761	238764	269528	316152	196205
Trp-Val	-	35383.4	47279.6	46249.7	43111	40729.4	138795	180208	127576	142675	195672	118731	152132	184189	196421	132304
Tryptamine	C00398	408967	396979	359472	378698	401739	386697	348121	345673	371438	356745	345084	390563	416388	372494	381162
TxB3	-	11959.8	15522.6	13773.6	11754.9	9375.86	15798.6	10711.3	8731.94	12192.7	19145.2	15986.3	13293.5	16434.3	11198.9	11906.7
Tyr-Ala	-	318121	291727	384958	383088	315873	595383	874044	546747	786322	813383	873769	828408	954411	1.43735e+06	758088
Tyr-Asn	-	254117	225586	263964	256410	213741	373485	440072	366626	432098	477613	399001	452842	506919	620612	438493
Tyr-Asp	-	657878	587117	652173	651091	554540	678980	795217	783076	688285	837275	1.11768e+06	1.06373e+06	1.37233e+06	1.67806e+06	821871
Tyr-Glu	D81946	698602	498790	531624	548915	472827	852458	741263	817329	762741	890101	939040	1.05797e+06	1.00978e+06	1.45928e+06	736650
Tyr-Gly	-	3.36647e+06	3.67023e+06	3.33235e+06	3.53813e+06	4.06668e+06	5.26146e+06	5.98996e+06	4.88608e+06	5.52492e+06	5.02586e+06	6.12432e+06	6.24613e+06	7.64598e+06	7.47595e+06	5.72399e+06
Tyr-Ile	-	9	9	9	9	9	59479.9	82670.3	44064.5	50982.5	96165.2	52598.8	46528.1	47105	46358.6	53026.2
Tyr-Leu	C73328	261455	293532	283766	310004	287356	1.04205e+06	1.39119e+06	755125	1.25591e+06	1.29528e+06	770471	880394	1.12747e+06	964253	957345
Tyr-Pro	-	237687	262369	257905	249832	315766	315494	291855	321075	317159	276448	288736	332122	435371	387823	271615
Tyr-Ser	-	308730	297026	299283	321492	319051	537044	709110	485587	526266	576953	723411	585587	598082	1.3639e+06	697596
Tyr-Thr	-	258342	213397	275835	222268	195193	338373	372911	275348	358481	431669	356164	314164	303508	617112	460993
Tyr-Tyr	-	89421.5	128026	146615	157848	167797	330706	660582	281216	462536	464198	230485	238751	459272	555418	204931
Tyr-Val	-	22570.6	30446.1	31862.8	30989.2	39959	77318.3	101016	49235.5	78317.8	97239.4	160361	102534	111643	357468	91490.5
UDP-D-galactose	C00052	1.02533e+06	1.25161e+06	1.0063e+06	1.1775e+06	919503	618938	417350	664662	565870	436257	1.13726e+06	973562	968355	1.19133e+06	1.11444e+06
UDP-glucose	C00029	1.02533e+06	1.25161e+06	1.0063e+06	1.1775e+06	919503	618938	417350	664662	565870	436257	1.13726e+06	973562	968355	1.19133e+06	1.11444e+06
UDP-xylose	C00190	368929	498584	420913	347815	492995	316871	346280	323225	315849	355165	496690	276595	342243	355563	532265
Uracil	C00106	3.32745e+06	2.41638e+06	2.60143e+06	2.70333e+06	2.82853e+06	1.9274e+06	3.22989e+06	2.15058e+06	2.90173e+06	3.29805e+06	2.68604e+06	1.93934e+06	3.67597e+06	6.46306e+06	1.7183e+06
Ureidosuccinic acid	C00438	9	9	9	9	9	42772.7	70974.8	31861.6	68490.9	64603.5	30254.8	42266.8	38220.8	51620.2	52987
Uric acid	C00366	6.71329e+06	7.90979e+06	6.79469e+06	6.94787e+06	7.1854e+06	8.33259e+06	5.3985e+06	7.15018e+06	9.20317e+06	5.50013e+06	4.51771e+06	8.46439e+06	6.90504e+06	3.46564e+06	3.73446e+06
Uridine	C00299	488118	827207	813868	798628	994479	510611	1.06896e+06	612841	1.13005e+06	1.00133e+06	635858	500969	949357	561685	407528
Uridine 5-Monophosphate	C00105	2.50389e+06	2.21303e+06	2.46614e+06	2.84675e+06	2.67785e+06	2.87354e+06	6.03248e+06	4.32644e+06	2.83641e+06	4.08456e+06	4.24097e+06	3.92567e+06	7.68838e+06	6.65006e+06	5.25095e+06
Uridine 5’-Diphosphate	C00015	1.37724e+06	1.68356e+06	1.33893e+06	1.34488e+06	1.27228e+06	1.213e+06	723850	1.46832e+06	1.11136e+06	1.01674e+06	1.22988e+06	2.2755e+06	1.10514e+06	703394	1.72338e+06
Uridine 5′-diphosphoglucuronic acid	C00167	1.90114e+06	1.99147e+06	1.5385e+06	1.98886e+06	1.27186e+06	1.04371e+06	751647	1.04033e+06	920129	1.00704e+06	1.33489e+06	1.64008e+06	1.29139e+06	1.20921e+06	1.394e+06
Uridine-5'-diphospho-N-acetylgalactosamine disodium salt	C00043	2.0609e+06	1.98434e+06	1.5947e+06	2.01392e+06	1.80227e+06	2.45293e+06	2.22113e+06	2.60199e+06	2.02037e+06	1.8969e+06	1.63889e+06	1.38193e+06	1.41381e+06	1.19185e+06	1.73729e+06
Val-Ala	-	5.36082e+06	5.34225e+06	5.55371e+06	5.49998e+06	5.25776e+06	4.91399e+06	5.57775e+06	5.70614e+06	5.32467e+06	6.26448e+06	6.09007e+06	4.6916e+06	4.5357e+06	5.41542e+06	6.47808e+06
Val-Gln	-	9	9	9	9	9	31852.6	37085.9	19439.4	54783.7	58336	15113	9301.64	23071.9	8523.57	18660.9
Val-Glu	D81741	74387.4	42904.7	37267	46723.8	50075.8	175030	206436	168834	187439	185094	119679	178501	212013	143932	131773
Val-Gly	-	9	9	9	9	9	34412.2	73492.3	49323.8	38661.3	53833.8	77763.3	46031.3	33378	93914	58228.4
Val-His	-	15026.6	43572.2	39343	54323.5	21128	31799.4	52471.8	23943.1	40124.4	50247.2	52002.3	40447.3	29496.3	19226.8	78363
Val-Hyp	-	23046.9	14295.2	11606.1	18037.7	9170.76	6102.96	8173.81	9961.61	9767.84	5488.39	9226.4	7524.28	13996.2	21527.4	16132.2
Val-Lys	-	8868.82	20068.8	19176.5	6239.4	14896.9	18819.7	29277.7	21885.3	31250.1	35384.3	36240.6	25359.6	32202.9	45442.9	29705.1
Val-Phe-Ala	-	13051.1	14545.4	19525.3	23344.7	16411.4	12399.8	10708.5	26107.6	23041.3	28748	25196.4	12539.7	23935.6	23755.1	27064.4
Val-Thr	D82099	2.48643e+06	1.896e+06	2.30686e+06	933508	2.15499e+06	3.14252e+06	3.53622e+06	3.50908e+06	3.29563e+06	3.94088e+06	4.82522e+06	2.87604e+06	2.74411e+06	3.54786e+06	4.31595e+06
Val-Trp	-	11222.4	14524	19663.4	19016.5	11446.2	42418.1	56722.3	32903.8	54377.7	40301.9	16677.4	18646.3	22919.2	6605.52	36858.1
Val-Tyr	-	20091.5	43367.1	27035.7	34415.3	9	144810	133873	104753	126426	160234	36622.3	15604.4	67824	289095	70084.8
Xanthine	C00385	2.33364e+07	2.36792e+07	2.56427e+07	2.3637e+07	3.14214e+07	2.675e+07	2.75197e+07	3.4803e+07	3.23756e+07	2.67613e+07	3.02817e+07	3.21364e+07	4.12072e+07	3.10316e+07	2.5217e+07
Xanthosine	C01762	2.32111e+06	2.84709e+06	2.46925e+06	2.79691e+06	3.00891e+06	3.31109e+06	3.92974e+06	3.17737e+06	3.92247e+06	3.19186e+06	2.73622e+06	3.48931e+06	6.32091e+06	3.26692e+06	3.25943e+06
Xanthosine-5'-monophosphate	-	206134	163503	253722	229945	278073	236943	320130	291442	377416	329903	406545	250899	471744	468537	458437
Zereno	C14752	123985	155726	148839	136080	163867	111311	175654	129896	127137	146212	99427.7	107907	103549	111387	147085
[(2S,3R,4S)-5-(2-Benzyl-6-oxo-1H-purin-9-yl)-3,4-dihydroxyoxolan-2-yl]methyl dihydrogen phosphate	-	9	9	9	9	9	38545.4	35369.6	41503.1	24076.3	32806.9	9	9	9	9	9
beta-Muricholic acid	C17726	9	9	9	9	9	50600.1	55451.8	43396.5	51334.3	57200.8	9	9	9	9	9
cyclo(glu-glu)	-	181531	208802	142152	152002	132984	206940	185616	115511	127580	219311	254260	147887	156868	230193	208665
ent-Prostaglandin F2α	-	44825.3	57769.6	56041.6	67214.2	85838.5	38038.7	150911	61290.9	78805	162786	29392.2	60986.1	67592.9	63752.7	29410.4
estrone 3-sulfate	C02538	1418.09	10467.2	13933.2	14983.9	10854.6	16613.2	16395.7	18027.7	13934.3	23281.7	14514	20179.8	11208.2	20463.1	19843.7
gamma-Glu-Ala	C03740	21619.7	20188.4	11072.3	11734.8	18539.6	13635.2	9	22560.3	21319.3	23942	9	19030.5	13501.5	10232.5	30169.4
p-Tolyl Sulfate	-	1.9354e+06	1.70056e+06	1.63483e+06	1.84776e+06	1.68151e+06	1.63267e+06	1.49775e+06	1.34955e+06	1.52513e+06	1.51014e+06	1.67745e+06	2.08787e+06	2.10468e+06	1.60245e+06	1.61533e+06
Β-Nicotinamide Mononucleotide	C00455	547005	300386	237018	356904	284851	212833	96422.8	244572	274742	124295	154036	204886	199550	116983	268897
Β-Pseudouridine	C02067	295443	328879	292982	339851	355226	406358	492413	506080	407440	375749	373803	440607	773172	685553	352333
Δ12-Prostaglandin J2	C05958	42070.4	29936.8	47461.1	43551.1	57939.2	27951.8	88495.8	45341.4	45913.6	103899	30935.6	38145.7	74090.4	66752.5	42714
α-Hydroxyglutaric Acid (sodium salt)	-	199108	185546	167825	158608	169502	234202	262089	209188	261154	202100	194035	213769	220773	205631	180000
β-Alanine	C00099	3.20454e+06	2.75174e+06	2.64899e+06	2.31431e+06	2.04448e+06	1.92792e+06	2.06913e+06	1.95244e+06	2.05685e+06	2.01599e+06	2.08241e+06	1.69994e+06	2.37723e+06	3.45713e+06	2.11062e+06
γ-Glu-Cys	C00669	162437	125800	148267	136563	141187	131335	183937	155741	189656	165223	197708	135628	105707	123072	179594
γ-Glu-Gln	C05283	103699	126527	173597	112620	131596	152312	154707	126772	137907	163086	186804	204215	219525	212925	178927

## Sheet: reactome用的c号
C06451
C20895
C22001
C05607
C04805
C05843
C00946
C00360
C00239
C05512
C04779
C11377
D87748
C20808
C03341
C01367
C01162
C09183
D83216
C03761
C00913
C17467
C19766
C03114
C00431
C14828
C00219
C00301
C01659
C00212
C00020
C00993
C15492
C06313
C01673
C02990
C02528
C00791
D92888
C11847
C00307
C00128
C00055
C21092
C01220
C00497
C06429
C00318
C04483
C00661
C06428
C08362
C00712
C01595
C16525
C16527
C00016
C17349
C00581
C00144
C19615
C03672
C00739
D81944
C19911
C02043
C00130
C00104
C00311
C17658
C05519
C00062
C00152
C00049
C00327
C00025
C00064
C01040
C15923
C00135
C02427
C01817
C00263
C00047
C01826
C00065
C00188
C03404
C00183
C03618
C04317
D78456
C11332
D95550
C01727
C22040
C03626
C01132
C00140
C02712
C04256
C00645
C11735
C12269
C02721
C01073
C00437
C00547
C00295
C00036
C07599
C13903
C06438
C04741
C06475
C00864
D95547
C01479
C13802
C06439
C00493
C19524
C00378
C00364
C01456
C00052
C00029
C00167
C00043
C17726
C05283
