# Supplementary material for: A plant-derived natural photosynthetic system for improving cell anabolism
Source: Nature. 2022 Dec 7;612(7940):546–54. doi: 10.1038/s41586-022-05499-y (PMC9750875; doi:10.1038/s41586-022-05499-y)
Supplement: Supplementary file 8 — List of qPCR primers used in this study. [file 41586_2022_5499_MOESM8_ESM.xlsx]

## Sheet: Sheet1
Gene	Strand	Primer Sequences
Col2a1	forward	5’-GAGCAGCAAGAGCAAGGAAA-3’
	reverse	5’-CGGAGGAAAGTCATCTGGAC-3’
Acan	forward	5’-GGGACAGGGTGAGAAGTAAGG-3’
	reverse	5’-CTGGAGGCGAAGTAACCAAC-3’
Sox9	forward	5’-GAGGAAGTCGGTGAAGAACG-3’
	reverse	5’-GAGGAGGAATGTGGGGAGT-3’
Mmp3	forward	5’-TTAAAGACAGGCACTTTTGGCG-3’
	reverse	5’-CCCTCGTATAGCCCAGAACT-3’
Mmp13	forward	5’-TGTTTGCAGAGCACTACTTGAA-3’
	reverse	5’-CAGTCACCTCTAAGCCAAAGAAA-3’
Adamts-5	forward	5’-CCTTTGCTTGCTTTCTTTCC-3’
	reverse	5’-CTCCGACCCACTTCCTTTCT-3’
Gapdh	forward	5'-AGGTCGGTGTGAACGGATTTG-3'
	reverse	5'-TGTAGACCATGTAGTTGAGGTCA-3'
