# Supplementary material for: A plant-derived natural photosynthetic system for improving cell anabolism
Source: Nature. 2022 Dec 7;612(7940):546–54. doi: 10.1038/s41586-022-05499-y (PMC9750875; doi:10.1038/s41586-022-05499-y)
Supplement: Supplementary file 9 — Source Data Fig. 1 [file 41586_2022_5499_MOESM9_ESM.xlsx]

## Sheet: Sheet1
Fig. 1a					Fig. 1e
	Size(nm)	TK	NTU		ATP
	0.4	0	0		Time (min)	Light			Dark
	0.463	0	0		0	8.5765	7.1188	7.99139	8.3425	6.3578	5.2357
	0.536	0	0		5	41.9823	39.4287	37.9278	12.8374	15.3245	17.3415
	0.621	0	0		10	78.3273	68.3147	67.8237	21.3145	27.3587	26.1539
	0.719	0	0		15	107.148	99.1479	105.933	29.1245	33.2351	35.2358
	0.833	0	0
	0.965	0	0		NADPH
	1.117	0	0		Time (min)
	1.294	0	0		0	0.12	0.05	0.13
	1.499	0	0		10	5.13	4.32	4.27
	1.736	0	0		15	62.58	70.25	74.33
	2.01	0	0		20	103.08	99.33	113.92
	2.328	0	0		25	119.25	117.17	130.17
	2.696	0	0
	3.122	0	0		Fig. 1g
	3.615	0	0		0			0.08			0.17			0.25			0.5			1			2			4			8			16			32
	4.187	0	0		5.85505	5.98405	5.90398	6.20645	5.92177	6.01963	6.05521	6.31765	6.46443	6.65362	6.44834	6.68542	6.17939	6.18606	6.81323	6.29511	6.21994	6.3645	6.07182	5.82629	6.23907	4.5167	4.44346	4.44153	3.38022	3.42078	3.28556	1.94491	1.681	1.93305	1.48872	1.5122	1.29203
	4.849	0	0
	5.615	0	0		Fig. 1h
	6.503	0	0		0			1			3			5			7
	7.531	0	0		5.99591	6.0226	6.25745	5.50623	5.5685	5.75504	4.48072	4.78526	4.44603	2.52093	2.5067	2.48297	0.481373	0.50213	0.493234
	8.721	0	0
	10.1	0	0		Fig. 1m
	11.696	0	0		NTU	CM	LNP-NTU	CM-NTU
	13.545	0	0		-5.12	-14.2	-10.9	-14.1
	15.686	0	0		-5.37	-15.3	-11.9	-14.8
	18.166	0	0		-5.01	-14.3	-12.5	-14.3
	21.037	0	0
	24.363	0	0
	28.214	0	0
	32.674	0	0
	37.84	0	0
	43.821	0	0.539
	50.748	0	2.575
	58.771	0	5.868
	68.061	0	8.935
	78.82	0	10.689
	91.28	0	11.002
	105.709	0	10.3
	122.42	0	9.142
	141.772	0	8.004
	164.183	0	7.274
	190.137	0	6.763
	220.194	0	5.879
	255.002	0	4.66
	295.312	0	3.472
	341.995	0	2.414
	396.058	0	1.478
	458.666	0	0.72
	531.172	8.588	0.243
	615.139	20.466	0.041
	712.379	27.165	0
	824.992	24.505	0
	955.406	14.74	0
	1106.43	4.536	0
	1281.34	0	0
	1483.89	0	0
	1718.47	0	0
	1990.12	0	0
	2304.72	0	0
	2669.04	0	0
	3090.96	0	0
	3579.58	0	0
	4145.44	0	0
	4800.75	0	0
	5559.64	0	0
	6438.51	0	0
	7456.3	0	0
	8634.99	0	0
	10000	0	0
Fig. 1l
	Size(nm)	NTU	CM	LNP-NTU	CM-NTU
	0.4	0	0	0	0
	0.463	0	0	0	0
	0.536	0	0	0	0
	0.621	0	0	0	0
	0.719	0	0	0	0
	0.833	0	0	0	0
	0.965	0	0	0	0
	1.117	0	0	0	0
	1.294	0	0	0	0
	1.499	0	0	0	0
	1.736	0	0	0	0
	2.01	0	0	0	0
	2.328	0	0	0	0
	2.696	0	0	0	0
	3.122	0	0	0	0
	3.615	0	0	0	0
	4.187	0	0	0	0
	4.849	0	0	0	0
	5.615	0	0	0	0
	6.503	0	0	0	0
	7.531	0	0	0	0
	8.721	0	0	0	0
	10.1	0	0	0	0
	11.696	0	0	0	0
	13.545	0	0	0	0
	15.686	0	0	0	0
	18.166	0	0	0	0
	21.037	0	0	0	0
	24.363	0	0	0	0.121
	28.214	0	0	0	0.27
	32.674	0	0	0	0.334
	37.84	0	0	0	0.3
	43.821	0.47	0.099	0	0.266
	50.748	2.347	0.488	0	0.388
	58.771	5.539	1.281	0.002	0.82
	68.061	8.648	2.498	0.526	1.655
	78.82	10.526	4.067	1.772	2.894
	91.28	10.985	5.841	3.667	4.446
	105.709	10.41	7.617	5.954	6.144
	122.42	9.341	9.179	8.28	7.779
	141.772	8.259	10.323	10.279	9.144
	164.183	7.563	10.894	11.644	10.063
	190.137	7.062	10.807	12.174	10.42
	220.194	6.135	10.065	11.804	10.173
	255.002	4.825	8.755	10.604	9.359
	295.312	3.522	7.043	8.766	8.084
	341.995	2.35	5.147	6.571	6.504
	396.058	1.328	3.312	4.346	4.808
	458.666	0.549	1.769	2.404	3.188
	531.172	0.13	0.686	0.991	1.814
	615.139	0.009	0.128	0.217	0.808
	712.379	0	0	0	0.218
	824.992	0	0	0	0
	955.406	0	0	0	0
	1106.43	0	0	0	0
	1281.34	0	0	0	0
	1483.89	0	0	0	0
	1718.47	0	0	0	0
	1990.12	0	0	0	0
	2304.72	0	0	0	0
	2669.04	0	0	0	0
	3090.96	0	0	0	0
	3579.58	0	0	0	0
	4145.44	0	0	0	0
	4800.75	0	0	0	0
	5559.64	0	0	0	0
	6438.51	0	0	0	0
	7456.3	0	0	0	0
	8634.99	0	0	0	0
	10000	0	0	0	0
