# Supplementary material for: A plant-derived natural photosynthetic system for improving cell anabolism
Source: Nature. 2022 Dec 7;612(7940):546–54. doi: 10.1038/s41586-022-05499-y (PMC9750875; doi:10.1038/s41586-022-05499-y)
Supplement: Supplementary file 10 — Source Data Fig. 2 [file 41586_2022_5499_MOESM10_ESM.xlsx]

## Sheet: Sheet1
Fig. 2b
	RAW			Chondrocyte
	NTU	LNP-NTU	CM-NTU	NTU	LNP-NTU	CM-NTU
	0.013	0.013	0.009	0.002	0.005	0.026
	0.012	0.016	0.008	0.005	0.005	0.026
	0.013	0.014	0.007	0.002	0.006	0.027
Fig. 2e
Ratio of DiO positive cell (%)
	Chondrocyte	Chlorpromazine	Filipin III	Wortmannin	Cytochalasin D	4°C
	72.2	70.2	73.9	71.6	66	11.9
	72.1	74.6	72.9	69.5	69.4	4.92
	71.7	72.8	70.2	72.7	70.1	9.54
MFI ratio
	Chondrocyte	Chlorpromazine	Filipin III	Wortmannin	Cytochalasin D	4°C
	0.996637	0.992152	1.01457	1.00112	0.956278	0.556054
	1	1.02691	1.00561	0.980942	0.983184	0.46861
	1.00336	1.00897	0.991031	1.00336	0.977578	0.53139
Fig. 2g
Ratio of DiO positive cell (%)
	Chondrocytes			Nucleus pulposus cells			Fibroblasts			Muscle satellite cells			Macrophages
	70.2	70.4	69.1	0.89	0.86	0.87	2.06	2.54	2.05	8.8	8.91	8.82	9.6	9.4	9.23
MFI ratio
	Chondrocytes			Nucleus pulposus cells			Fibroblasts			Muscle satellite cells			Macrophages
	1.00041	1.01511	0.98448	0.109892	0.109839	0.109681	0.145447	0.15296	0.145447	0.314651	0.315762	0.315391	0.280524	0.284016	0.281159
Fig. 2h
Ratio of NTU positive cell (%)
	CM-NTU	NPCM-NTU	MM-NTU
	67.8	3.24	0.99
	67	3.22	1.02
	67.8	3.23	1.08
	67.9	3.24	1.04
	67.7	3.18	1.02
MFI ratio
	CM-NTU	NPCM-NTU	MM-NTU
	0.996596	0.0824151	0.0465825
	0.979127	0.0842068	0.0524053
	1.00779	0.0842068	0.0515095
	1.00645	0.0833109	0.048822
	1.01003	0.082863	0.0515095
Fig. 2i
Ratio of NTU positive cell (%)
	CM-NTU	SCM-NTU	FM-NTU
	58.5	9.77	8.36
	58.8	10	8.72
	58.4	9.84	8.56
	58.7	10	8.56
	59	9.69	8.74
MFI ratio
	CM-NTU	SCM-NTU	FM-NTU
	0.998299	0.5511	0.284968
	1.00255	0.583911	0.297728
	0.995868	0.552315	0.277677
	0.999514	0.557783	0.291651
	1.00377	0.552315	0.294082
Fig. 2j
	LNP-NTU			CM-NTU
	Distance	Lysosome	DiI	Distance	Lysosome	DiI
	0	114.5	38.25	0	11.25	20
	0.001667	60.75	43.643	0.001667	6.513	17.311
	0.003333	56.112	67.303	0.003333	3.63	6.643
	0.005	75.657	107.569	0.005	2.374	0
	0.006667	119.405	121.882	0.006667	1.561	0
	0.008333	132.548	87.527	0.008333	1.206	0
	0.01	80.062	31.086	0.01	0.657	0
	0.011667	20.443	2.417	0.011667	0	0
	0.013333	1.543	0	0.013333	0	0
	0.015	0	0	0.015	0	0
	0.016667	0	0	0.016667	0	0
	0.018333	0	0	0.018333	0	0
	0.02	0	0	0.02	0	0
	0.021667	0	0	0.021667	0	0
	0.023333	0	0	0.023333	0	0
	0.025	0	0	0.025	0.002	0
	0.026667	3.977	33.579	0.026667	0.422	0.127
	0.028333	18.924	70.397	0.028333	2.689	3.398
	0.03	30.572	88.168	0.03	6.543	13.383
	0.031667	19.775	90.004	0.031667	9.935	19.596
	0.033333	3.272	74.678	0.033333	12.752	17.274
	0.035	0.005	45.67	0.035	15.149	11.175
	0.036667	1.829	13.684	0.036667	15.571	2.686
	0.038333	14.498	26.126	0.038333	15.02	0.27
	0.04	58.272	53.89	0.04	16.278	0
	0.041667	81.75	62.75	0.041667	17.109	0
	0.043333	78.577	73.637	0.043333	16.17	0
	0.045	64.787	85.093	0.045	14.386	0
	0.046667	54.319	86.337	0.046667	10.129	0
	0.048333	60.753	83.138	0.048333	5.717	0
	0.05	72.8	85.62	0.05	3.084	0
	0.051667	67.598	78.478	0.051667	1.549	2.152
	0.053333	62.263	42.821	0.053333	1.013	12.739
	0.055	58.693	24.479	0.055	1.406	30.476
	0.056667	58.091	46.409	0.056667	2.261	53.87
	0.058333	37.514	27.08	0.058333	3.573	73.84
	0.06	12.832	2.387	0.06	4.275	82.605
	0.061667	2.572	0	0.061667	4.574	82.344
	0.063333	4.243	0	0.063333	4.171	78.066
	0.065	13.46	8.384	0.065	2.853	70.824
	0.066667	22.347	19.63	0.066667	1.435	65.373
	0.068333	18.693	22.269	0.068333	1	59.156
	0.07	5.232	39.805	0.07	1.292	49.156
	0.071667	1.188	72.57	0.071667	3.551	42.652
	0.073333	0.107	64.318	0.073333	9.422	39.969
	0.075	0	16.36	0.075	21.566	30.955
	0.076667	0	0	0.076667	35.69	12.95
	0.078333	0	0	0.078333	37.256	0
	0.08	0	0	0.08	24.991	0
	0.081667	0	0	0.081667	18.857	0
	0.083333	0	0	0.083333	23.176	0
	0.085	0	0	0.085	34.944	0
	0.086667	0	0	0.086667	44.575	0
	0.088333	0	0	0.088333	37.639	0
	0.09	0	0	0.09	25.435	0
	0.091667	0	0	0.091667	16.81	0
	0.093333	0.467	19.118	0.093333	11.221	0
	0.095	9.938	51.106	0.095	7.972	0
	0.096667	26.464	70.04	0.096667	6.14	0
	0.098333	33.3	72.482	0.098333	5.391	0
	0.1	23.96	70.72	0.1	5.587	1.646
	0.101667	7.767	65.667	0.101667	5.075	0.225
	0.103333	12.006	72.987	0.103333	5.883	0
	0.105	50.121	113.987	0.105	6	0
	0.106667	104.908	148.445	0.106667	4.733	0
	0.108333	106.25	152.377	0.108333	2.63	0
	0.11	62.106	131.441	0.11	1.223	0
	0.111667	44.794	106.83	0.111667	1	0
	0.113333	33.001	62.356	0.113333	1	0
	0.115	11.677	8.325	0.115	1.7	1.68
	0.116667	0.741	0	0.116667	2.044	0.829
	0.118333	0.023	0	0.118333	2.06	0
	0.12	0	0	0.12	2	0.37
	0.121667	0	0	0.121667	1.619	2.842
	0.123333	0	0	0.123333	1.054	12.632
	0.125	0	0	0.125	1	27.944
	0.126667	0.018	0	0.126667	1	35.869
	0.128333	0	0	0.128333	0.509	34.259
	0.13	0	0	0.13	0	27.843
	0.131667	0	0	0.131667	0	20.583
	0.133333	0	0	0.133333	0.413	13.503
	0.135	0	0	0.135	1	6.727
	0.136667	0	0	0.136667	1	4.185
	0.138333	0	0	0.138333	1	6.252
	0.14	0	0	0.14	1	10.563
	0.141667	0	0	0.141667	1	18.68
	0.143333	0	0	0.143333	1.079	24.207
	0.145	0	0	0.145	1.321	24.825
	0.146667	0	0	0.146667	2.419	28.437
	0.148333	0	0	0.148333	4.316	40.614
	0.15	0	0	0.15	4.205	61.217
	0.151667	0	0	0.151667	4.362	86.181
	0.153333	0	3.813	0.153333	4.82	108.79
	0.155	2.146	27.506	0.155	4.212	117.654
	0.156667	12.695	58.207	0.156667	3.091	98.982
	0.158333	25.95	62.912	0.158333	2.613	62.901
	0.16	31.722	41.244	0.16	3.118	32.885
	0.161667	28.647	18.314	0.161667	4.26	9.68
	0.163333	10.719	1.958	0.163333	6.396	1.436
	0.165	0.88	0	0.165	14.294	2.372
	0.166667	0.028	0	0.166667	27.403	1.092
	0.168333	0	0	0.168333	28.869	0.106
	0.17	0	0	0.17	21.784	0
	0.171667	0	0	0.171667	17.917	1.11
	0.173333	0	0	0.173333	18.297	4.723
	0.175	0	0	0.175	19.688	9.682
	0.176667	0	0	0.176667	22.954	9.489
	0.178333	0	0	0.178333	26.362	5.407
	0.18	0	0	0.18	22.986	1.631
	0.181667	0	0	0.181667	18.883	0.551
	0.183333	0	0	0.183333	23.942	4.358
	0.185	0	0	0.185	36.223	6.687
	0.186667	0	0	0.186667	48.247	3.029
	0.188333	0	0	0.188333	48.988	0
	0.19	0	0	0.19	34.522	0
	0.191667	0	0	0.191667	25.25	0
	0.193333	0	0	0.193333	18.033	0
	0.195	0	0	0.195	7.358	0
	0.196667	0	0	0.196667	3.802	0
	0.198333	0	0	0.198333	3	0
	0.2	0	0	0.2	3	0
	0.201667	0	0	0.201667	3	0
	0.203333	0	0	0.203333	3.461	0
	0.205	6.038	0	0.205	4.197	0.181
	0.206667	7.615	0	0.206667	4.063	0.284
	0.208333	0	0	0.208333	4.051	0
	0.21	0	0	0.21	6.122	0
	0.211667	0	0	0.211667	9.738	0
	0.213333	0	0	0.213333	12.949	0
	0.215	0	0	0.215	10.255	0
	0.216667	0	0	0.216667	3.734	0
	0.218333	0	0	0.218333	1.174	0
	0.22	0	0	0.22	0.464	0
	0.221667	0	0	0.221667	0	0
	0.223333	0	0	0.223333	0	0
	0.225	0	0	0.225	0	0
	0.226667	0	0	0.226667	0.41	5.448
	0.228333	0	0	0.228333	2.207	8.505
	0.23	0	48.578	0.23	8.92	8.39
	0.231667	2.765	60.534	0.231667	32.589	7.357
	0.233333	24.261	30.159	0.233333	84.972	10.616
	0.235	18.712	2.819	0.235	171.861	15.816
	0.236667	0.655	0	0.236667	242.286	20.795
	0.238333	0	0	0.238333	253.897	18.552
	0.24	0	0	0.24	229.355	7.709
	0.241667	0	0	0.241667	149.303	1.259
	0.243333	0	0	0.243333	71.938	0
	0.245	0	0	0.245	34.761	0
	0.246667	0	0	0.246667	26.387	1.267
	0.248333	0	0	0.248333	27.082	5.7
	0.25	0	0	0.25	26.378	5.294
				0.251667	18.079	1.673
				0.253333	8.561	0
				0.255	3.397	0
				0.256667	1.201	0
				0.258333	0.059	0
				0.26	0	0
				0.261667	0	0
				0.263333	0	0
				0.265	0	0
				0.266667	0	0
				0.268333	0	0
				0.27	0.274	0
				0.271667	1.191	0
				0.273333	2.22	0
				0.275	2.522	0
				0.276667	1.963	0
				0.278333	1.291	0
				0.28	1.057	0
				0.281667	0.838	0
				0.283333	1	0
				0.285	1	0
				0.286667	0.987	0
				0.288333	0.013	0
				0.29	0.338	0
				0.291667	0.038	0
				0.293333	0	0
				0.295	0	0
				0.296667	0	0
				0.298333	0	0
				0.3	0	0
				0.301667	0	0
				0.303333	0	0
				0.305	0	0
				0.306667	0	0
				0.308333	0	0
				0.31	0	0
				0.311667	0	0
				0.313333	0	0
				0.315	0	0
				0.316667	0	0.059
				0.318333	0	0.166
				0.32	0.284	0
				0.321667	0.813	0
				0.323333	1.027	0
				0.325	0.704	0
				0.326667	0.504	0
				0.328333	0.519	0
				0.33	1	0
				0.331667	1	0.24
				0.333333	1	0.697
				0.335	0.921	1.602
				0.336667	0.713	5.613
				0.338333	0	4.774
				0.34	0	0
				0.341667	0	0
				0.343333	0	0
				0.345	0	0
				0.346667	0	0
				0.348333	0.027	0
				0.35	0.804	0
				0.351667	1	0
				0.353333	0.296	0
				0.355	0.029	0
				0.356667	0	0
				0.358333	0	0
				0.36	0	0
				0.361667	0	0
				0.363333	0	0
				0.365	0	0
				0.366667	0	0
				0.368333	0	1.802
				0.37	0	3.371
				0.371667	0	3.235
				0.373333	0	4.847
				0.375	0	6.935
				0.376667	0	6.378
				0.378333	0	3.614
				0.38	0	0.937
				0.381667	0	0
				0.383333	0	0
Fig. 2k
	LNP-NTU	CM-NTU
	0.761	0.172
	0.848	0.239
	0.786	0.226
Fig. 2l							Fig. 2m
	Time (hour)	Control	LNP-NTU	CM-NTU	CM-NTU+GW4869		Time (hour)	Control	LNP-NTU	CM-NTU	CM-NTU+GW4869
	-1	0.00166667	-0.000333333	0.000666667	-0.000333333		0	-0.00067	0.000333	0.000333	0.000333
		-0.000333333	-0.00333333	-0.000333333	0.00166667			0.000333	-0.00067	-0.00067	-0.00067
		-0.00133333	-0.000333333	0.000666667	0.00166667			0.000333	-0.00067	0.000333	0.000333
	0	0.000666667	0.00966667	0.0336667	0.0346667		0.5	0.000333	0.000333	0.001333	0.000333
		0.00166667	0.00966667	0.0326667	0.0356667			0.000333	0.000333	0.002333	0.001333
		0.000666667	0.0116667	0.0356667	0.0336667			-0.00067	-0.00067	0.002333	0.001333
	0.5	0.00266667	0.00866667	0.0316667	0.0356667		1	0.001333	0.001333	0.003333	0.001333
		0.000666667	0.0106667	0.0316667	0.0336667			0.001333	0.002333	0.004333	0.002333
		-0.00133333	0.00866667	0.0306667	0.0336667			0.000333	0.001333	0.003333	0.002333
	1	0.000666667	0.00766667	0.0286667	0.0316667		2	0.001333	0.001333	0.004333	0.002333
		0.00366667	0.00766667	0.0286667	0.0326667			0.001333	0.002333	0.004333	0.001333
		-0.00133333	0.00866667	0.0276667	0.0336667			0.000333	0.002333	0.003333	0.001333
	2	-0.000333333	0.00466667	0.0246667	0.0306667		4	0.001333	0.002333	0.004333	0.002333
		0.000666667	0.00566667	0.0256667	0.0326667			0.001333	0.002333	0.004333	0.001333
		0.00166667	0.00566667	0.0266667	0.0356667			0.000333	0.000333	0.003333	0.002333
	4	0.000666667	0.00366667	0.0246667	0.0286667		8	0.002333	0.000333	0.002333	0.001333
		-0.000333333	0.00266667	0.0246667	0.0326667			0.001333	0.001333	0.002333	0.000333
		-0.000333333	0.00466667	0.0226667	0.0306667			0.001333	0.001333	0.003333	0.000333
	8	0.00166667	0.00266667	0.0236667	0.0326667		12	-0.00067	0.000333	-0.00067	0.000333
		0.000666667	0.00166667	0.0226667	0.0286667			0.000333	0.001333	0.001333	0.002333
		-0.000333333	0.00266667	0.0226667	0.0296667			0.000333	0.000333	0.001333	0.000333
	12	0.000666667	0.00266667	0.0216667	0.0286667		24	-0.00067	0.000333	0.002333	0.001333
		0.000666667	0.00266667	0.0226667	0.0296667			0.001333	0.002333	0.002333	0.001333
		0.000666667	0.00166667	0.0216667	0.0316667			0.001333	0.001333	0.001333	0.000333
	24	0.00166667	0.00166667	0.0216667	0.0286667		48	0.000333	0.001333	0.002333	0.000333
		0.000666667	0.00166667	0.0236667	0.0306667			0.000333	0.000333	0.002333	0.001333
		0.000666667	0.00266667	0.0216667	0.0296667			0.002333	0.001333	0.001333	0.000333
	48	0.00166667	0.00266667	0.0216667	0.0266667
		-0.000333333	0.00166667	0.0226667	0.0306667
		0.000666667	0.00166667	0.0216667	0.0286667
