# Supplementary material for: A plant-derived natural photosynthetic system for improving cell anabolism
Source: Nature. 2022 Dec 7;612(7940):546–54. doi: 10.1038/s41586-022-05499-y (PMC9750875; doi:10.1038/s41586-022-05499-y)
Supplement: Supplementary file 11 — Source Data Fig. 3 [file 41586_2022_5499_MOESM11_ESM.xlsx]

## Sheet: Sheet1
Fig. 3a
	Control	IL-1β	Dark	5	10	15	30	45	60
	1.03184	0.471757	0.40895	0.614652	0.731963	0.818312	0.974864	1.1085	1.25253
	0.981627	0.493815	0.476638	0.630431	0.755056	0.854074	0.985835	1.11733	1.27713
	0.992809	0.414324	0.502221	0.621499	0.749395	0.88215	0.955341	1.16874	1.30247
	0.986105	0.464437	0.453397	0.609553	0.753036	0.836599	0.978819	1.11874	1.26244
	1.00762	0.462539	0.467679	0.63464	0.743532	0.859501	0.965403	1.14438	1.2987
Fig. 3b
	Control	IL-1β	8.9	26.7	53.3	80	106.7
	1.03125	0.493777	0.719774	0.808466	0.953198	0.969095	1.16827
	0.974606	0.439761	0.691811	0.831197	0.891433	0.991433	1.06477
	0.993351	0.476041	0.712801	0.779366	0.925931	0.98398	1.1854
	0.987472	0.465448	0.690275	0.792755	0.905272	0.969001	1.13309
	1.01332	0.476408	0.721637	0.819321	0.938692	0.99418	1.15462
Fig. 3c
	Control	IL1-β	0	1	5	25	50	125	250
	48.8604	39.5615	40.7584	42.6826	46.3737	47.8363	50.052	47.8885	47.8476
	49.1366	39.0091	40.9426	42.876	46.4628	49.1083	49.1708	48.3074	47.4794
	49.0445	38.6409	40.5743	43.6217	47.0862	50.6522	47.879	47.0509	46.6508
	48.9899	38.7267	40.6522	42.6153	46.7485	49.1695	49.0288	47.0636	46.7608
	48.5435	38.6534	40.031	43.1308	46.566	49.4347	48.9701	47.4762	47.499
Fig. 3d									Fig. 3e
		Control	IL1-β	IL1-β+CM	IL1-β+CM-NTU with Dark	IL1-β+CM-NTU with Light				Control	IL1-β	IL1-β+CM	IL1-β+CM-NTU with Dark	IL1-β+CM-NTU with Light
	Col II	4.47726	0.654934	0.370342	0.743529	4.41481			Col2a1	0.94309	0.49632	0.49507	0.59848	0.82381
		5.04898	0.523922	0.670247	0.753465	4.8886				1.02489	0.47332	0.59164	0.36626	0.92217
		5.66302	0.780566	0.621926	0.76183	4.72821				1.03202	0.41869	0.48333	0.44526	0.94148
		4.20191	0.860327	0.450238	0.851749	4.39741				0.99603	0.48252	0.35692	0.47115	0.91983
		4.86291	0.465299	0.630427	0.4367	4.91913				1.02181	0.50533	0.54294	0.41108	0.9168
	Aggrecan	4.58703	0.91612	0.930305	0.493851	4.96194			Acan	1.10431	0.4962	0.52994	0.40227	0.91029
		5.12569	0.513726	0.615228	0.462661	4.04186				0.87245	0.28432	0.53125	0.48048	1.00666
		5.11125	0.822769	0.767951	0.817849	4.91577				1.02324	0.35941	0.28877	0.28726	0.85025
		5.35161	0.435351	1.13748	0.754012	5.19445				1.03686	0.51559	0.36349	0.43755	0.86502
		4.63544	0.556437	0.977453	0.999578	4.04111				0.99214	0.2536	0.25674	0.31425	0.99729
	MMP13	0.237714	3.9894	4.07825	3.00989	0.650637			Sox9	1.05618	0.54481	0.51923	0.51111	1.01074
		0.536149	3.10686	3.31009	3.69864	0.604956				0.97865	0.40669	0.5167	0.49538	1.00078
		0.209642	2.76931	2.69325	3.29354	0.382225				0.96517	0.54252	0.49104	0.44251	1.02884
		0.437407	2.63657	2.67825	3.77023	0.475261				1.02794	0.56862	0.29247	0.60231	0.94251
		0.265693	3.75001	3.81544	3.38527	0.55378				1.03765	0.55445	0.53873	0.58224	0.93395
	ADAMTS-5	0.325709	2.90398	3.9325	2.22536	0.381081			Mmp3	1.06805	4.26731	4.09048	3.80771	2.13264
		0.393046	3.80056	2.80398	3.65025	0.486151				0.95593	4.24326	3.9613	4.6517	1.48325
		0.451981	2.66352	2.98875	3.48314	0.368593				0.97602	4.25923	3.83992	3.94354	1.62525
		0.434178	3.84996	3.62934	2.14132	0.653953				1.03677	3.20538	4.25609	3.78479	1.5613
		0.246045	2.67372	3.28757	3.87953	0.537035				0.96051	3.61262	4.72971	3.44184	2.04368
									Mmp13	0.98032	6.93012	7.64236	6.71285	2.99571
Fig. 3f										1.07276	7.20136	5.32936	6.5721	2.44036
		Control	IL1-β	IL1-β+CM	IL1-β+CM-NTU with Dark	IL1-β+CM-NTU with Light				0.94693	6.65455	5.55369	6.0889	2.48904
	MitoSOX-Red	0.922142	18.0061	25.0458	25.1589	1.16909				1.00421	7.62614	6.06468	5.90996	2.45137
		0.728581	21.4975	21.4469	22.5933	1.76738				0.97792	5.13244	6.4942	6.5335	2.89886
		1.23307	24.5136	16.8002	22.7541	2.29657			Adamts-5	1.21775	3.76797	2.5163	3.73301	1.47068
		0.914485	24.0569	24.1634	19.8789	1.56943				1.12056	3.02961	2.73656	2.38507	1.67803
		1.20173	20.5225	24.335	22.6208	1.59344				0.66169	3.10376	3.20065	2.73034	1.11344
	JC-1	1.12178	0.216464	0.379484	0.305218	0.766665				1.02624	3.51849	3.83961	3.64928	1.66194
		1.07434	0.203104	0.340277	0.315175	0.65714				1.01328	2.50973	3.48473	3.50573	1.56025
		0.743873	0.177158	0.417754	0.383989	1.01808
		0.961014	0.226859	0.179411	0.291279	0.911699
		1.09899	0.216933	0.210743	0.226472	1.04905
