# Supplementary material for: A plant-derived natural photosynthetic system for improving cell anabolism
Source: Nature. 2022 Dec 7;612(7940):546–54. doi: 10.1038/s41586-022-05499-y (PMC9750875; doi:10.1038/s41586-022-05499-y)
Supplement: Supplementary file 12 — Source Data Fig. 5 [file 41586_2022_5499_MOESM12_ESM.xlsx]

## Sheet: Sheet1
Fig. 5c
	Time	Sham												Vehicle + Dark												Vehicle + Light												CM - NTU + Dark
	8w	0	0	0	0	0	0	0	0	0	0	0	0	4.33	5	5	5.33	3.67	4.33	4.33	4.67	3.67	5	3.33	4.33	4	4.33	5	3.67	4.67	4.33	4	3.33	5	4	4.33	5	4.67	5	4.67	4.33	3.67	4.67	4.33	5.33	3.67	3.67	4.33	4
	12w	0.5	0	0	0	0	0	0.17	0	0	0	0.17	0.33	6	6	4	5	4.33	5	5	5.33	4.67	4.67	5.33	4.33	4.33	4.33	4.67	5.33	5	5	5.67	4.33	5.33	5	5	3.67	6	4.67	5	5	5.67	4.33	4.33	4.67	5	5	4.33	4.33
Fig. 5e
	Time	Sham												Vehicle + Dark												Vehicle + Light												CM - NTU + Dark
	12w	0.653	0.6	0.597	0.765	0.683	0.786	0.592	0.663	0.788	0.669	0.655	0.701	0.922	0.775	1.169	0.907	1.072	1.023	1.1	1.186	1.165	1.216	0.818	1.07	1.024	0.817	1.231	0.96	1.078	1.045	1.155	0.913	1.094	1.066	1.038	1.223	1.08	1.178	1.026	1.219	1.212	1.092	0.956	0.956	1.087	0.943	1.107	0.975
Fig. 5f
	Time	Sham												Vehicle + Dark												Vehicle + Light												CM - NTU + Dark
	12w	0.219	0.632	-0.446	1.665	-0.934	-0.767	-0.414	0.427	0.365	-0.153	1.08	1.145	1.545	2.143	3.088	1.681	3.563	2.985	5.327	3.702	2.341	3.412	3.709	2.75	0.874	3.456	2.082	1.932	3.736	4.689	4.05	1.608	4.121	2.675	3.3	4.561	3.321	5.135	1.815	5.362	3.551	2.874	3.73	1.984	3.239	1.036	3.497	2.025
Fig. 5g
	Time	Sham										Vehicle + Dark										Vehicle + Light										CM - NTU + Dark										CM-NTU + Light
	12w	0.943052	1.13132	1.11883	0.859017	0.908706	1.06861	1.10958	0.810626	0.878686	1.17158	0.69056	0.848413	0.751548	0.59923	0.620707	0.833307	0.669508	0.609655	0.662617	0.771384	0.640883	0.839996	0.643105	0.579447	0.602237	0.659745	0.552238	0.550614	0.842605	0.561144	0.712322	0.630516	0.810487	0.562929	0.811353	0.612077	0.842935	0.630135	0.801138	0.570313	0.8917	1.02242	0.960444	0.990725	1.04037	0.898988	0.879769	0.818738
Fig. 5h
	Time	Sham										Vehicle + Dark										Vehicle + Light										CM - NTU + Dark										CM-NTU + Light
	12w	0.800692	0.929745	1.1708	1.02151	0.811527	0.987665	1.07903	1.09133	1.03724	1.07045	0.739067	0.709559	0.758599	0.711022	0.861045	0.78832	0.759265	0.829645	0.738743	0.720706	0.800727	0.880688	0.702641	0.870243	0.689142	0.788262	0.808311	0.752807	0.790251	0.802036	0.877894	0.802641	0.769508	0.782444	0.688911	0.788537	0.71135	0.70242	0.711535	0.831464	0.968871	0.902297	0.913267	0.9615	1.02164	0.88038	1.01965	0.949219
Fig. 5k
	Time	Sham												Vehicle + Dark												Vehicle + Light												CM - NTU + Dark
	8w	8.2	8.58	7.49	8.96	8.4	8.32	7.26	8.83	8.34	8.03	8.8	8.73	4.65	4.95	4.4	4.15	4.49	3.92	4.63	3.65	4.63	3.51	4.46	4.01	4.3	3.3	4.48	4.41	3.25	3.65	4.75	3.39	3.35	4.2	4.95	4.3	3.2	4.65	3.27	3.98	4.91	3.25	3.18	4.7	4.73	3.48	3.25	4.42
	12w	8.63	9.03	8.03	8.03	8.13	8.13	8.63	8.43	6.92	7.32	8.13	8.13	5.24	4.85	3.25	4.85	4.8	3.95	4.02	4.12	3.09	3.52	4.12	3.58	4.75	4.68	4.5	3.13	5.14	3.38	4.79	4.68	5.32	3.16	3.25	4	4.2	3.31	3.21	3.87	4.07	4.69	5.48	3.84	4.83	5.31	3.77	4.06
Fig. 5l
	Time	Sham												Vehicle + Dark												Vehicle + Light												CM - NTU + Dark
	8w	8.81	8.31	8.66	8.69	7.76	9.04	8.47	8.31	8.85	8.51	8.07	8.61	7.69	8.11	7.69	7.43	7.69	7.72	7.66	7.53	6.94	7.66	7.73	7.11	7.33	8.02	7.61	8.32	7.64	7.22	7.95	7.7	7.69	7.28	7.58	7.36	7.53	7.79	7.53	7.65	7.68	7.89	7.38	7.55	7.87	7.52	6.98	7.42
	12w	8.32	8.54	8.77	8.98	8.58	9.13	8.77	8.87	9.29	8.42	8.9	8.51	7.5	7.86	7.23	6.93	7.99	7.67	7.43	7.27	6.82	6.97	6.97	6.86	7.64	7.96	7.09	7.16	7.25	7.77	6.63	7.52	6.59	6.81	6.74	7.25	7.25	7.1	7.12	7.45	7.36	7.17	7.25	6.93	7	7.2	7.22	7.32
Fig. 5n
	Time	Sham												Vehicle + Dark												Vehicle + Light												CM - NTU + Dark
	8w	0.941176	0.962567	1.04813	0.983957	0.941176	1.06952	1.04813	0.941176	1.02674	1.02674	0.898396	1.1123	0.855615	0.748663	0.898396	0.898396	0.834225	0.855615	0.834225	0.812834	0.855615	0.748663	0.919786	0.770053	0.812834	0.919786	0.727273	0.770053	0.705882	0.663102	0.791444	0.962567	0.834225	0.812834	0.962567	0.834225	0.834225	0.770053	0.748663	0.748663	0.791444	0.834225	0.983957	0.812834	0.684492	0.663102	0.877005	0.791444
	12w	0.932773	1.15966	1.03361	0.983193	1.05882	0.932773	1.05882	1.05882	0.882353	0.932773	1.0084	0.957983	0.781513	0.907563	0.857143	0.932773	0.907563	0.781513	0.806723	0.781513	0.731092	0.756303	0.983193	0.882353	0.806723	0.957983	0.907563	0.857143	0.907563	0.882353	0.705882	0.957983	0.932773	0.781513	0.983193	0.680672	0.680672	0.882353	0.907563	0.680672	0.857143	0.857143	0.806723	0.983193	0.857143	0.806723	0.907563	0.932773
[truncated: 12 more columns]
