# Supplementary material for: A plant-derived natural photosynthetic system for improving cell anabolism
Source: Nature. 2022 Dec 7;612(7940):546–54. doi: 10.1038/s41586-022-05499-y (PMC9750875; doi:10.1038/s41586-022-05499-y)
Supplement: Supplementary file 13 — Source Data Extended Data Fig. 1 [file 41586_2022_5499_MOESM13_ESM.xlsx]

## Sheet: Sheet1
Extended Fig. 1b
	Time (min)	0 µM FNR			1 µM FNR			5 µM FNR
	0	0.1	0.08	0.08	0.09	0.07	0.13	0.16	0.16	0.15
	10	4.68	4.79	4.59	4.45	4.76	5.02	4.41	4.95	4.03
	15	66.78	70.27	69.82	60.55	62.02	68.62	69.01	64.67	61.31
	20	110.39	112.91	107.78	109.76	103.99	108.62	107.27	109.92	110.78
	25	125.36	127.51	121.84	122.08	120.31	120.33	119.52	121.99	124.41
Extended Fig. 1d
	Time (day)	CM-NTUs	LNP-NTUs
	0	216.111	214.6
	3	206.57	203.006
	7	217.564	213.447
Extended Fig. 1e
	Time (hour)	NTU					LNP-NTU					CM-NTU
	0	1.07421	0.928186	0.980196	0.970194	1.04721	0.972677	1.01091	0.911173	1.09707	1.08082	1.06669	0.908486	0.91478	1.03094	0.889309
	24	0.917257	0.947697	1.04092	0.973023	1.01248	0.900759	1.02748	1.07838	1.00117	1.07683	1.04745	0.978134	0.969543	1.01087	1.0017
	48	0.984311	1.07269	0.89727	0.895589	1.03851	0.991039	1.00818	0.9612	1.0361	0.886632	1.0413	0.994055	0.903483	0.994029	1.066
	72	0.99828	1.07398	1.01064	0.971623	1.05825	0.954354	0.889859	0.968389	1.05312	0.980035	1.05927	0.947253	0.940722	0.870015	0.982529
Extended Fig. 1f
	Particle numbers	Fluorescence Intensity
	9100000000	0.037	0.041	0.042
	4550000000	0.023	0.022	0.021
	2275000000	0.012	0.011	0.0136
	1137500000	0.0065	0.0069	0.0067
	568750000	0.0031	0.0037	0.0031
	284375000	0.0015	0.0019	0.0017
	142187500	0.0006	0.0009	0.0012
	71093750	0.0003	0.0005	0.0004
	0	0	0	0
