# Supplementary material for: A plant-derived natural photosynthetic system for improving cell anabolism
Source: Nature. 2022 Dec 7;612(7940):546–54. doi: 10.1038/s41586-022-05499-y (PMC9750875; doi:10.1038/s41586-022-05499-y)
Supplement: Supplementary file 14 — Source Data Extended Data Fig. 3 [file 41586_2022_5499_MOESM14_ESM.xlsx]

## Sheet: Sheet1
Extended Fig. 3c
	LNP-NTU	CM-NTU	CM-NTU+GW4869
	0.822486	11.0677	1.52738
	1.01286	10.4223	2.08165
	1.16465	9.46667	1.95008
