# Supplementary material for: A plant-derived natural photosynthetic system for improving cell anabolism
Source: Nature. 2022 Dec 7;612(7940):546–54. doi: 10.1038/s41586-022-05499-y (PMC9750875; doi:10.1038/s41586-022-05499-y)
Supplement: Supplementary file 15 — Source Data Extended Data Fig. 4 [file 41586_2022_5499_MOESM15_ESM.xlsx]

## Sheet: Sheet1
Extended Fig. 4a
	Control	CM	CM-NTU with Dark	CM-NTU with Light	CM-NTU (1w Dark) with Light
	1.06395	1.17971	1.2496	2.59948	2.62751
	0.927452	1.06723	1.19208	2.57768	2.4324
	0.949739	0.934419	0.892335	2.47764	2.50148
	1.04076	0.964928	0.927169	2.67624	2.4733
	1.0181	1.2598	1.21819	2.44149	2.59195
Extended Fig. 4b
	Control	CM	CM-NTU with Dark	CM-NTU with Light	CM-NTU (1w Dark) with Light
	0.994048	1.08333	1.06783	1.67619	1.68697
	0.988095	1.04663	1.02976	1.69679	1.66737
	1.01786	1.07908	1.08333	1.7206	1.70534
Extended Fig. 4c
	Time (h)	Light			Dark
	0	302.458	285.975	303.191	323.882	336.074	314.134
	0.0833333	389.296	410.395	443.604	324.045	334.798	311.69
	0.166667	516.051	543.612	497.559	333.006	327.195	333.359
	0.25	631.075	645.684	633.818	355.707	324.262	317.42
	0.5	734.885	770.62	767.28	327.412	354.756	305.798
	1	803.096	772.195	779.689	330.698	349.081	329.965
	2	788.541	776.268	799.593	325.837	360.024	303.001
	4	802.39	797.149	780.015	335.721	344.574	307.97
	8	803.397	766.203	778.869	329.938	337.649	318.479
	16	552.464	593.603	535.71	333.44	335.504	305.2
	32	365.672	384.732	321.223	319.809	303.001	352.177
Extended Fig. 4d
	Time (h)	Light			Dark
	0	46.9668	48.9618	47.7156	48.4945	48.0121	48.8563
	0.0833333	55.8362	53.7005	57.0472	46.3236	47.7709	46.6854
	0.166667	65.3688	63.7658	62.4643	48.2533	47.2884	49.5799
	0.25	70.3236	73.0975	71.1678	44.8764	45.9618	49.4593
	0.5	82.8764	79.8714	80.9568	48.9769	47.1678	45.9618
	1	91.8563	94.198	96.7658	50.4241	48.0121	43.4291
	2	97.2181	98.5497	93.8884	44.0322	48.2533	47.1678
	4	100.932	95.0724	96.2432	47.8915	48.8563	46.4442
	8	97.0271	93.8312	101.168	42.4643	43.791	50.6653
	16	76.1025	77.0673	71.1578	49.7005	46.203	43.4291
	32	48.3186	50.1276	52.0422	48.2533	43.791	49.5799
Extended Fig. 4f
	Time (h)	ATP increasing rate
	0	0.912945	1.11789	0.969162
	0.0833333	1.1198	1.10179	0.912399
	0.166667	0.965887	0.85509	1.08897
	0.25	0.91158	1.11762	0.941053
	0.5	0.932593	0.961521	0.994815
	1	0.954971	0.932866	1.09197
	2	0.990994	0.825071	0.971891
	4	0.8147	0.756299	0.745656
	8	0.521605	0.616574	0.498681
	16	0.185664	0.21541	0.019467
	32	0.038297	0.001455	0.092331
Extended Fig. 4g
	Time (d)	ATP increasing rate
	0	0.945329	1.06963	0.985037
	1	0.868214	1.08805	0.959716
	3	0.557165	0.739881	0.643487
	5	0.122386	0.023115	0.12958
	7	0.040668	0.071168	0.027431
Extended Fig. 4h
		Ratio of DCF positive cells (%)
	Control	6.13	5.79	5.92
Light intensity	8.9	2.64	3.23	3.86
	26.7	3.87	3.85	3
	53.3	3.4	3.46	3.91
	80	4.27	3.35	3.32
	106.7	4.37	3.31	4.24
	160	4.65	5.22	5.28
	240	5.23	5.56	5.4
	320	5.44	6.88	6.56
Extended Fig. 4i
		Ratio of DCF positive cells (%)
	Control	6.22	4.71	1.97
	IL-1β	51	50.3	51.1	43.2
Light intensity	8.9	20.3	19.7	20.5	20.3
	26.7	22.2	22.8	22.2	23.1
	53.3	25.1	25.2	24.9	26.3
	80	25.8	25.5	25.4	25.5
	106.7	26.1	25.3	26.2	25.1
	160	27	27.9	28.1	27.9
	240	27.7	28.3	26.1	28
	320	27.9	27.7	28.8	29
Extended Fig. 4k
	Control	IL-1β	IL-1β+CM-NTU
	2.41809	0.700668	2.56421
	2.53434	0.992576	2.2054
	2.24405	0.990407	2.51065
	2.59111	0.782286	2.33734
	2.46594	0.634659	2.33488
	2.41653	0.812055	2.46878
	2.50568	0.676518	2.2665
	2.4396	0.994997	2.30187
	2.309	0.925241	2.2674
	2.30582	0.936741	2.52839
