# Supplementary material for: A plant-derived natural photosynthetic system for improving cell anabolism
Source: Nature. 2022 Dec 7;612(7940):546–54. doi: 10.1038/s41586-022-05499-y (PMC9750875; doi:10.1038/s41586-022-05499-y)
Supplement: Supplementary file 16 — Source Data Extended Data Fig. 5 [file 41586_2022_5499_MOESM16_ESM.xlsx]

## Sheet: Ext. Fig. 4
Extended Fig. 5b
	Control	IL-1β	IL-1β + CM-NTU with Light
	0.930009	0.404274	0.87094
	1.0196	0.490395	0.91518
	0.868046	0.45194	0.88604
	1.0477	0.498176	0.926115
	1.13465	0.461413	0.855841
Extended Fig. 5c
	Control	IL-1β	IL-1β + CM-NTU with Light
	0.962898	0.577851	0.842371
	1.0429	0.526077	0.82643
	0.939131	0.562982	0.815016
	1.11026	0.568739	0.835406
	0.944809	0.51305	0.805563
Extended Fig. 5d
	Control	Membrane	Membrane-NTU with Dark	Membrane-NTU with Light
	1.03189	1.06788	1.05844	3.22586
	1.05134	0.95434	1.05222	3.34615
	0.97887	1.01058	0.975963	2.96204
	0.946287	0.982648	0.966311	3.05156
	0.99161	1.04868	1.08595	3.25416
Extended Fig. 5e
	Control	Membrane	Membrane-NTU with Dark	Membrane-NTU with Light
	0.92675	1.06652	1.17207	1.44381
	1.11668	1.03367	0.890248	1.37286
	0.952099	0.82139	1.16819	1.51179
	0.973709	0.94576	1.04855	1.22098
	1.03076	1.07058	0.928861	1.37823
Extended Fig. 5f
	Control	Membrane	Membrane-NTU with Dark	Membrane-NTU with Light
	1.06015	0.889686	1.03101	3.6691
	0.960358	0.870348	0.972296	3.77908
	0.977912	1.02851	0.988848	3.75971
	1.01807	0.862894	1.0212	3.81475
	0.98351	0.918147	1.12377	3.86787
Extended Fig. 5g
	Control	Membrane	Membrane-NTU with Dark	Membrane-NTU with Light
	0.918631	0.909622	0.83263	1.37256
	0.969266	0.942268	0.921427	1.51838
	1.03116	1.05805	0.883558	1.34728
	1.10832	1.11688	0.83122	1.37633
	0.972624	1.03367	1.06268	1.40741
Extended Fig. 5h
	Control	Membrane	Membrane-NTU with Dark	Membrane-NTU with Light
	1.03164	1.29757	0.957852	3.34234
	0.949487	1.27629	0.935452	3.05872
	0.970258	1.16825	1.00961	3.31082
	1.03834	1.21583	1.02282	3.16324
	1.01028	1.28554	0.910734	3.19034
Extended Fig. 5i
	Control	Membrane	Membrane-NTU with Dark	Membrane-NTU with Light
	0.981652	0.826141	0.893943	1.46336
	1.02705	0.830302	1.16648	1.32456
	1.06872	1.02068	1.08684	1.4125
	0.911571	0.980138	0.923746	1.33596
	1.01101	0.959248	1.11862	1.30872
