# Supplementary material for: A plant-derived natural photosynthetic system for improving cell anabolism
Source: Nature. 2022 Dec 7;612(7940):546–54. doi: 10.1038/s41586-022-05499-y (PMC9750875; doi:10.1038/s41586-022-05499-y)
Supplement: Supplementary file 17 — Source Data Extended Data Fig. 8 [file 41586_2022_5499_MOESM17_ESM.xlsx]

## Sheet: Sheet1
Extended Fig. 8a
	Skin	Muscle
	60.6742	49.4382
	55.0562	51.6854
	58.427	48.3146
Extended Fig. 8c
	Time	Sham												Vehicle + Dark												Vehicle + Light												CM - NTU + Dark
	8w	0	0	0	0	0	0	0	0	0	0	0	0	4.67	4.33	4	4	4	5	3.67	3.67	4.33	4	4	3.67	5	4.67	4	4.33	4	4	2.67	4.33	4.33	4	3.33	4	4.67	4	3	4	4.67	4.67	4.67	4	4	3.67	4.67	4
	12w	0	0	0	0	0	0	0	0	0	0	0	0	4.67	4.33	4.33	5	4.33	4	4	4.33	4.67	5	5	4.67	5.33	4.67	4.67	4.33	4	4	4	4	4.33	4.33	5	5	5.67	5	5	3.67	4.67	4.67	4	4.33	4.33	4	4.33	4.33
Extended Fig. 8e
	Time	Sham												Vehicle + Dark												Vehicle + Light												CM - NTU + Dark
	12w	0.722	0.776	0.592	0.66	0.641	0.706	0.6	0.682	0.726	0.68	0.754	0.593	1.257	1.053	1.157	1.078	1.218	1.083	1.248	1.189	1.182	1.241	1.055	1.272	1.206	1.599	1.014	1.134	1.561	1.351	1.529	1.289	1.052	1.091	1.267	1.034	0.919	1.114	1.353	1.403	1.035	1.336	1.298	1.037	1.399	1.179	1.018	1.232
Extended Fig. 8f
	Time	Sham												Vehicle + Dark												Vehicle + Light												CM - NTU + Dark
	12w	-1.693	-1.167	0.226	-2.146	0.131	-0.653	-1.131	-0.372	-1.896	-1.048	-1.199	-0.846	2.145	2.798	2.509	2.586	2.525	4.689	2.518	4.515	3.245	4.959	4.373	3.871	3.205	3.828	3.267	2.138	3.716	3.309	3.271	3.949	2.248	3.713	2.785	2.673	2.365	4.358	4.361	2.831	2.729	3.48	3.077	3.977	2.467	3.478	2.689	4.011
Extended Fig. 8i
	Time	Sham												Vehicle + Dark												Vehicle + Light												CM - NTU + Dark
	8w	8.37	8.22	8.2	7.61	7.94	8.19	8.55	7.46	7.69	7.95	7.01	7.86	3.01	4.73	3.69	4.01	3.05	3.54	3.05	4.09	4.84	4.39	4.43	3.45	3.42	4.48	4.5	4.7	4.5	3.62	4	3.87	4.76	3.6	3.73	4.67	4.67	3.87	3.79	3.49	4.49	4.57	4.26	3.12	3.64	4.43	4.86	3.15
	12w	7.91	7.45	7.06	8.33	8.93	8.86	8.64	7.42	7.23	8.35	8.87	7.6	3.51	5.48	3.63	4.88	3.98	4.04	3.67	3.97	5.32	3.29	5.36	3.38	4.32	3.72	4.94	5.19	4.09	4.14	4.23	5.32	4.76	5.36	5.43	4.16	4.47	3.8	3.38	4.19	3.82	5.17	4.33	4.48	3.17	3.71	4.8	4.47
Extended Fig. 8j
	Time	Sham												Vehicle + Dark												Vehicle + Light												CM - NTU + Dark
	8w	9.31	8.52	8.34	8.35	9.05	9.01	8.31	8.41	8.78	8.68	9.27	9.37	7.52	7.5	7.3	7.57	7.16	7.46	7.4	7.2	7.51	7.55	7.93	7.53	7.58	7.23	7.52	7.47	7.41	7.13	7.57	7.15	7.24	7.64	7.58	6.9	7.32	7.57	7.49	7.74	7.38	7.82	7.95	7.43	8	7.9	7.44	7.37
	12w	9.25	10.16	9.16	9.11	9.19	9.29	8.85	9.69	9.26	9.08	9.48	9.44	7.49	7.13	7.48	6.83	7.37	7.66	7.23	7.54	7.14	6.85	7.15	7	7.19	7.26	7.09	7.28	7.42	7.11	6.8	7.46	6.74	6.75	7.16	7.13	6.93	7.16	7.11	7.04	7.36	7.44	6.82	7.27	7.8	7.07	6.9	7.68
Extended Fig. 8k
	Time	Sham												Vehicle + Dark												Vehicle + Light												CM - NTU + Dark
	8w	1.10112	0.966292	1.07865	1.16854	0.966292	0.966292	1.05618	0.94382	0.966292	0.94382	0.876404	0.966292	0.764045	0.853933	0.94382	0.808989	0.876404	0.808989	0.764045	0.786517	0.786517	0.853933	0.831461	0.94382	0.966292	0.674157	0.741573	0.808989	0.808989	0.876404	0.808989	0.876404	0.764045	0.808989	0.741573	0.808989	0.876404	0.966292	0.696629	0.696629	0.966292	0.808989	0.808989	0.786517	0.651685	0.831461	0.786517	0.988764
	12w	0.886076	0.886076	1.01266	1.03797	1.03797	1.03797	1.08861	0.936709	0.886076	1.11392	0.860759	1.21519	0.911392	0.78481	0.987342	0.835443	0.734177	0.886076	0.759494	0.734177	0.860759	0.759494	0.911392	0.78481	0.734177	0.911392	0.860759	0.810127	0.810127	0.835443	0.708861	0.78481	0.810127	0.759494	0.911392	0.810127	0.734177	0.835443	0.886076	0.936709	0.734177	0.911392	0.708861	0.835443	0.810127	0.658228	0.886076	0.860759
[truncated: 12 more columns]
