# Supplementary material for: A plant-derived natural photosynthetic system for improving cell anabolism
Source: Nature. 2022 Dec 7;612(7940):546–54. doi: 10.1038/s41586-022-05499-y (PMC9750875; doi:10.1038/s41586-022-05499-y)
Supplement: Supplementary file 18 — Source Data Extended Data Fig. 9 [file 41586_2022_5499_MOESM18_ESM.xlsx]

## Sheet: Sheet1
Extended Fig. 9b
	Time	Sham												Vehicle + Dark												Vehicle + Light												CM - NTU + Dark
	8w	0	0	0	0.33	0	0	0.5	0.33	0.17	0.17	0	0	5.67	5.67	4.33	4.67	5	5	5.33	5.33	4.67	4.67	5.67	5	4.67	5	5	4.67	4.67	4.67	6	5.33	5.33	5	5	5	5	5	5	4.67	4.67	4.33	4.33	5.33	5	5	5.33	5.33
	12w	0	0.5	0	0	0.17	0	0	0	0.33	0	0.5	0.17	6	5.33	5.33	5.33	5	5	4.67	4.67	5.67	6	5.67	5.67	5.67	5.33	6	5.67	5	5	5.67	5.33	5.33	5	4.67	6	6	6	5.33	5	5	4.67	4.67	5.33	5	6	5.67	5.67
Extended Fig. 9d
	Time	Sham												Vehicle + Dark												Vehicle + Light												CM - NTU + Dark
	12w	0.941	0.975	0.767	0.816	0.964	0.86	0.873	0.852	0.773	0.852	0.81	0.833	1.101	1.289	1.226	0.779	0.911	1.092	0.98	1.254	1.28	1.033	0.789	1.288	0.868	0.879	1.173	0.834	1.205	0.982	0.967	1.28	1.092	1.114	1.134	1.169	0.947	0.995	1.172	0.779	0.938	1.074	1.047	1.069	1.078	1.094	1.015	1.083
Extended Fig. 9e
	Time	Sham												Vehicle + Dark												Vehicle + Light												CM - NTU + Dark
	12w	-3.346	-1.116	-3.172	-0.628	-1.849	-2.653	-3.279	-0.903	-0.958	-2.418	-1.743	-3.081	2.923	4.524	2.471	1.463	3.517	2.789	4.516	3.954	4.142	3.5	3.126	2.706	2.837	5.23	4.451	3.051	3.147	4.292	3.647	3.285	4.663	5.022	4.29	4.904	4.951	6.438	4.17	3.538	4.548	5.058	4.745	4.821	3.749	3.854	3.888	4.785
Extended Fig. 9g
	Time	Sham												Vehicle + Dark												Vehicle + Light												CM - NTU + Dark
	8w	8.54	9.19	8.13	8.59	9.24	7.68	8.27	8.1	9.18	8.19	8.07	7.89	4.62	4.8	4.97	4.89	3.52	3.08	4.92	4.28	4.41	3.84	4.23	4.93	4.08	4.07	4.09	3.39	3.29	4.68	3.54	4.72	4.63	4.36	3.92	4.86	3.02	3.25	3.36	4.03	4.46	4.27	4.82	3.99	3.91	4.74	3.36	4.19
	12w	9.29	8.55	8.59	8.06	9.07	7.75	9.37	7.58	8.1	9.12	8.09	8.86	4.84	3.77	4	3.92	3.84	4.24	3.42	3.97	4.74	4.81	4.54	3.61	4.01	3.59	3.77	4.42	3.6	3.95	3	3.98	3.21	4.31	4.29	4.92	4.61	3.52	4.25	4.18	4.62	3.2	4.92	3.61	3.31	4.85	3.95	3.58
Extended Fig. 9h
	Time	Sham												Vehicle + Dark												Vehicle + Light												CM - NTU + Dark
	8w	9.19	8.53	9.65	9.28	8.97	9.38	8.71	8.97	9.12	9.4	8.86	9.45	8.63	8.43	8.39	8.44	8.54	8.86	8.34	8.16	8.54	8.44	7.85	7.83	8.1	8.15	8.57	8	8.27	8.74	8.53	8.65	8.27	8.34	8.45	7.76	7.8	8.57	8.28	8.85	8.3	8.3	8.09	8.17	8.67	8.21	8.11	7.76
	12w	9.01	9.61	8.64	9.76	9.35	9.56	9.18	9.77	9.21	9.51	9.86	9.7	7.95	8.3	8.46	8.19	7.99	8.94	8.63	7.59	8.06	8.33	8.78	8.73	8.43	8.27	7.68	7.69	7.99	8.78	8.28	8.5	8.69	7.47	7.41	8.33	7.78	8.02	7.91	7.81	7.87	8.64	7.6	8.08	8.47	7.9	8.13	7.8
Extended Fig. 9i
	Time	Sham												Vehicle + Dark												Vehicle + Light												CM - NTU + Dark
	8w	0.974619	1.05584	0.852792	1.03553	0.93401	1.25888	0.974619	0.832487	1.01523	1.01523	0.832487	1.21827	0.791878	0.812183	0.751269	0.751269	0.670051	0.771574	0.832487	0.852792	1.05584	0.730964	0.873096	0.751269	0.791878	0.954315	0.893401	0.791878	0.690355	0.913706	0.771574	0.771574	0.690355	0.670051	0.751269	0.71066	0.873096	0.812183	0.954315	0.852792	0.994924	0.893401	0.730964	1.15736	0.832487	0.771574	0.730964	0.791878
	12w	0.833977	0.926641	0.857143	1.1583	0.926641	0.926641	1.18147	1.1583	1.06564	1.06564	0.996139	0.903475	1.06564	0.880309	0.972973	0.857143	0.833977	0.833977	0.741313	0.926641	0.741313	0.996139	0.764479	0.996139	0.880309	0.857143	0.880309	0.648649	0.764479	0.810811	0.926641	0.810811	0.880309	0.764479	0.857143	0.996139	0.857143	0.926641	0.833977	0.718147	0.833977	0.926641	0.949807	0.972973	0.880309	1.06564	0.810811	0.903475
[truncated: 12 more columns]
